# Supplementary material for: Rhesus macaques self-curing from a schistosome infection can display complete immunity to challenge
Source: Nat Commun. 2021 Oct 26;12:6181. doi: 10.1038/s41467-021-26497-0 (PMC8548296; doi:10.1038/s41467-021-26497-0)
Supplement: Supplementary file 7 — Supplementary Data 1 [file 41467_2021_26497_MOESM7_ESM.xlsx]

## Sheet: Table S1
Table S1. Parasitological and associated parameters from individual rhesus macaques.
Rhesus #	Age at the outset (years)	Weight					Fecal Eggs		CAA quantitation in bloodstream		Clinical interventions				Worm burden
		Weight at infection (week 0) (kg)	Weight at challenge (week 42) (kg)	% Weight at challenge compared with weight at infection (%)	Weight at perfusion (week 62) (kg)	% Weight at perfusion compared with weight at infection (%)	Peak fecal eggs (EPG)	Peak week	Peak CAA (pg/ml)	Peak CAA (week)	Adverse event	Severity of adverse event	Clinical intervention action	Clinical intervention week	Predicted worm burden at CAA peak weeka	Worm burden at perfusion (week 62)
Rhesus1	7	5.8	8.2	143.478	9.2	162.832	133.333	10	929.036	10	ND	ND	NP	NP	68.3114	1
Rhesus2	16	10.7	8.8	82.243	10.8	100.463	1414.29	10	3619.94	12	Dehydration	Mild	NP	NP	266.172	0
Rhesus3	16	7.8	7.6	99.3464	7.9	106.04	171.429	8	3996.38	8	Dehydration	Moderate	Rehydration	16	293.851	1
Rhesus4	14	9.1	9.9	108.791	10.1	110.989	64.2857	10	5399.74	6	Dehydration	Mild	NP	NP	397.04	2
Rhesus5	11	11.3	12.3	109.778	12.6	111.454	195	8	2840.24	8	ND	ND	NP	NP	208.841	3
Rhesus6	17	7.8	8.4	107.006	8.4	106.289	333.333	10	4691.31	10	Dehydration	Moderate	Rehydration	10	344.949	2
Rhesus7	16	9.5	9.3	99.4652	9.8	104.787	925	10	2993.8	6	ND	ND	NP	NP	220.132	0
Rhesus8	12	12.7	13.8	116.387	14	116.183	520	16	6123.86	6	ND	ND	NP	NP	450.284	0
Rhesus9	14	7.9	8.1	103.185	8.2	106.494	2250	10	2977.13	6	Dehydration	Mild	NP	NP	218.906	0
Rhesus10	16	9.3	NA	NA	NA	NA	ND	ND	6629.78	8	Dehydration	Strong	Removed	10	487.484	0
Rhesus11	14	8.8	9.1	105.848	8.95	109.146	2116.5	10	5504.78	10	Dehydration	Mild	NP	NP	404.763	0
Rhesus12	14	10.4	9.4	91.2621	10.5	100.966	1233.33	12	5099.19	8	Dehydration	Moderate	Rehydration	10.16	374.94	2
NA: not analyzed
ND: not detected
NP: not performed
aPredicted worm burden at CAA peak week calculated according to Padraic G Fallon, Jason Gibbons, Richard A Vervenne, Emma J Richardson, Anthony J. C Fulford, Simon Kiarie, Robert F Sturrock, Patricia S Coulson, Andre M Deelder, Jan A. M Langermans, Alan W Thomas, David W Dunne, Juvenile Rhesus Monkeys Have Lower Type 2 Cytokine Responses than Adults after Primary Infection with Schistosoma manson…
