# Supplementary material for: Rhesus macaques self-curing from a schistosome infection can display complete immunity to challenge
Source: Nat Commun. 2021 Oct 26;12:6181. doi: 10.1038/s41467-021-26497-0 (PMC8548296; doi:10.1038/s41467-021-26497-0)
Supplement: Supplementary file 8 — Supplementary Data 2 [file 41467_2021_26497_MOESM8_ESM.xlsx]

## Sheet: Table S2
Table S2. Differential H3K4me3 abundance identified in the ChIP-Seq comparison: enriched genomic regions between schistosomula co-cultured with rhesus plasma collected at week 10 (Rhw10) and at week 0 (Rhw0)
Positive log2FC indicates regions enriched in schistosomula co-cultured with rhesus plasma collected at week 10 (Rhw10)
Negative log2FC indicates regions enriched in schistosomula co-cultured with rhesus plasma collected at week 0 (Rhw0)
chr	start	end	log2FC(Rh10w/Rh0w)	FDR	location	annotation	Predicted.gene.name
SM_V7_1	14592283	14593283	-3.11	0.0468	TSS|TSS|TSS|GeneBody	Smp_213730.1|Smp_213730.2|Smp_213730.3|Smp_213730.4	DAXX|DAXX|DAXX|DAXX
SM_V7_1	15330922	15332659	-3.94	0.0294	TSS	Smp_073570.1	POLR2F
SM_V7_1	22277963	22279567	-5.3	0.027	TSS|TSS	SmLNCA103817-IBu|Smp_083410.1	EEF1G
SM_V7_1	30990016	30991016	-5.6	0.018	TSS|TSS	Smp_208090.1|Smp_208090.2	NA
SM_V7_1	35587618	35589534	-2.96	0.0275	TSS	Smp_073140.1	NA
SM_V7_1	4440182	4441182	-4.99	0.0213	TSS	Smp_347660.1	EBNA1BP2
SM_V7_1	45147264	45148264	-5.58	0.0428	TSS	Smp_341860.1	NA
SM_V7_1	46398693	46399693	-3.72	0.0391	TSS	Smp_319220.1	LSM2
SM_V7_1	53209490	53211048	-5.23	0.0391	GeneBody|GeneBody	Smp_142650.1|Smp_142650.2	PPP1R9A|PPP1R9A
SM_V7_1	54050826	54052587	-5.52	0.0454	TSS	Smp_142550.1	NUP210
SM_V7_1	55766247	55767608	-5.14	0.038	TSS|TSS|TSS	SmLINC111428-IBu|SmLNCS111416-IBu|Smp_083730.1	NA
SM_V7_1	57060108	57061108	-5.18	0.0454	TSS|TSS	Smp_144490.2|Smp_144490.3	NAT10|NAT10
SM_V7_1	60085655	60086655	-5.21	0.018	TSS	Smp_071150.1	NA
SM_V7_1	63455870	63456870	3.98	0.0478	IGR	NA	NA
SM_V7_1	67252081	67253081	-5.25	0.0391	GeneBody|GeneBody|GeneBody	Smp_049730.2|Smp_049730.3|Smp_049730.4	NA
SM_V7_1	67352562	67353562	-5.27	0.0385	TSS|TSS	Smp_154340.1|Smp_154340.2	NFYB|NF-YB
SM_V7_1	72221471	72222471	4.5	0.0294	GeneBody	Smp_346700.1	RREB1
SM_V7_1	74923922	74924922	-4.37	0.0275	TSS|TSS|TSS	Smp_302740.1|Smp_302740.3|Smp_302740.4	NA
SM_V7_1	85455095	85456095	-5.5	0.0241	TSS|TSS	Smp_044000.1|Smp_044000.2	TMBIM6|TMBIM6
SM_V7_2	19851503	19852503	-5.46	0.0208	TSS|TSS|TSS	Smp_046880.1|Smp_046880.2|Smp_046880.3	PIGA|PIGA|PIGA
SM_V7_2	25422859	25423859	-4.68	0.018	TSS	Smp_335990.1	UBB
SM_V7_2	26698980	26699980	5.03	0.0294	TSS|TSS	SmLINC123474-IBu|Smp_156540.1	WNT11
SM_V7_2	27768904	27769904	-4.41	0.018	TSS	Smp_012280.1	NA
SM_V7_2	32196292	32197292	-5.58	0.018	TSS	Smp_045480.1	NUMB
SM_V7_2	34361982	34362982	-5.29	0.0294	GeneBody	Smp_099630.1	NA
SM_V7_2	5597895	5599832	-3.48	0.0294	TSS	Smp_017280.1	NA
SM_V7_3	1458894	1459894	-3.51	0.0428	TSS	Smp_347830.1	NA
SM_V7_3	18496436	18497436	-3.99	0.0373	TSS	Smp_018570.1	NA
SM_V7_3	19686371	19687371	-5.33	0.0385	TSS|TSS	Smp_179910.1|Smp_179910.2	KRAS|KRAS
SM_V7_3	33619993	33621817	-3.73	0.0493	TSS|TSS	SmLNCA134894-IBu|Smp_029750.1	TSR2
SM_V7_3	34768118	34769118	-3.47	0.0499	TSS	Smp_138500.1	GIT2
SM_V7_3	3889588	3890588	-5.25	0.0302	TSS	Smp_267170.1	RAB4A
SM_V7_3	45581076	45582468	-5.54	0.018	TSS	Smp_100140.1	KRTCAP2
SM_V7_3	49294117	49295117	-4.99	0.0499	TSS|TSS|GeneBody	Smp_001020.1|Smp_001030.1|SmLNCA138373-IBu	MUTYH|PRKAG2
SM_V7_4	20437236	20438236	-5.15	0.0407	TSS|TSS	Smp_101310.1|Smp_101310.2	HINFP|HINFP
SM_V7_4	24469088	24470939	-5.32	0.0275	TSS|TSS|TSS	Smp_342970.1|Smp_342970.2|Smp_342970.3	FAT1|FAT1|FAT1
SM_V7_4	25412423	25413423	-5.47	0.0222	TSS	Smp_042590.1	NDUFS8
SM_V7_4	30014808	30015808	-5.11	0.0474	TSS|TSS|TSS|TSS|TSS	Smp_153990.1|Smp_153990.2|Smp_153990.3|Smp_153990.4|Smp_153990.5	LIMA1|LIMA1|LIMA1|LIMA1|LIMA1
SM_V7_4	32099821	32100821	-5.5	0.0294	TSS	Smp_169520.1	INTS3
SM_V7_4	33475595	33476595	-4.45	0.018	TSS|TSS	Smp_155780.1|Smp_207030.1	TBC1D25|TBC1D25
SM_V7_4	36432378	36433378	-3.86	0.0294	TSS	Smp_316730.1	ATG7
SM_V7_4	37119004	37120004	-5.54	0.0454	TSS	Smp_179300.1	NA
SM_V7_4	37347647	37348647	-4.21	0.0334	TSS|TSS|TSS	Smp_041770.1|Smp_041770.2|Smp_041770.3	NA
SM_V7_4	37801136	37802136	-4.89	0.0294	TSS	Smp_015980.1	NA
SM_V7_4	40272611	40273611	4.92	0.0454	GeneBody|GeneBody	Smp_334390.1|Smp_334390.2	NA
SM_V7_4	453376	454376	5.25	0.0208	IGR	NA	NA
SM_V7_4	5012603	5013603	-5.16	0.0468	TSS	Smp_066480.1	MRPS16
SM_V7_4	5611848	5613393	3.67	0.0454	TSS	Smp_304980.1	NA
SM_V7_4	9165626	9167505	-4.32	0.018	TSS	Smp_049910.1	NA
SM_V7_5	11585572	11586572	-4.47	0.0464	TSS	Smp_340920.1	COX10
SM_V7_5	14380191	14381191	-5.05	0.0474	TSS	Smp_045620.1	THOC3
SM_V7_5	19132878	19133878	-4.72	0.0362	TSS|GeneBody	Smp_343600.1|SmLNCA150043-IBu	NA
SM_V7_5	20216751	20217751	4.92	0.0391	GeneBody	Smp_344730.1	NR2E1
SM_V7_6	16979388	16980388	-5.65	0.018	TSS|TSS|TSS|TSS|GeneBody	Smp_154250.1|Smp_154250.3|Smp_154250.4|Smp_154250.5|SmLNCA154487-IBu	UNK|UNK|UNK|UNK
SM_V7_6	18950832	18951832	-3.84	0.0474	TSS|TSS	Smp_149420.1|Smp_149420.2	NA
SM_V7_6	19131206	19132206	-4.3	0.0493	TSS	Smp_149450.1	DUS2L
SM_V7_6	9096231	9097231	-5.53	0.0366	TSS	Smp_046550.1	BYSL
SM_V7_7	14342755	14343755	-5.32	0.0294	TSS	Smp_125370.1	MAP3K13
SM_V7_7	16838221	16839889	-5.46	0.0208	TSS	Smp_008070.1	NA
SM_V7_7	16864374	16865374	-3.05	0.0454	TSS	Smp_126520.1	STAM
SM_V7_7	4113164	4114164	-5.37	0.0241	TSS	Smp_010400.1	ROMO1
SM_V7_ZW	2388545	2389545	-4.72	0.0468	TSS|GeneBody	Smp_342360.1|SmLNCA159895-IBu	KDM8
SM_V7_ZW	3253578	3254578	-3.6	0.0499	TSS	Smp_130760.1	NA
SM_V7_ZW	43348267	43349267	-4.46	0.0213	TSS|TSS	Smp_203630.1|Smp_203630.2	NA
SM_V7_ZW	4543725	4544725	-5.09	0.0468	GeneBody	Smp_056390.1	PINK1
SM_V7_ZW	47870650	47871650	4.86	0.0454	GeneBody	Smp_176350.1	CONT
SM_V7_ZW	53046746	53047746	-4.09	0.0366	TSS	Smp_025260.1	PARS2
SM_V7_ZW	55877681	55878681	-5.45	0.0208	TSS	Smp_045790.1	NEURL2
SM_V7_ZW	67699601	67700601	-4.49	0.0366	TSS|TSS|GeneBody	Smp_130470.1|Smp_130470.2|SmLNCA175186-IBu	NA
SM_V7_ZW	70380143	70381143	-5.33	0.0294	TSS|TSS	Smp_210520.1|Smp_210520.2	TDP1|TDP1
SM_V7_ZW	70563968	70564968	-4.52	0.0454	TSS	Smp_014050.1	FBXO42
SM_V7_ZW	71620962	71621962	-5.14	0.0468	TSS|TSS	Smp_324080.1|Smp_324080.2	PDE9A
SM_V7_ZW	73099279	73100279	-5.13	0.0474	TSS|TSS	Smp_054240.1|Smp_054240.2	TCTP|TCTP
SM_V7_ZW	80937426	80938426	-5.49	0.0208	TSS	Smp_163880.1	BTBD9
SM_V7_ZW	85317672	85318672	-4.8	0.0213	TSS|TSS	Smp_081510.1|Smp_081510.2	DUSP12|DUSP12
SM_V7_ZW	86425165	86426754	-2.79	0.0499	GeneBody|GeneBody|GeneBody	Smp_150320.1|Smp_150320.3|Smp_150320.4	TTC14|TTC14|TTC14
