# Supplementary material for: Rhesus macaques self-curing from a schistosome infection can display complete immunity to challenge
Source: Nat Commun. 2021 Oct 26;12:6181. doi: 10.1038/s41467-021-26497-0 (PMC8548296; doi:10.1038/s41467-021-26497-0)
Supplement: Supplementary file 9 — Supplementary Data 3 [file 41467_2021_26497_MOESM9_ESM.xlsx]

## Sheet: Table S3
Table S3. Enriched Gene Ontology (GO) terms among genes presenting differential H3K4me3 marks abundance between schistosomula co-cultured with rhesus plasma collected at week 10 pi (Rhw10) and at week 0 (Rhw0). BINGO (i) was used to calculate the statistically significant over-represented GOs, with adjustment performed for multiple comparisons (FDR < 1%).
Biological Process
GO-ID	p-value	FDR	Number of genes in category analysis	Number of genes category database	Total Genes in analysis	Total genes in Database	Description	Genes in test set
Biological Process
31529	1.7092e-07	0.000201	5	13	71	6431	ruffle organization	SMP_153990.5|SMP_153990.4|SMP_153990.3|SMP_153990.2|SMP_153990.1
42247	1.2899e-06	0.00057005	3	3	71	6431	establishment of planar polarity of follicular epithelium	SMP_342970.2|SMP_342970.3|SMP_342970.1
30834	1.9389e-06	0.00057005	5	20	71	6431	regulation of actin filament depolymerization	SMP_153990.5|SMP_153990.4|SMP_153990.3|SMP_153990.2|SMP_153990.1
30835	1.9389e-06	0.00057005	5	20	71	6431	negative regulation of actin filament depolymerization	SMP_153990.5|SMP_153990.4|SMP_153990.3|SMP_153990.2|SMP_153990.1
51017	4.1012e-06	0.00096461	5	23	71	6431	actin filament bundle assembly	SMP_153990.5|SMP_153990.4|SMP_153990.3|SMP_153990.2|SMP_153990.1
30950	5.1189e-06	0.0010033	3	4	71	6431	establishment or maintenance of actin cytoskeleton polarity	SMP_342970.2|SMP_342970.3|SMP_342970.1
45571	4.3733e-05	0.0073472	3	7	71	6431	negative regulation of imaginal disc growth	SMP_342970.2|SMP_342970.3|SMP_342970.1
10507	7.0852e-05	0.0088339	4	21	71	6431	negative regulation of autophagy	SMP_044000.1|SMP_044000.2|SMP_179910.1|SMP_179910.2
16339	0.0001033	0.0088339	3	9	71	6431	calcium-dependent cell-cell adhesion	SMP_342970.2|SMP_342970.3|SMP_342970.1
33131	0.00012019	0.0088339	2	2	71	6431	regulation of glucokinase activity	SMP_081510.2|SMP_081510.1
33133	0.00012019	0.0088339	2	2	71	6431	positive regulation of glucokinase activity	SMP_081510.2|SMP_081510.1
60699	0.00012019	0.0088339	2	2	71	6431	regulation of endoribonuclease activity	SMP_044000.1|SMP_044000.2
60700	0.00012019	0.0088339	2	2	71	6431	regulation of ribonuclease activity	SMP_044000.1|SMP_044000.2
60701	0.00012019	0.0088339	2	2	71	6431	negative regulation of ribonuclease activity	SMP_044000.1|SMP_044000.2
60702	0.00012019	0.0088339	2	2	71	6431	negative regulation of endoribonuclease activity	SMP_044000.1|SMP_044000.2
32074	0.00012019	0.0088339	2	2	71	6431	negative regulation of nuclease activity	SMP_044000.1|SMP_044000.2
7156	0.00019972	0.013048	3	11	71	6431	homophilic cell adhesion	SMP_342970.2|SMP_342970.3|SMP_342970.1
7440	0.00019972	0.013048	3	11	71	6431	foregut morphogenesis	SMP_342970.2|SMP_342970.3|SMP_342970.1
32535	0.00021106	0.013064	11	279	71	6431	regulation of cellular component size	SMP_125370.1|SMP_153990.5|SMP_153990.4|SMP_179910.1|SMP_054240.1|SMP_179910.2|SMP_156540.1|SMP_153990.3|SMP_153990.2|SMP_153990.1|SMP_054240.2
31330	0.00026303	0.015466	4	29	71	6431	negative regulation of cellular catabolic process	SMP_044000.1|SMP_044000.2|SMP_179910.1|SMP_179910.2
30521	0.00034073	0.017947	3	13	71	6431	androgen receptor signaling pathway	SMP_213730.2|SMP_213730.1|SMP_213730.3
7298	0.00034277	0.017947	6	86	71	6431	border follicle cell migration	SMP_207030.1|SMP_179910.1|SMP_130470.1|SMP_155780.1|SMP_179910.2|SMP_130470.2
43242	0.000351	0.017947	5	56	71	6431	negative regulation of protein complex disassembly	SMP_153990.5|SMP_153990.4|SMP_153990.3|SMP_153990.2|SMP_153990.1
60541	0.00045648	0.021891	9	210	71	6431	respiratory system development	SMP_044000.1|SMP_044000.2|SMP_342970.2|SMP_342970.3|SMP_342970.1|SMP_179910.1|SMP_179910.2|SMP_156540.1|SMP_126520.1
32956	0.00046536	0.021891	6	91	71	6431	regulation of actin cytoskeleton organization	SMP_153990.5|SMP_153990.4|SMP_156540.1|SMP_153990.3|SMP_153990.2|SMP_153990.1
7431	0.00052303	0.021999	6	93	71	6431	salivary gland development	SMP_044000.1|SMP_044000.2|SMP_342970.2|SMP_342970.3|SMP_342970.1|SMP_083410.1
43244	0.00056494	0.021999	5	62	71	6431	regulation of protein complex disassembly	SMP_153990.5|SMP_153990.4|SMP_153990.3|SMP_153990.2|SMP_153990.1
51494	0.00060842	0.021999	5	63	71	6431	negative regulation of cytoskeleton organization	SMP_153990.5|SMP_153990.4|SMP_153990.3|SMP_153990.2|SMP_153990.1
32970	0.0006198	0.021999	6	96	71	6431	regulation of actin filament-based process	SMP_153990.5|SMP_153990.4|SMP_156540.1|SMP_153990.3|SMP_153990.2|SMP_153990.1
281	0.00065148	0.021999	3	16	71	6431	cytokinesis after mitosis	SMP_213730.2|SMP_213730.1|SMP_213730.3
90132	0.00066783	0.021999	7	135	71	6431	epithelium migration	SMP_207030.1|SMP_179910.1|SMP_130470.1|SMP_155780.1|SMP_179910.2|SMP_130470.2|SMP_126520.1
10631	0.00066783	0.021999	7	135	71	6431	epithelial cell migration	SMP_207030.1|SMP_179910.1|SMP_130470.1|SMP_155780.1|SMP_179910.2|SMP_130470.2|SMP_126520.1
9895	0.00068433	0.021999	4	37	71	6431	negative regulation of catabolic process	SMP_044000.1|SMP_044000.2|SMP_179910.1|SMP_179910.2
30832	0.00070289	0.021999	5	65	71	6431	regulation of actin filament length	SMP_153990.5|SMP_153990.4|SMP_153990.3|SMP_153990.2|SMP_153990.1
8064	0.00070289	0.021999	5	65	71	6431	regulation of actin polymerization or depolymerization	SMP_153990.5|SMP_153990.4|SMP_153990.3|SMP_153990.2|SMP_153990.1
42065	0.00071086	0.021999	2	4	71	6431	glial cell growth	SMP_179910.1|SMP_179910.2
42066	0.00071086	0.021999	2	4	71	6431	perineurial glial growth	SMP_179910.1|SMP_179910.2
30381	0.00071086	0.021999	2	4	71	6431	chorion-containing eggshell pattern formation	SMP_179910.1|SMP_179910.2
7297	0.00072994	0.022011	6	99	71	6431	ovarian follicle cell migration	SMP_207030.1|SMP_179910.1|SMP_130470.1|SMP_155780.1|SMP_179910.2|SMP_130470.2
8407	0.00075851	0.0223	4	38	71	6431	bristle morphogenesis	SMP_154250.4|SMP_154250.5|SMP_154250.1|SMP_154250.3
16254	0.00078484	0.022511	3	17	71	6431	preassembly of GPI anchor in ER membrane	SMP_046880.3|SMP_046880.1|SMP_046880.2
90066	0.00099864	0.027962	11	335	71	6431	regulation of anatomical structure size	SMP_125370.1|SMP_153990.5|SMP_153990.4|SMP_179910.1|SMP_054240.1|SMP_179910.2|SMP_156540.1|SMP_153990.3|SMP_153990.2|SMP_153990.1|SMP_054240.2
30036	0.0011276	0.030839	11	340	71	6431	actin cytoskeleton organization	SMP_045790.1|SMP_153990.5|SMP_153990.4|SMP_342970.2|SMP_342970.3|SMP_042590.1|SMP_342970.1|SMP_347830.1|SMP_153990.3|SMP_153990.2|SMP_153990.1
35272	0.0012098	0.032335	6	109	71	6431	exocrine system development	SMP_044000.1|SMP_044000.2|SMP_342970.2|SMP_342970.3|SMP_342970.1|SMP_083410.1
90130	0.0014506	0.037909	7	154	71	6431	tissue migration	SMP_207030.1|SMP_179910.1|SMP_130470.1|SMP_155780.1|SMP_179910.2|SMP_130470.2|SMP_126520.1
48707	0.0015642	0.039989	11	354	71	6431	instar larval or pupal morphogenesis	SMP_044000.1|SMP_044000.2|SMP_179910.1|SMP_154250.4|SMP_154250.5|SMP_130470.1|SMP_179910.2|SMP_154250.1|SMP_130470.2|SMP_154250.3|SMP_083410.1
46620	0.0016081	0.040237	5	78	71	6431	regulation of organ growth	SMP_342970.2|SMP_342970.3|SMP_342970.1|SMP_130470.1|SMP_130470.2
30029	0.0016739	0.040396	11	357	71	6431	actin filament-based process	SMP_045790.1|SMP_153990.5|SMP_153990.4|SMP_342970.2|SMP_342970.3|SMP_042590.1|SMP_342970.1|SMP_347830.1|SMP_153990.3|SMP_153990.2|SMP_153990.1
48732	0.0017444	0.040396	7	159	71	6431	gland development	SMP_044000.1|SMP_044000.2|SMP_342970.2|SMP_342970.3|SMP_342970.1|SMP_156540.1|SMP_083410.1
43508	0.0017519	0.040396	2	6	71	6431	negative regulation of JUN kinase activity	SMP_081510.2|SMP_081510.1
46673	0.0017519	0.040396	2	6	71	6431	negative regulation of compound eye retinal cell programmed cell death	SMP_179910.1|SMP_179910.2
7552	0.0017898	0.040477	11	360	71	6431	metamorphosis	SMP_044000.1|SMP_044000.2|SMP_179910.1|SMP_154250.4|SMP_154250.5|SMP_130470.1|SMP_179910.2|SMP_154250.1|SMP_130470.2|SMP_154250.3|SMP_083410.1
35088	0.0021423	0.047534	4	50	71	6431	establishment or maintenance of apical/basal cell polarity	SMP_179910.1|SMP_179910.2|SMP_210520.2|SMP_210520.1
45500	0.0024351	0.048841	2	7	71	6431	sevenless signaling pathway	SMP_179910.1|SMP_179910.2
44088	0.0024351	0.048841	2	7	71	6431	regulation of vacuole organization	SMP_207030.1|SMP_155780.1
46534	0.0024351	0.048841	2	7	71	6431	positive regulation of photoreceptor cell differentiation	SMP_179910.1|SMP_179910.2
46671	0.0024351	0.048841	2	7	71	6431	negative regulation of retinal cell programmed cell death	SMP_179910.1|SMP_179910.2
9886	0.0024728	0.048841	11	375	71	6431	post-embryonic morphogenesis	SMP_044000.1|SMP_044000.2|SMP_179910.1|SMP_154250.4|SMP_154250.5|SMP_130470.1|SMP_179910.2|SMP_154250.1|SMP_130470.2|SMP_154250.3|SMP_083410.1
48865	0.0024919	0.048841	3	25	71	6431	stem cell fate commitment	SMP_179910.1|SMP_045480.1|SMP_179910.2
16334	0.0024919	0.048841	3	25	71	6431	establishment or maintenance of polarity of follicular epithelium	SMP_342970.2|SMP_342970.3|SMP_342970.1
Cellular compontent
GO-ID	p-value	FDR	Number of genes in category analysis	Number of genes category database	Total Genes in analysis	Total genes in Database	Description	Genes in test set
Cellular component
30055	2.6996e-08	4.4273e-06	10	88	70	6450	cell-substrate junction	SMP_045790.1|SMP_153990.5|SMP_153990.4|SMP_342970.2|SMP_342970.3|SMP_342970.1|SMP_138500.1|SMP_153990.3|SMP_153990.2|SMP_153990.1
16323	7.0351e-08	4.7887e-06	11	124	70	6450	basolateral plasma membrane	SMP_045790.1|SMP_153990.5|SMP_153990.4|SMP_342970.2|SMP_342970.3|SMP_342970.1|SMP_138500.1|SMP_045480.1|SMP_153990.3|SMP_153990.2|SMP_153990.1
5924	8.7598e-08	4.7887e-06	9	75	70	6450	cell-substrate adherens junction	SMP_045790.1|SMP_153990.5|SMP_153990.4|SMP_342970.2|SMP_342970.3|SMP_342970.1|SMP_153990.3|SMP_153990.2|SMP_153990.1
32432	3.5964e-07	1.1796e-05	5	15	70	6450	actin filament bundle	SMP_153990.5|SMP_153990.4|SMP_153990.3|SMP_153990.2|SMP_153990.1
1725	3.5964e-07	1.1796e-05	5	15	70	6450	stress fiber	SMP_153990.5|SMP_153990.4|SMP_153990.3|SMP_153990.2|SMP_153990.1
5925	7.8985e-07	2.1589e-05	8	71	70	6450	focal adhesion	SMP_153990.5|SMP_153990.4|SMP_342970.2|SMP_342970.3|SMP_342970.1|SMP_153990.3|SMP_153990.2|SMP_153990.1
506	1.2246e-06	2.869e-05	3	3	70	6450	glycosylphosphatidylinositol-N-acetylglucosaminyltransferase (GPI-GnT) complex	SMP_046880.3|SMP_046880.1|SMP_046880.2
42641	2.9731e-06	6.0949e-05	5	22	70	6450	actomyosin	SMP_153990.5|SMP_153990.4|SMP_153990.3|SMP_153990.2|SMP_153990.1
45178	4.7185e-06	8.5982e-05	5	24	70	6450	basal part of cell	SMP_342970.2|SMP_342970.3|SMP_342970.1|SMP_138500.1|SMP_045480.1
5912	6.0751e-06	9.9631e-05	9	123	70	6450	adherens junction	SMP_045790.1|SMP_153990.5|SMP_153990.4|SMP_342970.2|SMP_342970.3|SMP_342970.1|SMP_153990.3|SMP_153990.2|SMP_153990.1
70161	7.9047e-06	0.00011785	9	127	70	6450	anchoring junction	SMP_045790.1|SMP_153990.5|SMP_153990.4|SMP_342970.2|SMP_342970.3|SMP_342970.1|SMP_153990.3|SMP_153990.2|SMP_153990.1
9925	3.4712e-05	0.0004744	4	18	70	6450	basal plasma membrane	SMP_342970.2|SMP_342970.3|SMP_342970.1|SMP_138500.1
30054	9.8328e-05	0.0012404	10	216	70	6450	cell junction	SMP_045790.1|SMP_153990.5|SMP_153990.4|SMP_342970.2|SMP_342970.3|SMP_342970.1|SMP_138500.1|SMP_153990.3|SMP_153990.2|SMP_153990.1
16602	0.0011369	0.013318	2	5	70	6450	CCAAT-binding factor complex	SMP_154340.1|SMP_154340.2
44459	0.0032765	0.035824	14	580	70	6450	plasma membrane part	SMP_045790.1|SMP_044000.1|SMP_044000.2|SMP_342970.2|SMP_342970.3|SMP_342970.1|SMP_138500.1|SMP_324080.2|SMP_153990.3|SMP_153990.2|SMP_153990.1|SMP_153990.5|SMP_153990.4|SMP_045480.1
Molecular Function
GO-ID	p-value	FDR	Number of genes in category analysis	Number of genes category database	Total Genes in analysis	Total genes in Database	Description	Genes in test set
Molecular Function
3785	1.8741e-08	3.1484e-06	5	9	59	5229	actin monomer binding	SMP_153990.5|SMP_153990.4|SMP_153990.3|SMP_153990.2|SMP_153990.1
17176	1.365e-06	0.00011466	3	3	59	5229	phosphatidylinositol N-acetylglucosaminyltransferase activity	SMP_046880.3|SMP_046880.1|SMP_046880.2
51015	0.00010675	0.0059778	5	43	59	5229	actin filament binding	SMP_153990.5|SMP_153990.4|SMP_153990.3|SMP_153990.2|SMP_153990.1
8375	0.00036019	0.010438	3	13	59	5229	acetylglucosaminyltransferase activity	SMP_046880.3|SMP_046880.1|SMP_046880.2
17005	0.0003728	0.010438	2	3	59	5229	3'-tyrosyl-DNA phosphodiesterase activity	SMP_210520.2|SMP_210520.1
70259	0.0003728	0.010438	2	3	59	5229	tyrosyl-DNA phosphodiesterase activity	SMP_210520.2|SMP_210520.1
50681	0.00098723	0.023693	3	18	59	5229	androgen receptor binding	SMP_213730.2|SMP_213730.1|SMP_213730.3
8270	0.0015106	0.031723	6	112	59	5229	zinc ion binding	SMP_081510.2|SMP_154250.4|SMP_081510.1|SMP_154250.5|SMP_154250.1|SMP_154250.3
50839	0.0018044	0.033681	3	22	59	5229	cell adhesion molecule binding	SMP_342970.2|SMP_342970.3|SMP_342970.1
35258	0.0026309	0.044199	3	25	59	5229	steroid hormone receptor binding	SMP_213730.2|SMP_213730.1|SMP_213730.3
i) Maere S, Heymans K, Kuiper M. BiNGO: a Cytoscape plugin to assess overrepresentation of gene ontology categories in biological networks. Bioinformatics 21, 3448-3449 (2005).
