# Supplementary material for: Rhesus macaques self-curing from a schistosome infection can display complete immunity to challenge
Source: Nat Commun. 2021 Oct 26;12:6181. doi: 10.1038/s41467-021-26497-0 (PMC8548296; doi:10.1038/s41467-021-26497-0)
Supplement: Supplementary file 10 — Supplementary Data 4 [file 41467_2021_26497_MOESM10_ESM.xlsx]

## Sheet: Table S4
Table S4. Differential H3K4me3 abundance identified in the ChIP-Seq comparison: enriched genomic regions between schistosomula co-cultured with rhesus plasma collected at week 10 pi (Rhw10) and at week 8 pi (Rhw8). BINGO (i) was used to calculate the statistically significant over-represented GOs, with adjustment performed for multiple comparisons (FDR < 1%).
Positive log2FC indicates regions enriched in schistosomula co-cultured with rhesus plasma collected at week 10 (Rhw10)
Negative log2FC indicates regions enriched in schistosomula co-cultured with rhesus plasma collected at week 8 pi (Rhw8)
chr	start	end	log2FC(Rh10w/Rh8w)	FDR	location	annotation	Predicted.gene.name
SM_V7_1	18312590	18313590	3.64	0.0476	GeneBody|GeneBody	Smp_333210.1|Smp_333210.2	NA
SM_V7_1	21898779	21899779	-5.26	0.0133	TSS|GeneBody	Smp_198750.1|SmLNCS103763-IBu	PNN
SM_V7_1	23153078	23154078	-3.46	0.0301	TSS|TSS	SmLNCA103852-IBu|Smp_035540.1	ZSWIM3
SM_V7_1	24424921	24425921	-3.25	0.0226	TSS|TSS|TSS	Smp_035310.1|Smp_035310.2|Smp_035310.3	SREK1|SREK1|SREK1
SM_V7_1	28588287	28589287	-3.26	0.0301	TSS	Smp_034700.1	SCO1
SM_V7_1	31009333	31010333	-5.43	0.0133	TSS|TSS	SmLNCA105443-IBu|Smp_167850.1	NA
SM_V7_1	33530102	33531102	2.93	0.0268	TSS|TSS|TSS|TSS|TSS	SmLINC105849-IBu|SmLINC105850-IBu|SmLINC105851-IBu|SmLINC105852-IBu|SmLINC105853-IBu	NA
SM_V7_1	35724969	35725969	-4.8	0.00895	TSS	Smp_073080.1	PNO1
SM_V7_1	39375018	39376018	5.15	0.0137	IGR	NA	NA
SM_V7_1	42149975	42150975	-5.03	0.0242	TSS|TSS	Smp_126020.1|Smp_126020.2	NA
SM_V7_1	43183927	43184927	-2.8	0.0405	TSS|TSS|TSS|GeneBody|GeneBody|GeneBody	Smp_152750.1|Smp_152750.2|Smp_152750.3|SmLNCA108450-IBu|SmLNCA108451-IBu|SmLNCS108449-IBu	PTPRZ1|PTPRZ1|PTPRZ1
SM_V7_1	48197503	48198503	2.58	0.0405	GeneBody|GeneBody|GeneBody	SmLINC109599-IBu|SmLINC109601-IBu|SmLNCA109750-IBu	NA
SM_V7_1	48334296	48335296	5.02	0.0226	GeneBody	Smp_332470.1	TRIM9
SM_V7_1	51696299	51697299	-2.81	0.0319	TSS|TSS|TSS|TSS	Smp_031920.1|Smp_031920.2|Smp_139470.1|Smp_139470.2	LUC7L3|LUC7L3
SM_V7_1	54051135	54052135	-5.23	0.0136	TSS	Smp_142550.1	NUP210
SM_V7_1	54365318	54366318	-3.11	0.0384	TSS|TSS	Smp_154640.1|Smp_154640.2	SMARCE1|SMARCE1
SM_V7_1	63055773	63056773	-4.68	0.0497	TSS|TSS|TSS	SmLNCS112987-IBu|Smp_196300.1|Smp_196300.2	NA
SM_V7_1	72221471	72222471	5.44	0.00703	GeneBody	Smp_346700.1	RREB1
SM_V7_1	76542306	76543306	-5.04	0.0293	TSS|TSS|TSS	Smp_144180.1|Smp_144180.2|Smp_144180.3	MLL|MLL|MLL
SM_V7_1	78828720	78829720	-5.31	0.0116	TSS	Smp_302930.1	NA
SM_V7_1	81136224	81137224	2.57	0.0346	TSS	Smp_342110.1	RASL12
SM_V7_1	81602046	81603046	4.92	0.0297	GeneBody	Smp_143300.1	NA
SM_V7_1	83510229	83511229	3.46	0.0312	GeneBody	Smp_303120.1	NA
SM_V7_1	85502030	85503030	3.7	0.0497	TSS|GeneBody	SmLINC100058691|SmLNCS117379-IBu	NA
SM_V7_1	86406513	86407513	-3.94	0.0156	TSS|TSS|TSS|TSS	Smp_213130.1|Smp_213130.2|Smp_213140.1|Smp_213140.2	NAT9|NAT9|NAT9|NAT9
SM_V7_1	86996132	86997132	-4.25	0.015	TSS	Smp_335620.1	STT3A
SM_V7_2	10882661	10883661	-2.34	0.0476	TSS	Smp_004680.1	IFRD1
SM_V7_2	11219781	11220781	-3.69	0.0497	TSS	Smp_124700.1	INTS7
SM_V7_2	11650565	11651565	5.03	0.0229	TSS	Smp_245580.1	PCDH1
SM_V7_2	12069234	12070234	4.12	0.0255	GeneBody	Smp_310520.1	NA
SM_V7_2	14708059	14709059	-3.31	0.0301	TSS|TSS	Smp_310580.1|Smp_310580.2	IQCD|IQCD
SM_V7_2	17719202	17720202	-5.06	0.0229	IGR	NA	NA
SM_V7_2	18791261	18792261	4.1	0.0271	GeneBody	Smp_245660.1	NA
SM_V7_2	18931952	18932952	-2.58	0.0497	TSS	Smp_046680.1	UTP18
SM_V7_2	20224119	20225963	3.77	0.00256	TSS	Smp_176310.1	NA
SM_V7_2	22119843	22120843	-5.09	0.0229	TSS|GeneBody	Smp_013790.1|SmLNCA122540-IBu	NA
SM_V7_2	2472702	2473702	-4.88	0.0302	TSS|TSS	SmLNCA119659-IBu|Smp_122840.1	EIF5
SM_V7_2	28004314	28005314	-3.24	0.0137	TSS	Smp_128770.1	NA
SM_V7_2	29782109	29783109	-4.94	0.00895	TSS	Smp_049010.1	NA
SM_V7_2	30133757	30134757	4.38	0.0312	GeneBody|GeneBody|GeneBody	SmLNCS124440-IBu|SmLNCS124441-IBu|Smp_245840.1	PCDH7
SM_V7_2	31084716	31085716	-2.44	0.0412	TSS|TSS	Smp_342480.1|Smp_342480.2	NA
SM_V7_2	41208619	41209619	-3.68	0.0103	TSS|TSS	Smp_333940.1|Smp_333940.2	NA
SM_V7_2	42219763	42220763	2.95	0.0301	GeneBody	Smp_245980.1	NA
SM_V7_2	42524392	42525392	-4.79	0.0018	TSS|TSS|TSS	Smp_142510.2|Smp_142510.3|Smp_142510.4	DROSHA|DROSHA|DROSHA
SM_V7_2	44196699	44197699	-4.97	0.0254	TSS	Smp_021750.1	MEPCE
SM_V7_2	46644369	46645369	3.81	0.0209	GeneBody	Smp_139900.1	ACP6
SM_V7_2	46754413	46755413	-4.79	0.0405	TSS	Smp_088600.1	NA
SM_V7_2	6317423	6318423	5.47	0.00703	GeneBody	Smp_310230.1	NA
SM_V7_3	15315881	15316881	-4.72	0.0471	GeneBody|GeneBody	Smp_341160.1|Smp_341160.2	NA
SM_V7_3	23450051	23451051	4.7	0.0499	GeneBody|GeneBody	SmLNCA132412-IBu|Smp_347790.1	NA
SM_V7_3	26453017	26454017	-4.47	0.0106	TSS|TSS|TSS|TSS|TSS|TSS|TSS	SmLINC133452-IBu|SmLINC133453-IBu|SmLINC133454-IBu|SmLINC133455-IBu|SmLINC133456-IBu|Smp_013070.1|Smp_013070.2	NA
SM_V7_3	28361173	28362173	-5.21	0.0181	TSS|TSS	Smp_085750.1|Smp_085750.2	ZNF330|ZNF330
SM_V7_3	30857006	30858006	-2.91	0.0499	TSS	Smp_123620.1	OTUD3
SM_V7_3	33035863	33036863	-3.86	0.0405	TSS|GeneBody|GeneBody|GeneBody	Smp_084910.1|SmLNCA134749-IBu|SmLNCA134750-IBu|SmLNCA134751-IBu	C7ORF55
SM_V7_3	35583578	35584578	-4.13	0.0155	TSS	Smp_159890.1	CPM
SM_V7_3	36819640	36820640	-4.87	0.0301	GeneBody|GeneBody|GeneBody	Smp_000650.1|Smp_000650.2|Smp_000650.3	SIAH1|SIAH1|SIAH1
SM_V7_3	37381288	37382288	-2.93	0.0494	TSS|GeneBody	Smp_309210.1|SmLNCA136120-IBu	LIG
SM_V7_3	44102795	44103795	3.42	0.0133	GeneBody	Smp_018980.1	NA
SM_V7_3	45016251	45017251	2.46	0.0346	TSS|GeneBody	Smp_347130.1|Smp_333690.1	NA
SM_V7_3	49525443	49526443	-5.81	0.00256	GeneBody	Smp_341890.1	NA
SM_V7_3	7644468	7645468	4.36	0.0136	GeneBody|GeneBody	Smp_124490.1|Smp_124490.2	WDR85|WDR85
SM_V7_3	7737407	7738407	-5.24	0.0245	TSS	Smp_004310.1	VHA16
SM_V7_4	14445837	14446837	4.78	0.0412	IGR	NA	NA
SM_V7_4	15623279	15624279	-4.9	0.0409	TSS|TSS|TSS	Smp_150080.1|Smp_150080.2|Smp_150080.3	NA
SM_V7_4	2041668	2042668	-3.34	0.0301	TSS	Smp_169440.1	NA
SM_V7_4	22989260	22990260	4.79	0.0405	IGR	NA	NA
SM_V7_4	2487022	2488022	-5.21	0.0139	TSS|GeneBody|GeneBody	SmLNCA138469-IBu|Smp_063000.1|Smp_063000.2	ABCB8|ABCB8
SM_V7_4	25876099	25877099	3.66	0.0319	GeneBody	Smp_042770.1	TBC1D30
SM_V7_4	27290802	27291802	-5.39	0.0103	TSS|TSS	Smp_043200.1|Smp_043200.2	RIOK2|RIOK2
SM_V7_4	32543972	32544972	-3.18	0.0301	TSS|TSS	Smp_096780.1|Smp_096780.2	TMEM165|TMEM165
SM_V7_4	33219752	33220752	3.24	0.0136	GeneBody	Smp_345160.1	FURIN
SM_V7_4	33475730	33476730	-4.41	0.0299	TSS|TSS	Smp_155780.1|Smp_207030.1	TBC1D25|TBC1D25
SM_V7_4	33668171	33669171	-5.18	0.0139	TSS	Smp_113630.1	LIN37
SM_V7_4	35690695	35691695	-5.02	0.0256	TSS|TSS	Smp_313640.1|Smp_313640.2	RPH3A|RPH3A
SM_V7_4	36431793	36433207	-5.66	0.00256	TSS|TSS	Smp_145010.1|Smp_316730.1	ZCCHC10|ATG7
SM_V7_4	37777988	37779680	1.88	0.0476	TSS|GeneBody|GeneBody|GeneBody	Smp_342540.1|SmLNCA145034-IBu|SmLNCA145035-IBu|SmLNCA145036-IBu	NA
SM_V7_4	40185842	40186842	4.28	0.0136	GeneBody	Smp_247520.1	NA
SM_V7_4	40863092	40864092	3.07	0.0306	TSS|GeneBody	SmLNCA145462-IBu|Smp_136920.1	NA
SM_V7_4	40911813	40912813	-4.17	0.0226	TSS|GeneBody|GeneBody|GeneBody|GeneBody|GeneBody|GeneBody|GeneBody	Smp_027250.1|SmLNCA145587-IBu|SmLNCA145588-IBu|SmLNCA145589-IBu|SmLNCA145590-IBu|SmLNCA145591-IBu|SmLNCA145592-IBu|SmLNCA145593-IBu	C11ORF58
SM_V7_4	41009930	41010930	-4.7	0.0499	TSS	Smp_027300.1	SUV39H1
SM_V7_4	45065209	45066209	-5.03	0.0232	TSS|TSS|TSS	Smp_150300.1|Smp_150300.2|Smp_150300.3	NA
SM_V7_4	453376	454376	5.65	0.00256	IGR	NA	NA
SM_V7_4	8142360	8143360	-5.2	0.0136	TSS	Smp_149040.1	PHKA2
SM_V7_5	14863124	14864124	-4.92	0.0312	GeneBody	Smp_069870.1	SNF
SM_V7_5	15777086	15778086	-4.42	0.00256	TSS	Smp_174490.1	NA
SM_V7_5	18432059	18433059	-5.03	0.0229	TSS|TSS|TSS	Smp_340790.1|Smp_340790.2|Smp_340790.3	RBM18|RBM18|RBM18
SM_V7_5	19132756	19133756	-5.19	0.0136	TSS|GeneBody	Smp_343600.1|SmLNCA150043-IBu	NA
SM_V7_5	22799601	22800601	-4.75	0.0416	TSS|TSS|TSS	Smp_039490.1|Smp_039490.2|Smp_039490.3	ACIN1|ACIN1|ACIN1
SM_V7_6	13632926	13633926	-2.96	0.0239	TSS	Smp_005290.1	CYC1
SM_V7_6	1697194	1698194	3.35	0.0301	TSS	Smp_174700.1	HNF4A
SM_V7_6	18013795	18014795	-4.83	0.0346	TSS	Smp_156170.1	OSA
SM_V7_6	18309598	18310598	3.21	0.0499	TSS|TSS|GeneBody	SmLINC154795-IBu|Smp_300140.1|SmLNCA154793-IBu	NA
SM_V7_6	22923124	22924124	-5.37	0.0103	TSS	Smp_009310.1	NA
SM_V7_6	24147984	24148984	-4.95	0.0255	TSS	Smp_345450.1	GGA
SM_V7_6	3803001	3804001	3.29	0.0366	GeneBody|GeneBody|GeneBody	SmLNCA151833-IBu|SmLNCA151834-IBu|Smp_341910.1	NA
SM_V7_7	17092257	17093257	-5.06	0.0271	IGR	NA	NA
SM_V7_ZW	14108433	14109433	-3.15	0.0468	TSS	Smp_336640.1	EXOC3
SM_V7_ZW	29454244	29455244	-4.76	0.0476	TSS	Smp_009690.1	RPLP0
SM_V7_ZW	3050736	3052141	-3.14	0.0136	TSS|TSS	Smp_015690.1|Smp_130720.1	NA
SM_V7_ZW	31662886	31663886	-4.88	0.0301	TSS|TSS	Smp_145650.1|Smp_145650.2	NA
SM_V7_ZW	3800557	3801557	5.04	0.0226	GeneBody|GeneBody	Smp_170260.1|Smp_170260.2	NA
SM_V7_ZW	41398985	41399985	4.88	0.0341	GeneBody	Smp_165430.1	STPG2
SM_V7_ZW	47766711	47767711	3.85	0.00895	GeneBody|GeneBody|GeneBody	SmLNCA170223-IBu|SmLNCA170225-IBu|Smp_199050.1	NA
SM_V7_ZW	52271158	52272707	-4.19	0.00174	TSS|TSS	Smp_025560.1|Smp_025560.2	ZNF207|ZNF207
SM_V7_ZW	56779102	56780102	-4.63	0.0136	TSS	Smp_024000.1	VPS33B
SM_V7_ZW	5690329	5691329	-3.66	0.0302	IGR	NA	NA
SM_V7_ZW	57752217	57753217	4.39	0.0255	TSS|TSS|TSS	SmLNCA172293-IBu|SmLNCA172294-IBu|Smp_306180.1	MPEG1
SM_V7_ZW	60067893	60069340	-4.29	0.0133	TSS	Smp_054560.1	HYPK
SM_V7_ZW	61205404	61206404	3.31	0.0366	TSS	Smp_168610.1	MYT1L
SM_V7_ZW	65149303	65150303	-4.74	0.0432	GeneBody	Smp_244250.1	SLC12A6
SM_V7_ZW	66232567	66233567	5.05	0.0226	TSS|GeneBody	SmLINC173995-IBu|SmLINC173994-IBu	NA
SM_V7_ZW	66498197	66499197	-3.84	0.0153	TSS|TSS|GeneBody	Smp_142320.1|Smp_142320.2|SmLNCA174389-IBu	NA
SM_V7_ZW	68447799	68448799	-5.27	0.0106	TSS	Smp_138640.1	SIRT1
SM_V7_ZW	74955040	74956040	-4.93	0.0405	TSS|TSS|GeneBody	Smp_039670.1|Smp_039670.2|SmLNCA177219-IBu	CCNL1|CCNL1
SM_V7_ZW	7911842	7912842	-3.66	0.0137	TSS	Smp_043910.1	TTLL1
SM_V7_ZW	83015435	83016435	-3.67	0.0494	TSS	Smp_075560.1	SNRPD2
i) Maere S, Heymans K, Kuiper M. BiNGO: a Cytoscape plugin to assess overrepresentation of gene ontology categories in biological networks. Bioinformatics 21, 3448-3449 (2005).
