# Supplementary material for: Rhesus macaques self-curing from a schistosome infection can display complete immunity to challenge
Source: Nat Commun. 2021 Oct 26;12:6181. doi: 10.1038/s41467-021-26497-0 (PMC8548296; doi:10.1038/s41467-021-26497-0)
Supplement: Supplementary file 11 — Supplementary Data 5 [file 41467_2021_26497_MOESM11_ESM.xlsx]

## Sheet: Table S5
Table S5. Enriched Gene Ontology (GO) terms among genes presenting differential H3K4me3 marks abundance between schistosomula co-cultured with rhesus plasma collected at week 8 pi (Rhw8) and at week 10 pi (Rhw10)
Biological Process
GO-ID	p-value	FDR	Number of genes in category analysis	Number of genes category database	Total Genes in analysis	Total genes in Database	Description	Genes in test set
Biological Process
45655	8.5357e-07	0.00031867	3	3	62	6431	regulation of monocyte differentiation	SMP_039490.1|SMP_039490.2|SMP_039490.3
45657	8.5357e-07	0.00031867	3	3	62	6431	positive regulation of monocyte differentiation	SMP_039490.1|SMP_039490.2|SMP_039490.3
30263	8.5357e-07	0.00031867	3	3	62	6431	apoptotic chromosome condensation	SMP_039490.1|SMP_039490.2|SMP_039490.3
40029	6.1165e-06	0.0017126	11	219	62	6431	regulation of gene expression, epigenetic	SMP_027300.1|SMP_144180.2|SMP_144180.1|SMP_144180.3|SMP_142510.4|SMP_035310.3|SMP_035310.2|SMP_035310.1|SMP_138640.1|SMP_142510.2|SMP_142510.3
2763	8.4186e-06	0.0018858	3	5	62	6431	positive regulation of myeloid leukocyte differentiation	SMP_039490.1|SMP_039490.2|SMP_039490.3
31054	2.9061e-05	0.0046498	3	7	62	6431	pre-microRNA processing	SMP_142510.4|SMP_142510.2|SMP_142510.3
10586	2.9061e-05	0.0046498	3	7	62	6431	miRNA metabolic process	SMP_142510.4|SMP_142510.2|SMP_142510.3
31053	4.6178e-05	0.0057466	3	8	62	6431	primary microRNA processing	SMP_142510.4|SMP_142510.2|SMP_142510.3
6622	4.6178e-05	0.0057466	3	8	62	6431	protein targeting to lysosome	SMP_039490.1|SMP_039490.2|SMP_039490.3
6338	6.7169e-05	0.0064205	7	107	62	6431	chromatin remodeling	SMP_027300.1|SMP_154640.1|SMP_154640.2|SMP_144180.2|SMP_144180.1|SMP_144180.3|SMP_138640.1
7415	6.8791e-05	0.0064205	3	9	62	6431	defasciculation of motor neuron axon	SMP_152750.1|SMP_152750.2|SMP_152750.3
7541	6.8791e-05	0.0064205	3	9	62	6431	sex determination, primary response to X:A ratio	SMP_150080.2|SMP_150080.1|SMP_150080.3
7276	8.0527e-05	0.0067201	21	921	62	6431	gamete generation	SMP_027300.1|SMP_336640.1|SMP_144180.2|SMP_144180.1|SMP_073080.1|SMP_144180.3|SMP_150080.2|SMP_039670.1|SMP_150080.1|SMP_039670.2|SMP_150080.3|SMP_113630.1|SMP_075560.1|SMP_207030.1|SMP_142510.4|SMP_046680.1|SMP_034700.1|SMP_155780.1|SMP_138640.1|SMP_142510.2|SMP_142510.3
48609	8.4001e-05	0.0067201	24	1150	62	6431	reproductive process in a multicellular organism	SMP_027300.1|SMP_336640.1|SMP_144180.2|SMP_144180.1|SMP_073080.1|SMP_144180.3|SMP_005290.1|SMP_150080.2|SMP_039670.1|SMP_150080.1|SMP_039670.2|SMP_150080.3|SMP_113630.1|SMP_075560.1|SMP_156170.1|SMP_207030.1|SMP_142510.4|SMP_046680.1|SMP_034700.1|SMP_155780.1|SMP_138640.1|SMP_309210.1|SMP_142510.2|SMP_142510.3
48096	9.7598e-05	0.007174	3	10	62	6431	chromatin-mediated maintenance of transcription	SMP_144180.2|SMP_144180.1|SMP_144180.3
32504	0.00010249	0.007174	24	1164	62	6431	multicellular organism reproduction	SMP_027300.1|SMP_336640.1|SMP_144180.2|SMP_144180.1|SMP_073080.1|SMP_144180.3|SMP_005290.1|SMP_150080.2|SMP_039670.1|SMP_150080.1|SMP_039670.2|SMP_150080.3|SMP_113630.1|SMP_075560.1|SMP_156170.1|SMP_207030.1|SMP_142510.4|SMP_046680.1|SMP_034700.1|SMP_155780.1|SMP_138640.1|SMP_309210.1|SMP_142510.2|SMP_142510.3
10629	0.00011217	0.0073897	15	531	62	6431	negative regulation of gene expression	SMP_027300.1|SMP_154640.1|SMP_154640.2|SMP_021750.1|SMP_035310.3|SMP_035310.2|SMP_035310.1|SMP_150080.2|SMP_150080.1|SMP_150080.3|SMP_113630.1|SMP_142510.4|SMP_138640.1|SMP_142510.2|SMP_142510.3
45639	0.00013328	0.0082927	3	11	62	6431	positive regulation of myeloid cell differentiation	SMP_039490.1|SMP_039490.2|SMP_039490.3
7414	0.00017648	0.010403	3	12	62	6431	axonal defasciculation	SMP_152750.1|SMP_152750.2|SMP_152750.3
18022	0.00020281	0.011095	4	31	62	6431	peptidyl-lysine methylation	SMP_027300.1|SMP_144180.2|SMP_144180.1|SMP_144180.3
19953	0.00021768	0.011095	21	986	62	6431	sexual reproduction	SMP_027300.1|SMP_336640.1|SMP_144180.2|SMP_144180.1|SMP_073080.1|SMP_144180.3|SMP_150080.2|SMP_039670.1|SMP_150080.1|SMP_039670.2|SMP_150080.3|SMP_113630.1|SMP_075560.1|SMP_207030.1|SMP_142510.4|SMP_046680.1|SMP_034700.1|SMP_155780.1|SMP_138640.1|SMP_142510.2|SMP_142510.3
6396	0.0002202	0.011095	15	564	62	6431	RNA processing	SMP_198750.1|SMP_035310.3|SMP_035310.2|SMP_035310.1|SMP_039490.1|SMP_039490.2|SMP_039490.3|SMP_075560.1|SMP_124700.1|SMP_142510.4|SMP_046680.1|SMP_031920.1|SMP_142510.2|SMP_142510.3|SMP_031920.2
35196	0.00022785	0.011095	3	13	62	6431	production of miRNAs involved in gene silencing by miRNA	SMP_142510.4|SMP_142510.2|SMP_142510.3
7539	0.000288	0.012915	3	14	62	6431	primary sex determination, soma	SMP_150080.2|SMP_150080.1|SMP_150080.3
16458	0.00028828	0.012915	8	179	62	6431	gene silencing	SMP_027300.1|SMP_142510.4|SMP_035310.3|SMP_035310.2|SMP_035310.1|SMP_138640.1|SMP_142510.2|SMP_142510.3
43966	0.00032789	0.014125	4	35	62	6431	histone H3 acetylation	SMP_144180.2|SMP_144180.1|SMP_144180.3|SMP_138640.1
6623	0.00035754	0.014301	3	15	62	6431	protein targeting to vacuole	SMP_039490.1|SMP_039490.2|SMP_039490.3
2761	0.00035754	0.014301	3	15	62	6431	regulation of myeloid leukocyte differentiation	SMP_039490.1|SMP_039490.2|SMP_039490.3
30727	0.00043703	0.016878	3	16	62	6431	germarium-derived female germ-line cyst formation	SMP_142510.4|SMP_142510.2|SMP_142510.3
31050	0.00052704	0.017524	3	17	62	6431	dsRNA fragmentation	SMP_142510.4|SMP_142510.2|SMP_142510.3
48135	0.00052704	0.017524	3	17	62	6431	female germ-line cyst formation	SMP_142510.4|SMP_142510.2|SMP_142510.3
70918	0.00052704	0.017524	3	17	62	6431	production of small RNA involved in gene silencing by RNA	SMP_142510.4|SMP_142510.2|SMP_142510.3
71359	0.00052704	0.017524	3	17	62	6431	cellular response to dsRNA	SMP_142510.4|SMP_142510.2|SMP_142510.3
16070	0.00054219	0.017524	22	1131	62	6431	RNA metabolic process	SMP_021750.1|SMP_198750.1|SMP_035310.3|SMP_035310.2|SMP_168610.1|SMP_035310.1|SMP_150080.2|SMP_039490.1|SMP_150080.1|SMP_039490.2|SMP_039490.3|SMP_150080.3|SMP_174700.1|SMP_075560.1|SMP_124700.1|SMP_009690.1|SMP_142510.4|SMP_046680.1|SMP_031920.1|SMP_142510.2|SMP_142510.3|SMP_031920.2
377	0.00056327	0.017524	10	303	62	6431	RNA splicing, via transesterification reactions with bulged adenosine as nucleophile	SMP_075560.1|SMP_198750.1|SMP_035310.3|SMP_035310.2|SMP_035310.1|SMP_031920.1|SMP_039490.1|SMP_039490.2|SMP_039490.3|SMP_031920.2
398	0.00056327	0.017524	10	303	62	6431	nuclear mRNA splicing, via spliceosome	SMP_075560.1|SMP_198750.1|SMP_035310.3|SMP_035310.2|SMP_035310.1|SMP_031920.1|SMP_039490.1|SMP_039490.2|SMP_039490.3|SMP_031920.2
375	0.00060859	0.018422	10	306	62	6431	RNA splicing, via transesterification reactions	SMP_075560.1|SMP_198750.1|SMP_035310.3|SMP_035310.2|SMP_035310.1|SMP_031920.1|SMP_039490.1|SMP_039490.2|SMP_039490.3|SMP_031920.2
245	0.00066648	0.019644	4	42	62	6431	spliceosome assembly	SMP_075560.1|SMP_035310.3|SMP_035310.2|SMP_035310.1
7292	0.00073903	0.020502	14	563	62	6431	female gamete generation	SMP_027300.1|SMP_336640.1|SMP_150080.2|SMP_150080.1|SMP_150080.3|SMP_113630.1|SMP_207030.1|SMP_142510.4|SMP_046680.1|SMP_034700.1|SMP_155780.1|SMP_138640.1|SMP_142510.2|SMP_142510.3
45879	0.00074078	0.020502	3	19	62	6431	negative regulation of smoothened signaling pathway	SMP_150080.2|SMP_150080.1|SMP_150080.3
30154	0.00075053	0.020502	33	2121	62	6431	cell differentiation	SMP_152750.1|SMP_152750.2|SMP_152750.3|SMP_043200.2|SMP_035310.3|SMP_035310.2|SMP_035310.1|SMP_039670.1|SMP_039670.2|SMP_075560.1|SMP_156170.1|SMP_207030.1|SMP_142510.4|SMP_046680.1|SMP_034700.1|SMP_043200.1|SMP_138640.1|SMP_142510.2|SMP_142510.3|SMP_027300.1|SMP_336640.1|SMP_144180.2|SMP_144180.1|SMP_073080.1|SMP_144180.3|SMP_150080.2|SMP_039490.1|SMP_150080.1|SMP_039490.2|SMP_039490.3|SMP_15008…
34968	0.00079677	0.021247	4	44	62	6431	histone lysine methylation	SMP_027300.1|SMP_144180.2|SMP_144180.1|SMP_144180.3
45815	0.00086554	0.022544	3	20	62	6431	positive regulation of gene expression, epigenetic	SMP_144180.2|SMP_144180.1|SMP_144180.3
8380	0.0010186	0.025653	10	327	62	6431	RNA splicing	SMP_075560.1|SMP_198750.1|SMP_035310.3|SMP_035310.2|SMP_035310.1|SMP_031920.1|SMP_039490.1|SMP_039490.2|SMP_039490.3|SMP_031920.2
48869	0.0010307	0.025653	34	2251	62	6431	cellular developmental process	SMP_152750.1|SMP_152750.2|SMP_152750.3|SMP_043200.2|SMP_035310.3|SMP_035310.2|SMP_035310.1|SMP_039670.1|SMP_043910.1|SMP_039670.2|SMP_075560.1|SMP_156170.1|SMP_207030.1|SMP_142510.4|SMP_046680.1|SMP_034700.1|SMP_043200.1|SMP_138640.1|SMP_142510.2|SMP_142510.3|SMP_027300.1|SMP_336640.1|SMP_144180.2|SMP_144180.1|SMP_073080.1|SMP_144180.3|SMP_150080.2|SMP_039490.1|SMP_150080.1|SMP_039490.2|SMP_03949…
22412	0.0011167	0.025834	14	587	62	6431	reproductive cellular process in multicellular organism	SMP_027300.1|SMP_336640.1|SMP_144180.2|SMP_144180.1|SMP_144180.3|SMP_113630.1|SMP_075560.1|SMP_207030.1|SMP_142510.4|SMP_046680.1|SMP_034700.1|SMP_155780.1|SMP_142510.2|SMP_142510.3
43331	0.0011533	0.025834	3	22	62	6431	response to dsRNA	SMP_142510.4|SMP_142510.2|SMP_142510.3
18993	0.0011533	0.025834	3	22	62	6431	somatic sex determination	SMP_150080.2|SMP_150080.1|SMP_150080.3
7538	0.0011533	0.025834	3	22	62	6431	primary sex determination	SMP_150080.2|SMP_150080.1|SMP_150080.3
90090	0.0011533	0.025834	3	22	62	6431	negative regulation of canonical Wnt receptor signaling pathway	SMP_150080.2|SMP_150080.1|SMP_150080.3
48477	0.0011883	0.026095	13	523	62	6431	oogenesis	SMP_027300.1|SMP_336640.1|SMP_150080.2|SMP_150080.1|SMP_150080.3|SMP_113630.1|SMP_207030.1|SMP_142510.4|SMP_046680.1|SMP_034700.1|SMP_155780.1|SMP_142510.2|SMP_142510.3
16441	0.0012582	0.026096	6	126	62	6431	posttranscriptional gene silencing	SMP_142510.4|SMP_035310.3|SMP_035310.2|SMP_035310.1|SMP_142510.2|SMP_142510.3
31047	0.0012582	0.026096	6	126	62	6431	gene silencing by RNA	SMP_142510.4|SMP_035310.3|SMP_035310.2|SMP_035310.1|SMP_142510.2|SMP_142510.3
35194	0.0012582	0.026096	6	126	62	6431	posttranscriptional gene silencing by RNA	SMP_142510.4|SMP_035310.3|SMP_035310.2|SMP_035310.1|SMP_142510.2|SMP_142510.3
22008	0.001292	0.026311	24	1370	62	6431	neurogenesis	SMP_152750.1|SMP_152750.2|SMP_152750.3|SMP_336640.1|SMP_144180.2|SMP_043200.2|SMP_144180.1|SMP_073080.1|SMP_144180.3|SMP_035310.3|SMP_035310.2|SMP_035310.1|SMP_150080.2|SMP_039670.1|SMP_150080.1|SMP_039670.2|SMP_150080.3|SMP_075560.1|SMP_156170.1|SMP_142510.4|SMP_046680.1|SMP_043200.1|SMP_142510.2|SMP_142510.3
6376	0.0013172	0.026344	3	23	62	6431	mRNA splice site selection	SMP_035310.3|SMP_035310.2|SMP_035310.1
44088	0.0018617	0.035962	2	7	62	6431	regulation of vacuole organization	SMP_207030.1|SMP_155780.1
51568	0.0018944	0.035962	3	26	62	6431	histone H3-K4 methylation	SMP_144180.2|SMP_144180.1|SMP_144180.3
30262	0.0018944	0.035962	3	26	62	6431	apoptotic nuclear change	SMP_039490.1|SMP_039490.2|SMP_039490.3
16571	0.0019777	0.036917	4	56	62	6431	histone methylation	SMP_027300.1|SMP_144180.2|SMP_144180.1|SMP_144180.3
10468	0.0021909	0.040227	24	1421	62	6431	regulation of gene expression	SMP_027300.1|SMP_154640.1|SMP_154640.2|SMP_122840.1|SMP_144180.2|SMP_144180.1|SMP_021750.1|SMP_144180.3|SMP_035310.3|SMP_035310.2|SMP_168610.1|SMP_035310.1|SMP_150080.2|SMP_150080.1|SMP_150080.3|SMP_113630.1|SMP_174700.1|SMP_156170.1|SMP_025560.2|SMP_025560.1|SMP_142510.4|SMP_138640.1|SMP_142510.2|SMP_142510.3
10506	0.0023985	0.043328	4	59	62	6431	regulation of autophagy	SMP_138640.1|SMP_039490.1|SMP_039490.2|SMP_039490.3
90304	0.0025187	0.044778	25	1522	62	6431	nucleic acid metabolic process	SMP_021750.1|SMP_035310.3|SMP_035310.2|SMP_035310.1|SMP_075560.1|SMP_009690.1|SMP_142510.4|SMP_046680.1|SMP_138640.1|SMP_142510.2|SMP_142510.3|SMP_027300.1|SMP_198750.1|SMP_168610.1|SMP_150080.2|SMP_039490.1|SMP_150080.1|SMP_039490.2|SMP_039490.3|SMP_150080.3|SMP_113630.1|SMP_174700.1|SMP_124700.1|SMP_031920.1|SMP_031920.2
35195	0.0026082	0.044942	3	29	62	6431	gene silencing by miRNA	SMP_142510.4|SMP_142510.2|SMP_142510.3
7041	0.0026082	0.044942	3	29	62	6431	lysosomal transport	SMP_039490.1|SMP_039490.2|SMP_039490.3
1505	0.0027607	0.046847	6	147	62	6431	regulation of neurotransmitter levels	SMP_336640.1|SMP_313640.1|SMP_313640.2|SMP_150080.2|SMP_150080.1|SMP_150080.3
32968	0.0028783	0.048114	3	30	62	6431	positive regulation of RNA elongation from RNA polymerase II promoter	SMP_144180.2|SMP_144180.1|SMP_144180.3
Cellular Component
GO-ID	p-value	FDR	Number of genes in category analysis	Number of genes category database	Total Genes in analysis	Total genes in Database	Description	Genes in test set
Cellular Component
35060	0.00016657	0.015551	3	11	67	6450	brahma complex	SMP_154640.1|SMP_154640.2|SMP_156170.1
71013	0.00018188	0.015551	8	155	67	6450	catalytic step 2 spliceosome	SMP_075560.1|SMP_198750.1|SMP_035310.3|SMP_035310.2|SMP_035310.1|SMP_039490.1|SMP_039490.2|SMP_039490.3
71011	0.00031592	0.018007	8	168	67	6450	precatalytic spliceosome	SMP_075560.1|SMP_198750.1|SMP_035310.3|SMP_035310.2|SMP_035310.1|SMP_039490.1|SMP_039490.2|SMP_039490.3
16514	0.00062931	0.021522	2	4	67	6450	SWI/SNF complex	SMP_154640.1|SMP_154640.2
71565	0.00062931	0.021522	2	4	67	6450	nBAF complex	SMP_154640.1|SMP_154640.2
71564	0.0010418	0.028354	2	5	67	6450	npBAF complex	SMP_154640.1|SMP_154640.2
16607	0.0011607	0.028354	6	115	67	6450	nuclear speck	SMP_198750.1|SMP_031920.1|SMP_039490.1|SMP_039490.2|SMP_039490.3|SMP_031920.2
Molecular Function
GO-ID	p-value	FDR	Number of genes in category analysis	Number of genes category database	Total Genes in analysis	Total genes in Database	Description	Genes in test set
Molecular Function
3676	1.0569e-05	0.00086276	27	1168	55	5229	nucleic acid binding	SMP_154640.1|SMP_154640.2|SMP_122840.1|SMP_340790.3|SMP_035310.3|SMP_340790.2|SMP_035310.2|SMP_035310.1|SMP_340790.1|SMP_156170.1|SMP_025560.2|SMP_009690.1|SMP_025560.1|SMP_142510.4|SMP_142510.2|SMP_142510.3|SMP_144180.2|SMP_144180.1|SMP_073080.1|SMP_144180.3|SMP_168610.1|SMP_039490.1|SMP_039490.2|SMP_039490.3|SMP_174700.1|SMP_031920.1|SMP_031920.2
42800	1.0852e-05	0.00086276	3	5	55	5229	histone methyltransferase activity (H3-K4 specific)	SMP_144180.2|SMP_144180.1|SMP_144180.3
4525	2.1543e-05	0.0011418	3	6	55	5229	ribonuclease III activity	SMP_142510.4|SMP_142510.2|SMP_142510.3
5001	5.9424e-05	0.0018456	3	8	55	5229	transmembrane receptor protein tyrosine phosphatase activity	SMP_152750.1|SMP_152750.2|SMP_152750.3
19198	5.9424e-05	0.0018456	3	8	55	5229	transmembrane receptor protein phosphatase activity	SMP_152750.1|SMP_152750.2|SMP_152750.3
18024	6.9644e-05	0.0018456	4	22	55	5229	histone-lysine N-methyltransferase activity	SMP_027300.1|SMP_144180.2|SMP_144180.1|SMP_144180.3
16278	9.9598e-05	0.0019795	4	24	55	5229	lysine N-methyltransferase activity	SMP_027300.1|SMP_144180.2|SMP_144180.1|SMP_144180.3
16279	9.9598e-05	0.0019795	4	24	55	5229	protein-lysine N-methyltransferase activity	SMP_027300.1|SMP_144180.2|SMP_144180.1|SMP_144180.3
3729	0.00014207	0.0025099	9	191	55	5229	mRNA binding	SMP_073080.1|SMP_340790.3|SMP_035310.3|SMP_340790.2|SMP_035310.2|SMP_035310.1|SMP_031920.1|SMP_340790.1|SMP_031920.2
42054	0.00031665	0.0050347	4	32	55	5229	histone methyltransferase activity	SMP_027300.1|SMP_144180.2|SMP_144180.1|SMP_144180.3
8187	0.00045822	0.0066234	3	15	55	5229	poly-pyrimidine tract binding	SMP_035310.3|SMP_035310.2|SMP_035310.1
3723	0.0005251	0.0069576	14	504	55	5229	RNA binding	SMP_122840.1|SMP_073080.1|SMP_340790.3|SMP_035310.3|SMP_340790.2|SMP_035310.2|SMP_035310.1|SMP_340790.1|SMP_009690.1|SMP_142510.4|SMP_031920.1|SMP_142510.2|SMP_142510.3|SMP_031920.2
8170	0.00091172	0.011151	4	42	55	5229	N-methyltransferase activity	SMP_027300.1|SMP_144180.2|SMP_144180.1|SMP_144180.3
16891	0.0012808	0.014547	3	21	55	5229	endoribonuclease activity, producing 5'-phosphomonoesters	SMP_142510.4|SMP_142510.2|SMP_142510.3
8276	0.0015127	0.016034	4	48	55	5229	protein methyltransferase activity	SMP_027300.1|SMP_144180.2|SMP_144180.1|SMP_144180.3
3725	0.0016804	0.016699	3	23	55	5229	double-stranded RNA binding	SMP_142510.4|SMP_142510.2|SMP_142510.3
8157	0.0019062	0.017828	3	24	55	5229	protein phosphatase 1 binding	SMP_144180.2|SMP_144180.1|SMP_144180.3
16893	0.0021501	0.018992	3	25	55	5229	endonuclease activity, active with either ribo- or deoxyribonucleic acids and producing 5'-phosphomonoesters	SMP_142510.4|SMP_142510.2|SMP_142510.3
8757	0.0027551	0.023056	5	93	55	5229	S-adenosylmethionine-dependent methyltransferase activity	SMP_027300.1|SMP_144180.2|SMP_144180.1|SMP_021750.1|SMP_144180.3
70491	0.002995	0.02381	3	28	55	5229	transcription repressor binding	SMP_150080.2|SMP_150080.1|SMP_150080.3
4521	0.0048064	0.036391	3	33	55	5229	endoribonuclease activity	SMP_142510.4|SMP_142510.2|SMP_142510.3
4725	0.0056809	0.041057	3	35	55	5229	protein tyrosine phosphatase activity	SMP_152750.1|SMP_152750.2|SMP_152750.3
8201	0.0067017	0.046329	2	12	55	5229	heparin binding	SMP_025560.2|SMP_025560.1
