# Supplementary material for: Rhesus macaques self-curing from a schistosome infection can display complete immunity to challenge
Source: Nat Commun. 2021 Oct 26;12:6181. doi: 10.1038/s41467-021-26497-0 (PMC8548296; doi:10.1038/s41467-021-26497-0)
Supplement: Supplementary file 12 — Supplementary Data 6 [file 41467_2021_26497_MOESM12_ESM.xlsx]

## Sheet: Table S6
Table S6. Read count values for all genes in all samples. RNA-Seq gene expression measured in 3-day-old schistosomula co-cultured for an additional 3 days in control medium (CTL) or in medium with plasma from rhesus macaques collected at Week 0 (Treated0wk), Week 8 (Treated8wk) or Week 1 post-challenge (Treated43wk).
For each of the three biological replicates (R1 to R3) the values shown are log2CPM normalized across all conditions with “Trimmed Mean of M-values” (TMM) method, which is implemented in the edgeR package within the R environment.
Gene ID	Gene Annotation from WormBase V7 gene description	Gene Annotation from WormBase V7 transcript description	Gene Annotation from eggNOG.HMM.Description	CTL_R1	CTL_R2	CTL_R3	Treated0wk_R1	Treated0wk_R2	Treated0wk_R3	Treated8wk_R1	Treated8wk_R2	Treated8wk_R3	Treated43wk_R1	Treated43wk_R2	Treated43wk_R3
Smp_000020.1	Hyaluronidase%2C putative	Glycoside hydrolase superfamily	Meningioma expressed antigen 5 (Hyaluronidase)	7.98776	7.9216	7.9267	7.93614	7.88012	7.92488	7.87813	7.763	7.88394	8.05439	7.96849	7.87233
Smp_000030.1	26S proteasome non-ATPase regulatory subunit 2	RPN1/RPN2%2C N-terminal	proteasome (prosome, macropain) 26S subunit, non-ATPase, 2	6.16058	6.15398	6.13067	6.11781	5.99804	5.86911	6.11475	5.75269	6.01559	6.27502	6.49826	5.45339
Smp_000030.2	26S proteasome non-ATPase regulatory subunit 2	26S proteasome non-ATPase regulatory subunit RPN1%2C C-terminal	proteasome (prosome, macropain) 26S subunit, non-ATPase, 2	9.28689	9.29079	9.19293	9.36367	9.32365	9.23088	9.2772	9.29232	9.28136	9.34062	9.45525	9.52387
Smp_000030.3	26S proteasome non-ATPase regulatory subunit 2	26S proteasome non-ATPase regulatory subunit RPN1%2C C-terminal	proteasome (prosome, macropain) 26S subunit, non-ATPase, 2	5.72074	5.59131	6.0448	5.91188	6.18665	5.83271	6.2289	6.24164	5.93951	6.03874	5.99543	4.98709
Smp_000040.1	Kinesin light chain%2C putative	Tetratricopeptide repeat	Kinesin light chain	8.14518	8.06717	7.9875	7.9115	7.98364	7.97791	8.01893	8.04563	8.04843	8.09239	8.01829	8.14475
Smp_000040.2	Kinesin light chain%2C putative	Tetratricopeptide repeat	Kinesin light chain 1	3.96284	4.0142	3.83804	4.25559	4.37063	3.6659	4.46698	4.42695	4.11745	4.2166	3.88282	2.97403
Smp_000050.1	Transient receptor potential cation channel%2Cputative	TRPM%2C SLOG domain	transient receptor potential cation channel subfamily m member	1.08581	1.75932	3.02691	2.68037	2.55075	2.299	2.69988	1.05701	2.30132	2.44929	2.02787	3.16322
Smp_000050.2	Transient receptor potential cation channel%2Cputative	TRPM%2C SLOG domain	transient receptor potential cation channel subfamily m member	7.11181	7.29942	6.91498	7.22348	7.14973	7.17082	7.35632	7.20617	7.36502	7.41744	7.45539	7.23163
Smp_000070.1	1-acyl-sn-glycerol-3-phosphate acyltransferase	Phospholipid/glycerol acyltransferase	lysophosphatidic acid acyltransferase	6.12926	6.21358	6.3814	6.25342	6.32744	6.32545	6.34056	6.36643	6.24653	6.29459	6.28926	5.94036
Smp_000100.1	Filamin	CH domain superfamily	Filamin A, alpha	8.57674	8.8133	8.67102	8.64739	8.55172	8.60457	8.47732	8.19948	8.3856	8.40372	8.45799	8.13458
Smp_000100.2	Filamin	CH domain superfamily	Filamin A, alpha	2.61182	2.89903	3.05156	2.16668	2.94609	1.66117	2.44676	2.20368	2.10795	3.20308	2.71472	1.85057
Smp_000100.3	Filamin	CH domain superfamily	Filamin A, alpha	8.16406	8.3546	7.94275	7.92877	7.82926	8.00861	7.92106	7.95659	8.02808	7.94026	8.1842	7.81419
Smp_000100.5	Filamin	CH domain superfamily	Filamin A, alpha	4.0038	4.44393	3.60353	4.41556	3.9213	3.87768	4.08874	4.0793	4.3724	3.73852	3.7731	3.93724
Smp_000100.6	Filamin	CH domain superfamily	Filamin A, alpha	4.00696	4.5788	4.1392	3.94639	3.42067	3.95152	3.05675	3.50873	3.25523	3.73922	4.38646	3.94549
Smp_000110.1	Similar to elongation factor Tu GTP binding domain containing 1 isoform 6-related	EF-G domain III/V-like	elongation factor Tu GTP binding domain containing 1	6.24613	6.41438	6.41432	6.23717	6.1268	6.32284	6.20732	6.04035	6.28737	6.41056	6.25912	6.00421
Smp_000130.1	Hormone-sensitive lipase (S09 family)	Lipase%2C GDXG%2C putative serine active site	Lipase, hormone-sensitive	7.31544	7.33008	7.30007	7.02533	6.9959	7.21506	7.1559	7.0445	7.27976	7.27267	7.20199	7.04807
Smp_000150.1	PHD zinc finger protein XAP135-related	PHD finger protein 10	PHD finger protein 10	7.1328	7.06529	7.1152	7.08052	7.19477	7.08833	7.27064	7.11971	7.1969	7.26944	7.26493	7.18382
Smp_000160.1	Variable lymphocyte receptor%2C putative	Leucine-rich repeat domain superfamily	Adhesion molecule with Ig-like domain 3	5.96535	5.99935	5.8809	5.88636	5.81633	5.89757	6.03694	6.05791	6.02182	5.84057	5.54144	5.59417
Smp_000180.1	Similar to potassium channel-interacting protein 4 isoform 4-related	Recoverin family	Kv channel interacting protein	3.28698	3.65312	3.19206	3.24717	3.67818	3.06635	3.41654	3.32953	2.77197	2.91747	2.61752	2.54339
Smp_000190.1	Oxidoreductase%2C short chain dehydrogenase/reductase family%2C putative	NAD(P)-binding domain superfamily	KR domain	6.38995	6.27061	6.33573	6.56472	6.66048	6.61425	6.52575	6.4572	6.35896	6.43053	6.2338	6.56613
Smp_000200.1	Smr domain-containing protein	Smr domain superfamily	NEDD4 binding protein 2-like 2	5.75063	5.62453	5.48496	5.49657	5.43482	5.55973	5.60667	5.4297	5.63554	5.23427	5.33929	5.4223
Smp_000230.1		Zinc finger C2H2 superfamily	Zinc finger protein	6.95803	7.05315	6.96664	6.93362	6.75873	6.92775	6.89477	6.63567	7.03416	7.0812	7.08504	6.52111
Smp_000240.1	Fusion%3B RNA binding protein%2C putative	Zinc finger%2C RanBP2-type superfamily	RNA recognition motif. (a.k.a. RRM, RBD, or RNP domain)	9.17875	9.17835	9.0662	9.2197	9.34123	9.16933	9.02381	9.24191	9.06596	9.15322	9.24199	9.17333
Smp_000260.1	Saposin containing protein	Saposin-like	Prosaposin	11.0605	11.173	10.9819	10.9966	10.9773	11.0182	10.9812	10.9465	11.066	10.9323	10.9102	11.168
Smp_000300.1	Similar to WD repeat domain 19-related	WD repeat-containing protein 19/dyf-2	WD repeat domain 19	-3.39183	0.764839	-3.39183	0.370749	-3.39183	-3.39183	-3.39183	-3.39183	-3.39183	-3.39183	0.763014	-3.39183
Smp_000300.2	Similar to WD repeat domain 19-related	WD repeat-containing protein 19/dyf-2	WD repeat domain 19	4.52903	4.55798	4.67759	4.51848	4.29563	4.71406	4.69318	4.3598	4.52445	4.61183	4.4528	3.89025
Smp_000310.1	D2013.10	NA	Transmembrane protein 41B	2.92899	3.01431	2.91063	2.75896	2.71383	2.66957	2.60804	2.44778	2.69515	3.277	2.99164	1.9297
Smp_000310.2	D2013.10	SNARE associated Golgi protein	Transmembrane protein 41B	6.22251	5.94237	6.29903	6.10359	6.03262	5.96435	6.17283	6.23419	6.22842	6.29922	5.93082	6.30664
Smp_000310.3	D2013.10	SNARE associated Golgi protein	Transmembrane protein 41B	4.04073	3.72748	3.97029	3.84618	3.53909	3.79306	3.90966	3.75813	3.55053	4.1101	3.3577	2.52615
Smp_000320.1	Ndr family%2C putative	Alpha/Beta hydrolase fold	NDRG family member	5.85032	5.87705	5.67354	5.72351	5.81385	5.72844	5.66775	5.69518	5.57816	5.70064	5.59779	5.74274
Smp_000340.1	Ecdysone-induced protein E78%3B Nuclear hormone receptor superfamily protein-related	Nuclear hormone receptor-like domain superfamily	Zinc finger, C4 type (two domains)	1.842	1.41782	1.85675	1.69108	1.91984	2.05771	1.69072	1.5687	2.27006	2.18037	2.23055	2.03811
Smp_000470.1	ATP-dependent (S)-NAD(P)H-hydrate dehydratase	Ribokinase-like	Catalyzes the dehydration of the S-form of NAD(P)HX at the expense of ATP, which is converted to ADP. Together with NAD(P)HX epimerase, which catalyzes the epimerization of the S- and R-forms, the enzyme allows the repair of both epimers of NAD(P)HX, a damaged form of NAD(P)H that is a result of enzymatic or heat-dependent hydration (By similarity)	2.44142	2.46602	2.79958	1.96883	2.08823	2.57272	2.69328	1.97536	2.26236	2.6569	2.23595	1.15145
Smp_000470.2	ATP-dependent (S)-NAD(P)H-hydrate dehydratase	Ribokinase-like	Catalyzes the dehydration of the S-form of NAD(P)HX at the expense of ATP, which is converted to ADP. Together with NAD(P)HX epimerase, which catalyzes the epimerization of the S- and R-forms, the enzyme allows the repair of both epimers of NAD(P)HX, a damaged form of NAD(P)H that is a result of enzymatic or heat-dependent hydration (By similarity)	5.79627	5.81981	5.87235	5.97379	5.78633	5.72029	5.78305	5.77431	5.72413	5.72559	5.46106	5.31892
Smp_000470.3	ATP-dependent (S)-NAD(P)H-hydrate dehydratase	Ribokinase-like	Catalyzes the dehydration of the S-form of NAD(P)HX at the expense of ATP, which is converted to ADP. Together with NAD(P)HX epimerase, which catalyzes the epimerization of the S- and R-forms, the enzyme allows the repair of both epimers of NAD(P)HX, a damaged form of NAD(P)H that is a result of enzymatic or heat-dependent hydration (By similarity)	3.85868	3.63672	3.88196	3.72068	3.7009	4.03895	3.6921	3.87692	3.83213	3.95564	3.84483	2.90816
Smp_000480.1	Eukaryotic translation initiation factor 3 subunit C	Eukaryotic translation initiation factor 3 subunit C	Component of the eukaryotic translation initiation factor 3 (eIF-3) complex, which is required for several steps in the initiation of protein synthesis. The eIF-3 complex associates with the 40S ribosome and facilitates the recruitment of eIF-1, eIF-1A, eIF-2 GTP methionyl-tRNAi and eIF-5 to form the 43S preinitiation complex (43S PIC). The eIF-3 complex stimulates mRNA recruitment to the 43S PIC…	6.33659	6.52002	6.30405	6.60285	6.63072	6.72347	6.60595	6.5358	6.57171	6.77949	6.635	6.90095
Smp_000480.2	Eukaryotic translation initiation factor 3 subunit C	Eukaryotic translation initiation factor 3 subunit C	Component of the eukaryotic translation initiation factor 3 (eIF-3) complex, which is required for several steps in the initiation of protein synthesis. The eIF-3 complex associates with the 40S ribosome and facilitates the recruitment of eIF-1, eIF-1A, eIF-2 GTP methionyl-tRNAi and eIF-5 to form the 43S preinitiation complex (43S PIC). The eIF-3 complex stimulates mRNA recruitment to the 43S PIC…	7.49184	7.4232	7.6112	7.63103	7.60644	7.58615	7.52759	7.40013	7.43601	7.46213	7.35522	7.40114
Smp_000510.1	Gdp-mannose pyrophosphorylase b%2C isoform 2	Nucleotide-diphospho-sugar transferases	gdp-mannose pyrophosphorylase b	5.39661	5.62727	5.37219	5.44248	5.45888	5.38013	5.32797	5.45643	5.22889	5.30628	5.25013	5.05406
Smp_000580.1		NA	Coiled-coil domain containing	2.41102	2.35014	2.20702	2.06281	2.4017	2.24622	2.17518	2.47203	2.05847	1.88819	1.96387	1.33418
Smp_000590.1		28S ribosomal protein S26	NA	6.11713	6.29573	6.17405	6.15594	6.28051	6.11174	6.29635	6.38783	6.22239	6.1293	6.24108	6.40501
Smp_000600.1	Notchless homolog 1	WD40-repeat-containing domain superfamily	notchless homolog 1 (Drosophila)	6.38803	6.46733	6.40824	6.40686	6.50518	6.5378	6.49801	6.46971	6.32957	6.42134	6.3055	6.42195
Smp_000600.2	Notchless homolog 1	WD40-repeat-containing domain superfamily	notchless homolog 1 (Drosophila)	2.60037	2.33417	3.67455	3.67299	3.4972	3.55905	2.85976	3.05991	3.21868	2.70535	3.08526	3.9421
Smp_000620.1	BHLH domain-containing protein	Helix-loop-helix DNA-binding domain superfamily	Helix-loop-helix DNA-binding domain	3.16666	2.8672	3.15359	3.02117	2.99122	3.09933	3.08988	2.98533	2.97232	2.98204	2.67239	2.59696
Smp_000630.1	Isochorismatase family protein%2C putative	Isochorismatase-like superfamily	Isochorismatase domain containing 2	2.3293	2.66932	2.98851	3.11111	2.79349	2.66506	2.93878	2.75139	2.58657	3.04384	2.75604	2.51026
Smp_000640.1	Adapter molecule crk%2C putative	SH2 domain superfamily	v-crk sarcoma virus CT10 oncogene homolog	5.39494	5.46721	5.53222	5.35482	5.49035	5.55528	5.37941	5.53967	5.42875	5.39365	5.40555	5.2152
Smp_000650.1	E3 ubiquitin-protein ligase	Seven-in-absentia protein%2C TRAF-like domain	siah E3 ubiquitin protein ligase	6.71313	6.63822	6.71827	6.62534	6.58498	6.6411	6.76395	6.61267	6.65259	6.80623	6.59476	6.6223
Smp_000650.2	E3 ubiquitin-protein ligase	Seven-in-absentia protein%2C TRAF-like domain	siah E3 ubiquitin protein ligase	5.37729	5.24403	5.47853	5.24942	5.03453	5.36568	5.16123	4.59946	5.00327	5.54796	5.16647	4.11798
Smp_000650.3	E3 ubiquitin-protein ligase	Seven-in-absentia protein%2C TRAF-like domain	siah E3 ubiquitin protein ligase	3.68832	3.4609	3.71681	3.57571	3.13729	3.19833	3.1639	3.1859	3.71303	2.98726	3.74762	2.66105
Smp_000660.1	Ornithine--oxo-acid transaminase	Pyridoxal phosphate-dependent transferase	ornithine aminotransferase	8.70467	8.64064	8.80335	8.09862	8.14671	8.23793	8.17198	8.28586	8.24678	8.05063	8.19053	8.50623
Smp_000670.1	CENTB5 protein	ArfGAP domain superfamily	ArfGAP with coiled-coil, ankyrin repeat and PH domains	7.95521	7.96355	7.93948	7.83868	7.7684	7.95757	7.81173	7.72082	7.92105	7.93044	7.94834	8.04707
Smp_000680.1	Ornithine transporter 2 (Solute carrier family 25 member 2)	Mitochondrial carrier domain superfamily	solute carrier family 25 (mitochondrial carrier)	6.53294	6.55805	6.68641	6.44326	6.50432	6.48138	6.53456	6.52859	6.47431	6.04977	6.03149	6.38078
Smp_000690.1	POU domain protein	Homeobox%2C conserved site	POU class 4 homeobox	0.499051	0.227468	0.206142	0.691015	0.539165	0.437663	0.346084	0.556173	0.489066	0.179819	-0.223595	-0.320073
Smp_000700.1		Tetratricopeptide-like helical domain superfamily	SET domain	6.41658	6.17861	6.20165	6.14049	6.30195	6.28929	6.42748	6.37799	6.3401	6.18228	6.00715	5.92263
Smp_000710.1	Ubiquitin carboxyl-terminal hydrolase	Papain-like cysteine peptidase superfamily	ubiquitin carboxyl-terminal hydrolase	6.25906	6.23523	6.346	6.20225	6.20095	6.34793	6.41083	6.23455	6.28648	6.39456	6.29102	6.30875
Smp_000720.1	Serine/threonine kinase	Protein kinase%2C ATP binding site	Homeodomain interacting protein kinase	8.45925	8.5322	8.48847	8.51316	8.35827	8.50274	8.44529	8.27949	8.53023	8.68224	8.6539	8.64257
Smp_000740.1	26S proteasome non-ATPase regulatory subunit 4	von Willebrand factor A-like domain superfamily	Proteasome (Prosome, macropain) 26S subunit, non-ATPase, 4	8.49033	8.51183	8.46725	8.53732	8.63732	8.50351	8.42667	8.56083	8.43447	8.42727	8.49881	8.67936
Smp_000755.1	Family M13 non-peptidase homologue (M13 family)	Peptidase M13%2C domain 2	Kell blood group, metallo-endopeptidase	8.55374	8.57476	8.46804	8.39809	8.37965	8.50793	8.45576	8.41353	8.54752	8.14883	8.16206	8.43465
Smp_000790.1	Actin binding LIM protein family member 2-related	Villin headpiece domain superfamily	Actin binding LIM protein	4.38016	4.71398	4.71154	4.70318	4.49539	4.83803	4.69208	4.97465	4.95092	4.87946	4.61608	4.81965
Smp_000790.2	Actin binding LIM protein family member 2-related	Villin headpiece domain superfamily	Actin binding LIM protein	5.82627	5.85853	5.65483	5.36365	5.5376	5.23068	5.41709	5.1151	5.45072	5.45849	5.56556	5.49034
Smp_000810.1	Similar to TatD DNAse domain containing 1%3B Tatd DNAse-related	Metal-dependent hydrolase	TatD DNAse domain containing 1	5.80455	5.83771	5.86432	5.93978	5.96262	5.91505	5.84843	5.60859	5.64953	5.74945	5.50109	5.62545
Smp_000820.1		NA	NA	7.43378	7.33525	7.29112	6.96115	6.93539	7.01145	7.08976	7.05157	7.19183	6.2351	6.40656	6.71638
Smp_000820.2		NA	NA	1.62125	2.06829	1.46132	1.34194	1.99302	1.67195	1.73725	1.69577	2.01796	0.79491	-0.41621	0.796632
Smp_000830.1	Homeobox protein smox-3	Homeobox%2C conserved site	Aristaless related homeobox	2.56176	2.77165	2.62214	2.78324	2.4017	2.70846	2.85686	2.65693	2.66582	2.57876	2.46428	2.47636
Smp_000850.1	Putative DNAj domain	Chaperone J-domain superfamily	DnaJ (Hsp40) homolog, subfamily C, member 5	6.80395	6.58007	6.70449	6.46668	6.44613	6.52527	6.61013	6.5695	6.6641	6.50775	6.35949	6.52595
Smp_000870.1		Zinc finger%2C FYVE-related	Zinc finger, FYVE domain containing	3.64759	3.84762	2.82713	3.90076	3.36064	3.47891	3.53887	3.49175	3.46348	3.11705	3.50932	3.2518
Smp_000870.2		Zinc finger%2C FYVE-related	Zinc finger, FYVE domain containing	2.60813	2.55527	3.04004	2.79236	1.93657	3.39731	3.31724	3.29475	2.46054	2.91907	2.56003	2.81049
Smp_000870.3		Dbl homology (DH) domain superfamily	Zinc finger, FYVE domain containing	4.91646	4.21869	5.02571	4.42563	4.8828	4.45507	4.39968	4.27365	4.94913	5.0854	4.34352	4.76675
Smp_000870.4		Dbl homology (DH) domain superfamily	Zinc finger, FYVE domain containing	2.66053	3.86412	3.31766	2.77105	2.48866	3.57555	3.59149	3.24489	3.39483	3.40066	4.10588	3.56059
Smp_000880.1	ATP synthase lipid-binding protein-like protein	F1F0 ATP synthase subunit C superfamily	atp synthase	8.04674	8.02285	8.15787	8.17786	8.17046	8.14793	8.01767	8.01967	7.9268	8.06774	7.86631	8.19077
Smp_000900.1	Putative g-protein coupled receptor	GPCR%2C rhodopsin-like%2C 7TM	NA	4.27266	4.2398	4.24799	4.22534	4.06428	4.15543	4.43853	4.81102	4.49994	4.49973	4.18748	4.12354
Smp_000910.1	Similar to cancer susceptibility candidate 1	Cancer susceptibility candidate 1%2C N-terminal	Cancer susceptibility candidate 1	1.13378	0.904732	1.1453	1.09533	1.3054	1.4125	1.3454	1.57904	1.74059	1.30254	1.06579	0.75123
Smp_000950.1	Mab-21-like	Mab-21 domain	C. elegans	4.05266	4.11298	3.98859	4.21062	4.21128	4.23179	4.30416	4.3329	4.35033	3.96421	3.6831	3.72683
Smp_000980.1	High mobility group protein%3B Putative high mobility group B2 protein	High mobility group box domain superfamily	High mobility group	7.42727	7.35832	7.38763	7.27658	7.53295	7.41866	7.40041	7.60928	7.41411	7.36463	7.57889	7.60843
Smp_000990.1	Exocyst complex component 1	Exocyst complex component Sec3%2C C-terminal	Exocyst complex component 1	6.60562	6.50778	6.31321	6.46745	6.47473	6.45454	6.59617	6.57883	6.68123	6.55703	6.51316	6.45446
Smp_001000.1	Usp domain-containing protein	Rossmann-like alpha/beta/alpha sandwich fold	Universal stress protein family	5.33688	5.10117	5.1537	4.87707	5.03905	4.94933	5.11148	5.0773	5.09213	5.11799	4.95942	5.28378
Smp_001020.1	Adenine DNA glycosylase	MutY%2C C-terminal	MutY homolog (E. coli)	4.34375	4.44266	4.28762	4.33461	4.56757	4.35981	4.54991	4.49336	4.35375	4.49658	4.24652	3.95733
Smp_001030.1	5'-amp-activated protein kinase gamma-2 non-catalytic subunit transcript variant 2	5'-AMP-activated protein kinase subunit gamma-2	protein kinase, AMP-activated, gamma	5.29624	5.19624	5.12813	5.27216	5.31164	5.21314	5.41005	5.13295	5.18729	5.14845	4.90319	5.14858
Smp_001040.1	Kinesin heavy chain	Kinesin motor domain superfamily	Kinesin family member	9.29295	9.34332	9.18245	9.19174	9.17858	9.20339	9.26115	9.19108	9.29588	9.28725	9.24108	9.20106
Smp_001070.1	Putative g-protein coupled receptor	GPCR%2C rhodopsin-like%2C 7TM	NA	3.32964	3.32318	3.25157	3.36486	3.15726	3.40657	3.50287	3.3764	3.58094	3.71021	2.97261	2.82959
Smp_001080.1		NA	regulatory subunit of type II PKA R-subunit (RIIa) domain containing 1	5.33164	5.11875	5.21103	4.92746	5.11571	5.02424	5.22105	5.15615	5.11853	5.00489	5.10013	5.23053
Smp_001090.1	Nuclear pore complex protein	Nuclear pore protein 84/107	Nucleoporin 107kDa	6.32906	6.32632	6.32711	6.23354	6.21985	6.22909	6.27548	6.08839	6.26209	6.22579	6.09511	6.00024
Smp_001095.1	UBA domain-containing protein	RecQ mediated genome instability protein%2C N-terminal%2C subdomain 2	Tudor domain containing 3	3.76735	3.86934	3.87729	3.80787	3.98476	3.98058	4.04321	4.02995	3.93868	3.81268	3.66698	3.66547
Smp_001095.2	UBA domain-containing protein	RecQ mediated genome instability protein%2C N-terminal%2C subdomain 2	Tudor domain containing 3	3.76735	3.86934	3.87729	3.80787	3.98476	3.98058	4.04321	4.02995	3.93868	3.81268	3.66698	3.66547
Smp_001100.1		TGF-beta binding (TB) domain superfamily	Notch ligand involved in the mediation of Notch signaling (By similarity)	5.40495	5.28369	5.13605	5.48897	5.40376	5.52525	5.51765	5.58598	5.45608	4.91088	4.98565	5.12507
Smp_001120.1		Ribosomal protein L50%2C mitochondria	mitochondrial ribosomal protein L50	4.48882	4.43955	4.54116	4.43301	4.51652	4.60632	4.51768	4.68106	4.60709	4.4287	4.39091	4.60619
Smp_001160.1		WD40-repeat-containing domain superfamily	sperm associated antigen 16	2.08562	1.55959	1.47985	1.3848	1.49108	1.60853	1.44845	1.27423	1.4648	1.94483	1.51322	1.67037
Smp_001170.1	Eukaryotic translation initiation factor 3 subunit A	Eukaryotic translation initiation factor 3 subunit A	Component of the eukaryotic translation initiation factor 3 (eIF-3) complex, which is involved in protein synthesis and, together with other initiation factors, stimulates binding of mRNA and methionyl-tRNAi to the 40S ribosome (By similarity)	4.79592	6.14779	5.02247	5.49906	5.8975	5.24521	5.4145	5.62735	5.36749	5.49502	5.63885	4.70216
Smp_001170.2	Eukaryotic translation initiation factor 3 subunit A	Eukaryotic translation initiation factor 3 subunit A	Component of the eukaryotic translation initiation factor 3 (eIF-3) complex, which is involved in protein synthesis and, together with other initiation factors, stimulates binding of mRNA and methionyl-tRNAi to the 40S ribosome (By similarity)	8.26755	8.2212	8.31831	8.26535	8.23592	8.35047	8.2101	8.18945	8.29186	8.26252	8.34554	8.40398
Smp_001180.1		SNF2-like%2C N-terminal domain superfamily	RAD54-like 2 (S. cerevisiae)	8.09699	8.18045	8.12692	8.07748	7.82441	8.11379	7.95834	7.87185	8.23662	8.18968	8.17446	7.85814
Smp_001210.1	Putative myosin	Kinesin motor domain superfamily	Myosin VIIA	4.11467	3.827	4.02486	-3.21607	-3.37721	-3.35562	4.68793	4.33714	3.58729	4.7586	-3.38464	-3.39183
Smp_001210.2	Putative myosin	Kinesin motor domain superfamily	Myosin VIIA	-2.34873	2.75715	-3.01003	4.57982	4.2704	4.04104	-3.39183	-2.14773	2.45137	-3.39183	4.29274	3.69279
Smp_001360.1	Thymidylate kinase	Thymidylate kinase-like domain	Deoxythymidylate kinase (Thymidylate kinase)	7.4496	7.44759	7.5656	7.57732	7.71412	7.57962	7.58455	7.57955	7.3843	7.52993	7.34352	7.77545
Smp_001390.1		Nck-associated protein 1	Nck-associated protein	6.1151	6.07835	6.09401	5.85712	6.01115	6.08317	6.00243	5.84473	5.98588	6.05621	5.9824	6.10102
Smp_001410.1		Glyoxalase domain-containing protein 4%2C C-terminal	glyoxalase domain containing 4	5.32639	5.4001	5.44091	5.43616	5.40045	5.52525	5.42592	5.35311	5.27295	5.08056	4.88704	5.14858
Smp_001420.1	Gh regulated tbc protein-1%2C putative	Rab-GTPase-TBC domain superfamily	Growth hormone regulated TBC protein 1	6.74423	6.46935	6.55222	6.30267	6.30757	6.38763	6.49506	6.26364	6.43645	6.46316	6.39536	6.50141
Smp_001420.2	Gh regulated tbc protein-1%2C putative	Rab-GTPase-TBC domain superfamily	Growth hormone regulated TBC protein 1	1.96128	2.50255	2.56652	1.58527	1.85537	0.157893	1.57318	2.29739	1.10805	3.04436	1.767	1.50623
Smp_001500.1	Putative eukaryotic translation initiation factor 4e	Translation Initiation factor eIF- 4e-like	eukaryotic translation initiation factor 4E	7.65818	7.65025	7.74712	7.81849	7.78625	7.66885	7.70975	7.80306	7.58949	7.72716	7.83989	7.96693
Smp_001530.1	PH domain-containing protein	Exocyst complex component Exo84	exocyst complex component	6.72426	6.7489	6.70582	6.59124	6.66944	6.68929	6.69641	6.68037	6.68463	6.67403	6.67773	6.6337
Smp_001560.1		E3 ubiquitin-protein ligase Zswim2	zinc finger SWIM-type containing 2	2.91915	2.94811	2.8983	2.79316	2.66701	2.78141	2.67756	3.02789	2.80235	2.50535	2.66158	2.87367
Smp_001590.1		MTH938-like superfamily	NADH dehydrogenase (ubiquinone) complex I, assembly factor 3	5.2581	5.1907	5.36547	5.26327	5.20377	5.19608	5.31609	5.24181	5.18921	5.38344	5.33759	5.63188
Smp_001610.1		Radial spokehead-like protein	radial spoke head 9 homolog (Chlamydomonas)	3.03538	3.11313	3.22954	3.14247	3.1494	3.35969	3.08988	3.03625	3.01618	2.65995	3.03255	2.99837
Smp_001640.1	V-type proton ATPase subunit G	Vacuolar (H+)-ATPase G subunit	ATPase, H transporting, lysosomal 13kDa, V1 subunit G2	5.73353	5.91242	5.73216	5.48286	5.93086	5.46325	5.48771	6.02467	5.58837	5.64792	5.99105	6.0606
Smp_001780.1	MFS_1_like domain-containing protein	MFS transporter superfamily	NA	2.0828	2.05812	1.70664	1.94074	2.33254	2.40727	2.49859	2.23337	2.04328	1.42704	1.29788	1.59401
Smp_001780.2	MFS_1_like domain-containing protein	MFS transporter superfamily	NA	3.51767	3.70349	3.82497	3.84618	3.69886	3.13636	3.74164	3.62646	3.71325	3.43718	2.68354	3.12018
Smp_001780.3	MFS_1_like domain-containing protein	MFS transporter superfamily	NA	5.83387	5.50696	5.78536	5.74436	5.76101	5.94238	5.82766	5.88047	5.7661	5.50013	5.14405	5.46436
Smp_001830.1	Putative 60s ribosomal protein L24	Ribosomal protein L24e/L24 superfamily	ribosomal protein L24	8.06636	8.38774	8.31483	8.4212	8.52379	8.37716	8.3125	8.8159	8.39422	8.22419	8.35418	8.67154
Smp_001830.2	Putative 60s ribosomal protein L24	Ribosomal protein L24e/L24 superfamily	ribosomal protein L24	2.4089	2.8139	2.71617	2.98045	2.87567	2.76496	2.78651	3.20739	2.95826	2.79896	2.92226	3.09269
Smp_001900.1	Septate junction protein	Immunoglobulin-like domain superfamily	Inherit from KOG: Cell adhesion molecule	3.15089	3.18906	3.08163	2.99564	2.90043	3.21671	3.10573	3.06106	3.49674	3.31845	2.74585	2.51026
Smp_001940.1	DREV protein-like protein	S-adenosyl-L-methionine-dependent methyltransferase	methyltransferase like 9	5.97993	5.69003	5.78849	5.72869	5.75676	5.7101	5.75979	5.83038	5.7015	5.81041	5.76866	5.86811
Smp_001950.1		NA	NA	6.60562	6.42619	6.81031	6.62425	6.5431	6.77281	6.8348	6.60788	6.62992	6.7594	6.04194	6.40801
Smp_001960.1	Putative 50s ribosomal protein L1	Ribosomal protein L1-like	mitochondrial ribosomal protein L1	5.69791	5.66736	5.67065	5.69168	5.7224	5.59484	5.667	5.65767	5.64922	5.67895	5.65408	5.42701
Smp_001960.2	Putative 50s ribosomal protein L1	Ribosomal protein L1-like	mitochondrial ribosomal protein L1	-0.495396	0.947687	1.29762	-0.461577	0.170316	0.800608	1.22749	0.429327	-0.540816	1.27129	0.221133	0.666364
Smp_001980.1	Putative homeobox protein	Homeobox domain%2C metazoa	BarH-like homeobox 2	0.92709	1.07451	1.04796	1.24732	1.05906	1.5381	1.20529	1.48442	1.48991	1.27335	0.693843	0.548612
Smp_002010.1	Putative nep1	Alpha/beta knot methyltransferases	EMG1 nucleolar protein homolog (S. cerevisiae)	4.73081	4.88532	4.91463	4.99345	5.11167	4.95835	5.0737	5.061	5.04844	4.7347	4.84707	5.0693
Smp_002080.1	S-adenosylmethionine synthase	S-adenosylmethionine synthetase superfamily	Catalyzes the formation of S-adenosylmethionine from methionine and ATP (By similarity)	7.86535	7.88981	7.95802	7.87064	8.01551	7.95222	7.99578	8.00376	7.98204	7.94208	7.98185	8.2126
Smp_002100.1	Vesicle transport protein	Vesicle transport protein SFT2	Got1/Sft2-like family	5.58004	5.40488	5.65162	5.72092	5.4445	5.70609	5.69315	5.57023	5.51536	5.74148	5.10412	5.39079
Smp_002160.1		DAMP1%2C SANT/Myb-like domain	DNA methyltransferase 1 associated protein 1	6.21708	6.31026	6.22967	6.18541	6.26148	6.19421	6.20364	6.3747	6.24468	6.34456	6.28046	6.37848
Smp_002180.1	Transcription factor BTF3	Transcription factor BTF3	Basic transcription factor 3-like 4	7.06867	7.27016	7.34771	7.52882	7.56397	7.37808	7.398	7.56336	7.29141	7.25318	7.24153	7.4273
Smp_002230.1		Pre-rRNA-processing protein Esf1	ESF1, nucleolar pre-rRNA processing protein, homolog (S. cerevisiae)	5.99762	5.91064	6.06136	6.0298	5.95772	6.09687	6.08997	5.95493	5.97993	6.07642	6.01858	6.12057
Smp_002280.1	Kinesin-like protein	Kinesin motor domain superfamily	Kinesin family member	8.18456	8.24035	8.22714	8.26793	8.14003	8.29221	8.34347	8.13683	8.26439	8.29373	8.21683	8.23917
Smp_002380.1	Ubiquitin-like domain-containing protein	Ubiquitin domain-containing protein UBFD1	Ubiquitin family domain containing 1	6.45079	6.27585	6.46233	6.25791	6.22734	6.30881	6.25074	6.32863	6.25387	6.30364	6.10412	6.34208
Smp_002410.1	14-3-3 epsilon 2	14-3-3 domain superfamily	Tyrosine 3-monooxygenase tryptophan 5-monooxygenase activation protein	8.41681	8.4778	8.44333	8.60221	8.72822	8.61409	8.58118	8.69942	8.50293	8.39862	8.4015	8.57892
Smp_002510.1	Pyruvate dehydrogenase E1 component subunit beta	Transketolase%2C C-terminal domain	Pyruvate dehydrogenase (Lipoamide) beta	6.12017	6.29488	6.10917	6.30458	6.30106	6.2075	6.1454	6.20796	6.02612	6.15554	6.07998	6.22275
Smp_002550.1	RNA-binding protein 8A	RNA-binding domain superfamily	RNA binding motif protein 8A	4.76747	5.1342	5.1021	5.04829	5.40376	5.07072	5.19906	5.39598	5.1543	5.08267	5.32908	5.45022
Smp_002600.1	Lysosomal Pro-Xaa carboxypeptidase (S28 family)	Serine carboxypeptidase S28%2C SKS domain	Prolylcarboxypeptidase (Angiotensinase C)	6.56478	6.4775	6.58042	6.47618	6.48557	6.63433	6.49207	6.5293	6.50132	5.93118	6.22581	6.51773
Smp_002600.2	Lysosomal Pro-Xaa carboxypeptidase (S28 family)	Serine carboxypeptidase S28%2C SKS domain	Prolylcarboxypeptidase (Angiotensinase C)	5.04996	4.70417	4.83337	4.88565	4.90576	4.80846	4.43289	5.18098	5.05333	4.22965	4.10509	4.50579
Smp_002640.1	Hox protein Smox1	Homeobox domain%2C metazoa	Homeobox B7	3.26517	3.03298	3.19964	3.42349	2.99122	3.19399	3.14462	3.18658	3.52131	3.25268	3.22834	2.55426
Smp_002740.1	DIF_7	NA	NA	7.09415	7.0135	6.87855	7.07087	7.0128	6.89466	6.91908	6.95249	6.77294	6.99555	6.95997	7.1533
Smp_002820.1		Zinc finger%2C CCCH-type superfamily	Zinc finger CCCH-type containing 4	8.34022	8.33489	8.36044	8.26036	8.45575	8.1153	8.27173	8.51388	8.2628	8.47031	8.89138	8.11015
Smp_002840.1		Uncharacterised protein family UPF0489	chromosome 5 open reading frame 22	7.0239	7.19968	7.09153	7.09197	7.23581	7.08436	7.11207	7.0166	7.10317	7.10808	7.15425	6.27577
Smp_002840.2		Uncharacterised protein family UPF0489	chromosome 5 open reading frame 22	7.0239	7.19968	7.09153	7.09197	7.23581	7.08436	7.11207	7.0166	7.10317	7.10808	7.15425	6.27577
Smp_002870.1		TMEM115/Pdh1/Rbl19	Transmembrane protein 115	5.78041	5.59274	5.99084	5.79803	5.71208	5.84384	5.78215	5.86717	5.86395	6.09113	5.92594	6.05295
Smp_002880.1	ATP synthase subunit alpha	ATP synthase%2C alpha subunit%2C C-terminal domain superfamily	Produces ATP from ADP in the presence of a proton gradient across the membrane (By similarity)	8.65644	8.71026	8.73837	8.77913	8.86879	8.75627	8.76242	8.84324	8.69413	8.58574	8.79563	8.945
Smp_002920.1	TLC domain-containing protein	TRAM/LAG1/CLN8 homology domain	TLC domain containing	5.71353	5.55162	5.80845	5.70393	5.54981	5.71809	5.77969	5.57454	5.61143	5.88949	5.55025	5.34455
Smp_002950.1	Putative 13 kDa deflagellation-inducible protein	SSNA1 family	Sjogren syndrome nuclear autoantigen 1	2.50086	2.58188	2.30858	2.23272	2.54044	2.48957	2.47279	2.4843	2.21722	2.37402	2.43919	2.40606
Smp_003000.1	Putative cell division protein kinase 9-B	Protein kinase%2C ATP binding site	Cyclin-Dependent Kinase	5.67546	5.55736	5.71905	5.65584	5.54382	5.60493	5.74721	5.64868	5.74647	5.75077	5.52215	5.54459
Smp_003130.1	Putative udp-glucose pyrophosphatase	NUDIX hydrolase-like domain superfamily	nudix (nucleoside diphosphate linked moiety X)-type motif 14	5.19028	4.93027	4.94649	4.96083	5.11571	5.06447	5.02243	5.12513	4.98363	5.16046	4.92142	4.91121
Smp_003140.1	Putative sorting nexin	PX domain superfamily	sorting nexin	4.06584	4.37007	4.08837	3.93913	3.86494	4.1888	4.14831	3.80978	4.09337	3.5783	4.19086	3.58455
Smp_003140.2	Putative sorting nexin	PX domain superfamily	sorting nexin	6.83134	6.81259	6.86871	6.51907	6.67802	6.68684	6.7579	6.81117	6.91854	6.61064	6.8017	6.92893
Smp_003190.1	26S proteasome subunit P28-related	Ankyrin repeat-containing domain superfamily	Ankyrin repeat	0.448339	0.537392	-0.209288	-0.936411	-0.198939	-0.671203	-0.0160953	-0.149825	0.0899808	-0.539286	-0.00123317	-0.320073
Smp_003230.1	Sh3 domain grb2-like protein B1 (Endophilin B1)	Endophilin-B1	BAR domain	3.80789	3.35299	3.37691	3.10698	3.08819	2.70321	2.97884	3.2175	2.95511	2.75803	3.20739	3.1411
Smp_003230.2	Sh3 domain grb2-like protein B1 (Endophilin B1)	Endophilin-B1	BAR domain	0.0359082	0.733939	-0.791427	-0.35	0.0645698	0.607317	-1.51572	-0.323843	-0.0535369	-0.096764	0.119926	-1.28245
Smp_003250.1		NA	Cytochrome c oxidase biogenesis protein Cmc1 like	4.33058	4.1699	4.2436	4.22965	4.37334	4.14255	4.26524	4.41879	3.92902	4.25223	4.42569	4.38867
Smp_003250.2		NA	NA	2.54714	2.6165	2.06829	2.70998	2.6176	2.76372	2.64734	2.79077	3.09691	2.68444	2.351	2.88475
Smp_003270.1		Leucine-rich repeat domain superfamily	Tubulin folding cofactor E-like	5.42967	5.261	5.2841	5.22533	5.23383	5.3079	5.48771	5.46575	5.59417	5.77049	5.49044	5.53089
Smp_003280.1		Homeobox%2C conserved site	LIM homeobox 9	3.19769	3.21835	3.25157	2.77326	3.01738	3.28997	3.29737	3.4471	3.67698	3.44819	3.2645	3.39908
Smp_003330.1	Putative 13 kDa deflagellation-inducible protein	SSNA1 family	syndrome nuclear autoantigen 1	2.81292	3.02471	2.79209	2.88873	3.00871	3.06635	3.20473	2.93255	2.92708	2.21424	2.47667	2.56506
Smp_003340.1	EMC1_C domain-containing protein	ER membrane protein complex subunit 1	ER membrane protein complex subunit 1	7.57235	7.54256	7.59963	7.73705	7.55209	7.73396	7.68524	7.41253	7.56829	7.65296	7.44783	7.54306
Smp_003410.1	Putative 60s ribosomal protein L23a	Ribosomal protein L25/L23	ribosomal protein	9.03431	9.26808	9.16122	9.30772	9.53667	9.26315	9.33173	9.53715	9.31736	9.20513	9.5198	9.59251
Smp_003410.2	Putative 60s ribosomal protein L23a	Ribosomal protein L25/L23	ribosomal protein	1.52543	1.22379	1.71871	1.75152	2.46237	1.44263	2.03104	2.39907	1.61773	1.88395	1.53967	1.11018
Smp_003440.1	Putative spfh domain / Band 7 family protein	Band-7 stomatin-like	Stomatin	6.31321	6.18975	6.14001	6.28802	6.29216	6.31584	6.29462	6.45174	6.27298	6.17342	6.1101	6.17599
Smp_003610.1	DUF3421 domain-containing protein	Domain of unknown function DUF3421	Protein of unknown function (DUF3421)	5.51685	5.91017	5.78598	6.16265	6.15555	5.89523	5.93748	6.04554	5.8064	5.56302	5.72131	5.83505
Smp_003620.1	Putative septin	Septin-type guanine nucleotide-binding (G) domain	Cell division control protein	7.24947	7.18637	7.2669	7.03316	7.06099	7.19292	7.17805	7.09063	7.17174	7.15874	7.05719	7.35606
Smp_003620.2	Putative septin	Septin-type guanine nucleotide-binding (G) domain	Cell division control protein	1.96164	1.9787	1.78103	2.03065	2.06868	1.64741	2.13078	2.46634	1.68406	2.04598	1.37611	0.031423
Smp_003630.1	Putative splicing factor 3a	Splicing factor 3A subunit 3	Splicing factor 3A subunit 3	7.08016	7.08729	7.01466	7.15161	7.28097	7.10264	7.15542	7.27088	7.07569	7.11553	7.31363	7.1693
Smp_003660.1	Putative dead box ATP-dependent RNA helicase	P-loop containing nucleoside triphosphate hydrolase	DEAD (Asp-Glu-Ala-Asp) box polypeptide	8.48751	8.35724	8.28864	8.32026	8.40786	8.2421	8.27816	8.39536	8.17769	8.08802	8.25915	8.46945
Smp_003660.2	Putative dead box ATP-dependent RNA helicase	P-loop containing nucleoside triphosphate hydrolase	DEAD (Asp-Glu-Ala-Asp) box polypeptide	8.36934	8.47043	8.44885	8.40723	8.39705	8.39664	8.27407	8.37798	8.30123	8.43987	8.49136	7.54118
Smp_003670.1		GPI-GlcNAc transferase complex%2C PIG-H component%2C conserved domain	NA	5.87464	5.73885	6.06528	5.87123	5.79002	5.80188	6.05848	5.88812	5.85552	5.97242	5.63969	5.70323
Smp_003700.1		Ribosomal protein S18 superfamily	mitochondrial ribosomal protein, S18A	5.44753	5.57728	5.50955	5.57769	5.64516	5.62347	5.5828	5.67034	5.4255	5.42882	5.58498	5.71297
Smp_003710.1	Putative tropomodulin	Leucine-rich repeat domain superfamily	tropomodulin	8.42072	8.3426	8.38536	8.25656	8.45116	8.3724	8.3986	8.46341	8.38953	8.41312	8.4019	8.44528
Smp_003760.1		NA	NA	-0.150845	-0.770379	-0.334961	-0.538077	-0.324729	-0.241423	0.0833233	-0.0402518	-0.512619	-0.488405	-0.486587	-0.58057
Smp_003760.2		NA	NA	-0.150845	-0.770379	-0.334961	-0.538077	-0.324729	-0.241423	0.0833233	-0.0402518	-0.512619	-0.488405	-0.486587	-0.58057
Smp_003770.1	Putative histone h1/h5	Winged helix DNA-binding domain superfamily	Histones H1 are necessary for the condensation of nucleosome chains into higher-order structures	9.44488	9.43516	9.49137	9.31278	9.49137	9.43491	9.42657	9.64884	9.65461	9.58639	9.36303	9.65374
Smp_003860.1		NA	NA	3.06934	2.98266	3.06514	2.81278	2.98239	2.72968	3.03299	2.91451	3.1794	3.00885	3.18372	3.19185
Smp_003900.1	Putative t-box transcription factor tbx20	T-box superfamily	t-box transcription factor	3.29418	3.41458	3.28043	3.42349	3.1883	3.53267	3.43548	3.3565	3.68243	3.33267	3.38764	3.02987
Smp_003930.1		Tetratricopeptide repeat protein 26	tetratricopeptide repeat domain 26	3.10251	3.1667	2.80207	2.75308	2.95559	2.80159	3.15227	2.95036	2.94534	2.74746	3.01568	3.23979
Smp_003940.1		S-adenosyl-L-methionine-dependent methyltransferase	NADH dehydrogenase (ubiquinone) complex I, assembly factor 5	3.74241	3.80216	3.66517	4.0301	4.00312	3.6923	3.6761	3.9512	3.95851	4.04919	3.72683	4.22622
Smp_003940.2		S-adenosyl-L-methionine-dependent methyltransferase	NADH dehydrogenase (ubiquinone) complex I, assembly factor 5	3.64478	3.41591	3.44152	3.12923	3.01374	3.06927	3.52809	3.11306	3.00351	3.04893	3.42064	1.77634
Smp_003940.3		S-adenosyl-L-methionine-dependent methyltransferase	NADH dehydrogenase (ubiquinone) complex I, assembly factor 5	1.58486	1.45299	2.05516	1.26367	1.6719	1.73334	1.65647	1.5868	1.42838	1.66455	2.25879	0.563329
Smp_003970.1	Putative elongation factor-1 beta%2Cdelta	Translation elongation factor eEF-1beta-like superfamily	Eukaryotic translation elongation factor 1 delta (Guanine nucleotide exchange protein)	7.43177	7.6111	7.64784	7.83838	7.90543	7.79784	7.70326	7.88753	7.58039	7.59036	7.61575	7.85264
Smp_003980.1	Family C2 unassigned peptidase (C02 family)	Papain-like cysteine peptidase superfamily	calpain 2, (m II) large subunit	6.45722	6.35792	6.31234	6.43616	6.62122	6.49538	6.46021	6.44076	6.41	6.26709	6.19405	6.34521
Smp_003990.1	Triosephosphate isomerase	Triosephosphate isomerase superfamily	Triose-phosphate isomerase	8.50378	8.27473	8.36592	8.20759	8.36889	8.31279	8.30365	8.36725	8.30253	8.20739	8.27493	8.49763
Smp_004000.1	S1-like domain-containing protein	Probable RNA-binding protein EIF1AD	eukaryotic translation initiation factor 1A domain containing	3.11995	3.15977	3.53075	3.44175	3.38133	3.25417	3.44243	3.52707	3.29274	3.53012	3.26999	3.31564
Smp_004000.2	S1-like domain-containing protein	Probable RNA-binding protein EIF1AD	eukaryotic translation initiation factor 1A domain containing	1.80962	1.86607	2.27643	2.14439	2.12671	2.33129	2.44676	2.16987	2.16705	1.76966	1.89597	2.06101
Smp_004060.1	Putative cell division cycle 20 (Cdc20) (Fizzy)	WD40-repeat-containing domain superfamily	cell division cycle 20	4.18245	4.15903	4.26974	4.21062	4.43153	4.14757	4.08179	4.16	4.19869	4.24168	4.44548	4.70465
Smp_004070.1	Carbonic anhydrase	Carbonic anhydrase superfamily	Carbonic AnHydrase	2.87289	2.64601	2.42145	2.53692	2.81254	2.59879	3.04955	2.63199	2.51243	2.80397	2.20815	2.69751
Smp_004070.2	Carbonic anhydrase	Carbonic anhydrase superfamily	Carbonic AnHydrase	-3.39183	-2.52038	-3.39183	-3.39183	-3.39183	0.323935	-3.39183	-3.39183	0.727688	-3.39183	-0.60477	-3.39183
Smp_004070.3	Carbonic anhydrase	Carbonic anhydrase superfamily	Carbonic AnHydrase	0.493559	0.513489	0.183098	-0.166625	1.15957	-3.39183	0.291135	0.783017	-3.39183	-0.210093	0.194391	-0.162202
Smp_004080.1	Putative mitochondrial 2-oxoglutarate/malate carrier protein	Mitochondrial carrier domain superfamily	solute carrier family 25 (mitochondrial carrier)	5.32989	5.4001	5.43931	5.46746	5.3134	5.49148	5.41324	5.39273	5.39592	5.36626	5.38435	5.18403
Smp_004160.1		Cilia- and flagella-associated protein 77	chromosome 9 open reading frame 171	1.25676	0.792367	0.575642	0.557777	1.15643	0.87868	0.720168	1.55596	1.35977	1.01578	1.53707	1.22951
Smp_004170.1	Thioredoxin domain-containing protein	Thioredoxin-like superfamily	thioredoxin-related transmembrane protein	5.2321	5.12263	5.13999	5.09913	5.27235	5.36326	5.31268	5.23092	5.21579	5.19589	4.96602	5.14679
Smp_004190.1	Putative cationic amino acid transporter	Cationic amino acid transporter%2C C-terminal	solute carrier family 7 (orphan transporter), member 4	7.31101	7.30043	7.33659	7.21152	7.22876	7.17162	7.22056	7.16284	7.1029	7.21099	7.0409	7.1631
Smp_004200.1	DUF862 domain-containing protein	PPPDE putative peptidase domain superfamily	Desumoylating isopeptidase	6.19129	6.35133	6.3897	6.31837	6.41367	6.35478	6.38913	6.37881	6.30339	6.37236	6.14057	6.07199
Smp_004220.1	Putative amidase	Amidase signature (AS) superfamily	Fatty acid amide hydrolase	8.26323	8.21786	8.20473	8.18776	8.2413	8.18322	8.15375	8.12389	8.15092	8.16555	8.13692	8.30242
Smp_004260.1		E2F-associated phosphoprotein	E2f-associated phosphoprotein	6.32467	5.99512	6.28144	6.08406	6.2292	6.17015	6.22103	6.32266	6.19784	5.9157	6.00608	6.08985
Smp_004310.1	V-type proton ATPase proteolipid subunit	F/V-ATP synthase subunit C superfamily	ATPase, H transporting, lysosomal 16kDa, V0 subunit c	9.08512	8.83294	9.09352	8.98251	9.00207	9.15861	9.04875	8.98889	8.90247	9.03633	8.75855	9.01604
Smp_004350.1	Ubiquitin-conjugating enzyme E2 l%2C putative	Ubiquitin-conjugating enzyme%2C active site	Ubiquitin-conjugating enzyme E2L 3	7.27236	7.14753	7.2176	7.08406	7.23062	7.14916	7.1981	7.26778	7.08551	6.96848	6.89225	7.21413
Smp_004360.1		High mobility group box domain superfamily	coiled-coil domain containing 124	6.93807	6.93628	6.75869	6.78938	6.9981	6.78489	6.78829	7.18558	6.817	6.80026	6.98239	6.98265
Smp_004420.1		NA	NA	2.7494	2.96764	1.97233	2.64237	2.97743	2.31692	2.88331	2.66299	2.79804	2.17264	2.53763	2.56323
Smp_004420.2		NA	NA	4.29403	3.92729	3.49832	3.75675	3.99252	3.52176	3.63884	4.10458	3.2198	3.92641	4.29327	4.26404
Smp_004420.3		NA	NA	1.66965	1.41908	0.864594	-1.31321	-3.39183	1.96161	1.42943	-3.39183	2.49753	-3.39183	2.06951	-3.39183
Smp_004420.4		NA	NA	4.12334	4.118	4.19445	4.32196	4.29314	4.14528	4.15632	4.48006	4.08602	4.17952	3.97513	3.43923
Smp_004440.1		NA	cadherin-like and PC-esterase domain containing 1	2.57364	2.32343	2.4676	2.12693	2.27733	2.34579	2.48496	2.30212	2.49033	2.10251	2.45179	2.48775
Smp_004470.1	Peroxiredoxin%2C Prx3	Thioredoxin-like superfamily	Peroxiredoxin	6.73024	6.6643	6.75484	6.78566	6.87892	6.74246	6.73832	6.79138	6.66272	6.87381	6.56482	6.61044
Smp_004480.1	Red protein (Ik factor) (Cytokine ik)%2C putative	Protein Red-like	IK cytokine, down-regulator of HLA II	8.30638	8.32973	8.3944	8.21886	8.26304	8.27389	8.29504	8.29351	8.31158	8.42602	8.61857	8.00738
Smp_004480.2	Red protein (Ik factor) (Cytokine ik)%2C putative	Protein Red-like	IK cytokine, down-regulator of HLA II	5.60035	5.40754	5.59719	5.53422	5.62013	5.3644	5.60802	5.50096	5.43196	5.74414	5.44362	4.79842
Smp_004550.1		GRIM-19	NADH dehydrogenase (ubiquinone) 1 alpha subcomplex	6.9552	6.97808	6.98976	6.96631	7.10615	6.8255	6.9638	7.0999	6.73209	6.79578	6.89283	7.0389
Smp_004590.1		NA	Inherit from KOG: exonuclease 3'-5' domain containing 1	5.27638	5.01408	4.99735	4.97614	5.03265	5.03919	4.94524	5.09141	5.13454	5.22667	5.18747	5.42526
Smp_004600.1	T-complex protein 1 subunit delta	GroEL-like equatorial domain superfamily	T-complex protein 1 subunit delta	8.85109	8.99601	8.99997	9.06883	9.16536	9.12159	9.04798	9.13986	9.00345	8.94064	9.0589	9.23335
Smp_004630.1	Putative sugar transporter	Nucleotide-sugar transporter	Solute carrier family 35	5	4.76158	5.11509	4.76781	4.84578	4.84631	4.87143	4.80692	4.879	5.19484	4.76382	5.01871
Smp_004630.2	Putative sugar transporter	Nucleotide-sugar transporter	Solute carrier family 35	2.59034	2.12042	2.49912	2.87152	2.74213	2.84084	3.63802	2.80797	1.75474	3.20354	2.14423	2.51283
Smp_004640.1	Putative dna-directed RNA polymerase I	DNA-directed RNA polymerase%2C insert domain superfamily	Polymerase (RNA) I polypeptide C, 30kDa	5.94611	5.80547	5.92181	5.95171	5.89362	5.96806	6.00164	5.8966	5.83798	6.06895	6.02999	6.10533
Smp_004640.2	Putative dna-directed RNA polymerase I	RNA polymerase%2C RBP11-like subunit	Polymerase (RNA) I polypeptide C, 30kDa	2.83243	3.40207	3.40863	3.33978	3.75818	3.36214	3.23199	3.37396	3.13585	2.94596	3.1565	2.10472
Smp_004680.1	Interferon-related developmental regulator-related	Interferon-related developmental regulator	Interferon-related developmental regulator	8.88008	8.80727	8.93297	8.91046	8.99825	8.96933	9.02446	8.98512	8.96676	8.87855	8.79393	9.00457
Smp_004690.1	ZZ-type domain-containing protein	Zinc finger%2C ZZ-type superfamily	NA	2.70775	2.69996	2.58213	2.8841	3.18114	2.70332	3.18912	3.37844	3.26704	2.7307	2.73186	3.0693
Smp_004690.2	ZZ-type domain-containing protein	Zinc finger%2C ZZ-type superfamily	NA	2.63298	2.48976	2.39689	2.50421	3.10886	2.55618	2.94857	2.8561	2.51854	2.64373	2.67626	2.99733
Smp_004710.1		NA	NA	6.32027	5.93354	5.83908	5.6145	5.6155	5.55973	5.71398	5.75891	5.4782	5.71594	5.52364	5.77936
Smp_004730.1	Voltage-dependent calcium channel	Voltage-dependent L-type calcium channel%2C IQ-associated domain	Calcium channel, voltage-dependent	6.18936	6.16081	6.08382	6.02323	5.83729	5.91041	6.05542	5.99388	6.08394	6.18718	6.12296	5.82946
Smp_004780.1	Peptidylprolyl isomerase	Peptidyl-prolyl cis-trans isomerase FKBP4	FK-506 binding protein	7.75002	7.94341	7.64298	7.86271	8.07484	7.69234	7.80112	8.12143	7.6218	7.77219	7.96189	7.96336
Smp_004810.1	Serine/threonine-protein phosphatase	Serine/threonine-protein phosphatase PP1-alpha catalytic subunit	serine threonine-protein phosphatase	8.22631	8.22013	8.20049	8.37599	8.3064	8.34	8.31136	8.21764	8.15559	8.41249	8.13716	8.3605
Smp_004820.1		Signal peptidase complex subunit Spc1	Signal peptidase complex subunit 1 homolog (S. cerevisiae)	6.15221	6.27061	6.40206	6.24171	6.35248	6.30881	6.2427	6.17899	6.15728	6.14651	6.03986	6.32789
Smp_004910.1	Rab-2%2C4%2C14%2C putative	Ras-related protein Rab14	RAB14 member RAS oncogene family	6.93462	6.91015	6.88209	6.84167	6.80639	6.84386	6.88274	6.83278	6.85433	6.90329	6.70233	6.82825
Smp_004940.1	Putative 60s ribosomal protein L35	Ribosomal protein L29/L35 superfamily	Ribosomal protein L35	8.65644	8.58093	8.73935	8.84376	8.90806	8.81221	8.8037	8.92037	8.67271	8.68605	9.00755	9.23409
Smp_004980.1	Putative 50s ribosomal protein L20	Ribosomal protein L20%2C C-terminal	ribosomal protein L20	5.07598	4.83449	5.03064	4.968	5.01298	4.91086	5.01451	4.88109	4.95523	5.23786	4.60766	3.83121
Smp_004990.1	Putative chaperonin containing t-complex protein 1%2C zeta subunit%2C tcpz	GroEL-like equatorial domain superfamily	chaperonin containing Tcp1, subunit	8.78526	8.89293	8.97398	9.07176	9.17229	9.07623	9.15064	9.03331	8.93797	8.85934	8.91375	9.19086
Smp_005000.1	DUF1681 domain-containing protein	NECAP%2C PHear domain	NECAP endocytosis associated	6.69125	6.53277	6.65025	6.56977	6.64448	6.64878	6.69968	6.79014	6.71223	6.78548	6.72521	6.85489
Smp_005010.1	Chitobiosyldiphosphodolichol alpha-mannosyltransferase	Chitobiosyldiphosphodolichol beta-mannosyltransferase ALG1-like	asparagine-linked glycosylation 1, beta-1,4-mannosyltransferase homolog (S. cerevisiae)	6.66303	6.59271	6.65508	6.76566	6.80451	6.68929	6.76227	6.72632	6.62851	6.62937	6.52065	6.65469
Smp_005020.1	E3 ubiquitin-protein ligase CBL	SH2 domain superfamily	Cbl proto-oncogene, E3 ubiquitin protein ligase	7.28911	7.28494	7.19836	7.25611	7.37922	7.32634	7.29115	7.33541	7.31487	7.21531	7.28663	7.38795
Smp_005070.1	Putative chaperone protein DNAj	Chaperone J-domain superfamily	DnaJ (Hsp40) homolog, subfamily C, member 4	4.69887	4.74912	4.66812	4.96496	4.98767	4.93221	5.11268	4.90291	4.92701	4.7397	4.40627	4.50006
Smp_005070.2	Putative chaperone protein DNAj	Chaperone J-domain superfamily	DnaJ (Hsp40) homolog, subfamily C, member 4	3.37725	2.90318	2.88408	3.21891	3.1629	2.74571	2.95978	2.8969	2.27801	3.0363	2.49236	2.91779
Smp_005080.1	Putative nucleolar protein nol1/nop2	Ribosomal RNA small subunit methyltransferase F%2C N-terminal	NOP2 nucleolar protein homolog (yeast)	3.37725	3.43768	3.43608	2.48268	2.71831	3.47049	2.89403	2.86317	3.19506	3.42946	3.71177	2.85321
Smp_005080.2	Putative nucleolar protein nol1/nop2	Ribosomal RNA small subunit methyltransferase F%2C N-terminal	NOP2 nucleolar protein homolog (yeast)	6.53461	6.71279	6.64833	6.66349	6.85558	6.64189	6.59904	6.74724	6.68585	6.54178	6.76419	6.62646
Smp_005140.1	Ig-like domain-containing protein	Thrombospondin type-1 (TSP1) repeat superfamily	von Willebrand factor A domain containing 7	0.851044	-0.0236601	0.013329	0.247513	-0.198939	0.153502	0.590983	0.409378	0.879411	0.827807	-0.00123317	-0.169341
Smp_005160.1	Muscleblind-like protein	Zinc finger%2C CCCH-type	muscleblind-like splicing regulator	5.64141	5.58075	5.42637	5.45476	5.39725	5.71433	5.30433	5.77029	5.61832	5.97971	5.75126	5.81513
Smp_005160.2	Muscleblind-like protein	Zinc finger%2C CCCH-type	muscleblind-like splicing regulator	4.88141	4.93327	5.29344	5.16233	4.61416	5.05199	4.96314	4.1736	5.15865	5.169	4.6961	3.56091
Smp_005160.3	Muscleblind-like protein	NA	NA	7.31437	7.08072	7.19706	7.4111	7.26538	7.18811	7.40063	7.10706	7.28512	7.29471	7.2394	7.22216
Smp_005160.4	Muscleblind-like protein	NA	NA	3.17978	3.28285	3.53375	3.42801	2.88337	3.1509	3.26611	3.42389	3.50588	3.72624	3.44164	3.68579
Smp_005160.5	Muscleblind-like protein	NA	NA	6.35902	6.23688	6.31716	6.27894	5.7944	6.2453	6.02474	5.95925	6.15054	6.41917	6.44439	6.22996
Smp_005160.6	Muscleblind-like protein	NA	NA	3.82185	3.69773	4.13494	3.33991	3.59198	3.21385	3.89551	1.31742	4.13805	3.29563	2.88725	3.63506
Smp_005180.1	Tr-type G domain-containing protein	Tr-type G domain%2C conserved site	G1 to S phase transition	8.10878	8.10992	8.16175	8.20921	8.27467	8.16824	8.2627	8.27751	8.11884	8.23012	8.3106	8.48578
Smp_005190.1	Non-specific serine/threonine protein kinase	Mitogen-activated protein (MAP) kinase kinase kinase kinase	mitogen-activated protein kinase kinase kinase kinase	5.57201	5.3688	5.29374	5.54414	4.83239	5.63268	5.59656	5.11959	5.62027	5.32062	5.56545	4.97854
Smp_005190.2	Non-specific serine/threonine protein kinase	Mitogen-activated protein (MAP) kinase kinase kinase kinase	mitogen-activated protein kinase kinase kinase kinase	7.17318	7.29056	7.07944	7.0634	7.22974	7.03785	7.0744	7.18822	7.07922	6.96379	7.23786	7.32751
Smp_005190.3	Non-specific serine/threonine protein kinase	Mitogen-activated protein (MAP) kinase kinase kinase kinase	mitogen-activated protein kinase kinase kinase kinase	7.51646	7.44696	7.45173	7.34505	7.18344	7.36249	7.38009	7.20108	7.50772	7.49805	7.35096	7.37697
Smp_005210.1	Histone deacetylase	Histone deacetylase domain superfamily	Histone deacetylase	8.06632	7.92382	7.95774	7.91756	7.94629	7.946	7.90159	7.93554	7.88009	7.87232	7.95334	7.89363
Smp_005230.1	EF hand containing protein	EF-Hand 1%2C calcium-binding site	Reticulocalbin 1, EF-hand calcium binding domain	8.57051	8.63878	8.54791	8.65447	8.69501	8.61925	8.59826	8.70008	8.57399	8.53341	8.51841	8.63282
Smp_005260.1	RNA and export factor binding protein%2C putative	RNA-binding domain superfamily	Aly REF export factor	6.46132	6.56699	6.54338	6.78667	6.8402	6.66624	6.57057	6.76217	6.45027	6.61875	6.65101	6.93258
Smp_005260.2	RNA and export factor binding protein%2C putative	RNA-binding domain superfamily	Aly REF export factor	5.58134	5.6841	5.70325	5.54634	5.71777	5.49112	5.59574	5.56997	5.46136	5.70052	5.68374	5.17841
Smp_005280.1	Ubiquitin-specific peptidase 10 (C19 family)	Papain-like cysteine peptidase superfamily	ubiquitin carboxyl-terminal hydrolase	5.91372	5.90343	6.02748	5.9988	6.00681	6.01674	6.0666	6.0173	6.03361	6.10776	5.8613	5.98826
Smp_005290.1	Cytochrome C1%2C putative	Cytochrome c-like domain superfamily	Cytochrome c1	7.01523	6.8121	6.96442	6.83509	7.00028	6.98788	6.9987	7.02572	6.85795	6.83001	6.87481	7.10742
Smp_005320.1		NA	NA	3.91938	3.97822	4.04434	4.00417	4.07678	3.93105	4.07777	4.35647	3.96353	3.88923	4.0698	4.1808
Smp_005330.1	Methionine-tRNA synthetase%2C putative	Methioninyl-tRNA synthetase core domain	methionyl-tRNA synthetase 2, mitochondrial	1.13986	-3.39183	-3.39183	0.252121	0.00585606	-3.39183	-3.39183	-3.39183	-3.39183	-3.39183	-0.508876	-3.39183
Smp_005330.2	Methionine-tRNA synthetase%2C putative	Methioninyl-tRNA synthetase core domain	methionyl-tRNA synthetase 2, mitochondrial	5.17679	4.94967	5.17923	5.24209	5.32455	5.15098	5.04837	5.26674	5.10354	5.25554	5.11927	5.04152
Smp_005330.3	Methionine-tRNA synthetase%2C putative	Methioninyl-tRNA synthetase core domain	methionyl-tRNA synthetase 2, mitochondrial	2.89824	3.59942	3.25732	3.04386	2.17104	3.14191	2.98956	2.47314	2.85557	2.98816	2.24438	2.67397
Smp_005390.1	Acetolactate synthase	Thiamin diphosphate-binding fold	ilvB (bacterial acetolactate synthase)-like	5.85531	5.92023	6.09096	5.94423	6.01332	6.07698	5.90614	6.0341	5.98477	6.01272	5.93719	6.03268
Smp_005500.1	Polypeptide N-acetylgalactosaminyltransferase	Ricin B-like lectins	UDP-N-acetyl-alpha-D-galactosamine polypeptide N-acetylgalactosaminyltransferase	6.0843	6.11092	6.02641	5.82123	5.78749	6.01674	6.00665	5.98094	6.05164	5.91452	5.78244	5.96501
Smp_005520.1	Zinc finger protein%2C putative	Zinc finger C2H2 superfamily	general transcription factor IIIA	7.55585	7.5138	7.53902	7.50419	7.62587	7.32306	7.51992	7.69824	7.43774	7.44283	7.50927	6.91128
Smp_005640.1	Poly(A) polymerase cid (Pap) (Caffein-induced death protein)%2C putative	Nucleotidyltransferase superfamily	PAP associated domain containing 4	3.87206	3.75157	3.63906	3.72742	3.67271	3.83641	3.89829	3.89621	3.7094	3.88923	3.5011	3.61702
Smp_005670.1	Rab11%2C putative	P-loop containing nucleoside triphosphate hydrolase	member RAS oncogene family	7.56315	7.46922	7.56409	7.44393	7.44107	7.44521	7.34637	7.3651	7.32286	7.43	7.09547	7.36256
Smp_005720.1	Putative aquaporin-3	Aquaporin-like	Aquaporin	7.36866	6.97969	7.17117	7.21526	7.14769	7.24254	7.1827	7.0904	7.20808	7.04172	6.76756	7.00115
Smp_005780.1	Putative sjcwl01.CXW	NA	NA	6.4141	6.40406	6.43372	6.44876	6.54909	6.39019	6.48011	6.46187	6.33318	6.45592	6.42565	6.62405
Smp_005790.1	Putative gtp-binding protein (Q) alpha-11 subunit%2C gna11	P-loop containing nucleoside triphosphate hydrolase	Guanine nucleotide binding protein (G protein)	3.05314	3.47577	3.61439	2.77025	3.68972	3.53363	3.42326	3.15851	3.59836	3.2999	3.75542	3.26708
Smp_005790.2	Putative gtp-binding protein (Q) alpha-11 subunit%2C gna11	P-loop containing nucleoside triphosphate hydrolase	Guanine nucleotide binding protein (G protein)	4.81308	4.65334	4.8007	4.96807	4.85277	4.81639	4.70088	4.53733	4.81259	4.82442	5.07616	4.81933
Smp_005880.1	Putative phosphoenolpyruvate carboxykinase	Phosphoenolpyruvate carboxykinase%2C GTP-utilising%2C N-terminal	phosphoenolpyruvate carboxykinase	6.64626	6.50778	6.51185	6.34221	6.33612	6.4361	6.24359	6.42651	6.42878	6.46079	6.42884	6.89608
Smp_005900.1	Putative bcl2-associated athanogene	Molecular chaperone regulator BAG	Bcl2-associated athanogene 3	7.87408	7.64924	7.73674	7.56797	7.56876	7.59416	7.66063	7.76079	7.85344	7.66986	7.63348	7.79105
Smp_005910.1	TYR_PHOSPHATASE_2 domain-containing protein	Protein-tyrosine phosphatase-like	protein tyrosine phosphatase type IVA	6.06339	6.05723	6.07766	6.40093	6.45174	6.34019	6.44472	6.40488	6.38009	6.30003	6.35949	6.43914
Smp_005960.1		NA	NA	4.05266	3.61509	3.62787	3.73772	3.29194	3.50216	3.75487	3.63502	4.07557	4.2189	4.37115	4.64994
Smp_006000.1	Eukaryotic translation initiation factor 3 subunit I	WD40-repeat-containing domain superfamily	Component of the eukaryotic translation initiation factor 3 (eIF-3) complex, which is required for several steps in the initiation of protein synthesis. The eIF-3 complex associates with the 40S ribosome and facilitates the recruitment of eIF-1, eIF-1A, eIF-2 GTP methionyl-tRNAi and eIF-5 to form the 43S preinitiation complex (43S PIC). The eIF-3 complex stimulates mRNA recruitment to the 43S PIC…	7.02499	7.10748	7.15129	7.20921	7.26287	7.21553	7.17668	7.16998	7.04055	7.11141	7.14978	7.31829
Smp_006060.1		NA	NA	9.11768	8.91504	9.05711	8.95531	8.87074	8.89526	8.88961	8.88174	8.9281	8.91134	8.83914	9.03497
Smp_006190.1	Nudix hydrolase domain-containing protein	mRNA decapping protein 2%2C Box A domain superfamily	Dcp2 decapping enzyme homolog (S. cerevisiae)	6.89719	6.5827	6.84493	6.64778	6.71431	6.80319	6.73334	6.84753	6.86366	6.65947	6.60598	6.75472
Smp_006190.2	Nudix hydrolase domain-containing protein	mRNA decapping protein 2%2C Box A domain superfamily	Dcp2 decapping enzyme homolog (S. cerevisiae)	-0.437025	0.124172	-0.104841	0.115921	-0.143791	0.32728	0.79325	-0.12873	0.185894	1.1096	1.82374	0.41276
Smp_006250.1	Putative sex comb on midleg homolog	Mbt repeat	sex comb on	7.26273	7.10348	7.39513	7.17114	7.08301	7.21511	7.2594	7.0874	7.34643	7.33252	7.30059	7.31038
Smp_006250.2	Putative sex comb on midleg homolog	Mbt repeat	sex comb on	6.03043	5.8485	5.90759	5.88887	5.6786	5.96278	5.99871	5.83153	5.89049	5.84979	5.6535	5.26036
Smp_006320.1	Gap associated protein-related	K Homology domain%2C type 1 superfamily	KH domain containing, RNA binding, signal transduction associated	8.68102	8.76696	8.65526	8.74314	8.83349	8.6745	8.61549	8.84368	8.74618	8.69949	8.896	9.0734
Smp_006340.1	ER membrane protein complex subunit 4	TMEM85/ER membrane protein complex subunit 4	ER membrane protein complex subunit 4	7.38511	7.14022	7.38484	7.2154	7.09471	7.37927	7.35482	7.23729	7.31572	7.38977	7.24744	7.40854
Smp_006340.2	ER membrane protein complex subunit 4	TMEM85/ER membrane protein complex subunit 4	ER membrane protein complex subunit 4	1.48926	-0.220255	0.362228	-0.989817	0.119056	-1.75512	-0.179383	0.299723	-0.55718	-1.68884	0.187778	0.334677
Smp_006350.1		Proteasome component Ecm29	Proteasome-associated protein ECM29 homolog	9.0117	8.9486	9.03029	8.88534	8.59832	8.85071	8.7329	8.5011	8.85857	8.81856	9.01327	8.53568
Smp_006390.1	Cystatin B%2C putative%3B Cysteine protease inhibitor	Proteinase inhibitor I25%2C cystatin%2C conserved site	Cystatin B (Stefin B)	7.93636	7.86542	7.7838	7.68008	7.81419	7.75287	7.78367	8.0406	7.74487	7.68967	8.00715	8.25467
Smp_006440.1	Heterogeneous nuclear ribonucleoprotein l (Hnrnp l)%2C putative	RNA-binding domain superfamily	heterogeneous nuclear ribonucleoprotein	8.75819	8.63182	8.699	8.7886	8.74755	8.73282	8.67614	8.58115	8.67202	8.8436	8.78026	8.95939
Smp_006550.1	Putative glutaredoxin%2C grx	Thioredoxin-like superfamily	Glutaredoxin 3	7.08691	7.06932	7.33788	7.17407	7.29396	7.28079	7.2328	7.14458	7.06268	7.36116	7.18275	7.42063
Smp_006560.1	Rhodanese domain-containing protein	Rhodanese-like domain superfamily	Sulfurtransferase	5.90199	5.84477	6.0125	5.8512	5.86876	5.86318	5.87063	5.81223	5.79007	5.93447	5.59779	5.85057
Smp_006590.1	HIT-type domain-containing protein	Zinc finger HIT domain-containing protein 2	zinc finger, HIT-type containing 2	2.39892	2.42604	2.93179	2.43788	1.91131	1.93846	2.12348	2.73884	1.81459	2.81899	2.63133	2.01152
Smp_006590.2	HIT-type domain-containing protein	Zinc finger HIT domain-containing protein 2	zinc finger, HIT-type containing 2	2.84552	2.84118	1.91919	2.00255	1.97445	2.15661	2.13604	1.20678	2.01225	1.93778	1.02623	1.09418
Smp_006590.3	HIT-type domain-containing protein	Zinc finger HIT domain-containing protein 2	zinc finger, HIT-type containing 2	4.3969	4.36915	4.51019	4.65984	4.79207	4.68102	4.74709	4.55161	4.6497	4.61901	4.66954	4.56782
Smp_006630.1		DNA polymerase V/Myb-binding protein 1A	MYB binding protein (P160) 1a	7.75981	7.90621	7.85477	7.8057	7.79855	7.79453	7.85252	7.57893	7.85585	7.80743	7.89311	7.64036
Smp_006630.2		DNA polymerase V/Myb-binding protein 1A	MYB binding protein (P160) 1a	-3.39183	-3.39183	-3.39183	-3.39183	2.58823	1.13907	-3.39183	4.53148	-3.39183	1.62719	-3.39183	-3.39183
Smp_006680.1		Programmed cell death protein 10	programmed cell death	5.92889	6.02984	6.04492	5.84849	5.82807	5.88712	5.78272	5.71323	5.87927	5.74261	5.59764	5.58417
Smp_006680.2		Programmed cell death protein 10	programmed cell death	3.68728	3.51111	3.67487	3.80924	3.2595	3.81119	3.81656	3.29224	3.441	3.79044	3.26528	2.92124
Smp_006690.1	DNAj-related	Chaperone J-domain superfamily	DnaJ (Hsp40) homolog, subfamily C, member 17	4.47625	4.58438	4.66913	4.63635	4.69104	4.71179	4.65537	5.12852	4.80556	4.64963	4.81319	5.22552
Smp_006690.2	DNAj-related	Chaperone J-domain superfamily	DnaJ (Hsp40) homolog, subfamily C, member 17	3.03366	3.43113	3.15942	3.17613	3.70745	3.14578	3.1055	3.36622	3.01021	3.35381	3.47189	2.40522
Smp_006690.3	DNAj-related	Chaperone J-domain superfamily	DnaJ (Hsp40) homolog, subfamily C, member 17	-0.257088	1.37346	-0.031365	0.722072	0.534342	0.677581	-1.54314	0.346743	1.07492	1.46239	1.50841	0.364147
Smp_006700.1	C2H2-type domain-containing protein	WD40-repeat-containing domain superfamily	zinc finger protein 106 homolog (mouse)	6.53519	6.61273	6.64408	6.62982	6.38139	6.50471	6.57011	6.40402	6.54362	6.62292	6.81765	6.44965
Smp_006700.2	C2H2-type domain-containing protein	WD40-repeat-containing domain superfamily	zinc finger protein 106 homolog (mouse)	5.55637	5.34666	5.31565	5.04821	5.566	5.4066	5.41774	5.45498	5.5541	5.36961	5.24804	5.23667
Smp_006710.1	Endonuclease III homolog	Endonuclease III-like protein 1	Nth endonuclease III-like 1 (E. coli)	4.91949	5.13228	4.70445	4.75557	4.92392	4.59769	4.75229	4.90307	4.72808	4.49658	4.71218	4.21547
Smp_006720.1	Putative synaptobrevin	v-SNARE%2C coiled-coil homology domain	Vesicle-associated membrane protein	5.34557	5.30091	5.56777	5.30371	5.54981	5.4743	5.39562	5.47193	5.33488	5.32774	5.39091	5.75246
Smp_006730.1	Fasting-inducible integral membrane protein tm6p1-related	Frag1/DRAM/Sfk1	DNA-damage regulated autophagy modulator 1	8.34759	8.1563	8.21434	8.42304	8.39864	8.38374	8.30301	8.5345	8.40053	8.15334	8.04064	8.34629
Smp_006750.1	Fasting-inducible integral membrane protein tm6p1-related	Frag1/DRAM/Sfk1	DNA-damage regulated autophagy modulator 2	1.78163	2.25087	1.95292	2.61076	2.08971	2.1177	2.19384	2.47486	1.92474	2.37223	2.03743	1.58471
Smp_006750.2	Fasting-inducible integral membrane protein tm6p1-related	Frag1/DRAM/Sfk1	DNA-damage regulated autophagy modulator 2	5.20089	5.22222	5.47017	5.24413	5.22859	5.36385	5.27769	5.17098	5.11371	5.16866	4.69827	4.94706
Smp_006760.1	Fasting-inducible integral membrane protein tm6p1-related	Frag1/DRAM/Sfk1	DNA-damage regulated autophagy modulator 2	1.65183	1.81253	1.96524	1.92405	1.72069	2.17251	1.99524	1.83343	1.91458	1.56062	1.35828	1.73966
Smp_006760.2	Fasting-inducible integral membrane protein tm6p1-related	Frag1/DRAM/Sfk1	DNA-damage regulated autophagy modulator 2	-1.2637	-1.62	-0.308076	-0.927265	-3.39183	-1.82025	-1.19518	-1.62041	-1.17722	-0.736549	-2.35367	-0.538369
Smp_006780.1	N-acetyltransferase domain-containing protein	Acyl-CoA N-acyltransferase	N(Alpha)-acetyltransferase 50, NatE catalytic subunit	6.40997	6.37102	6.46233	6.33119	6.46763	6.39019	6.42669	6.54919	6.46246	6.37064	6.43202	6.52733
Smp_006810.1	Putative lim-only	Zinc finger%2C LIM-type	LIM domain only 4	7.51344	7.1351	7.28813	7.28363	7.34477	7.30706	7.37734	7.33584	7.34786	7.09326	7.12049	7.33769
Smp_006830.1	SWIB domain-containing protein	SWIB/MDM2 domain superfamily	DEK C terminal domain	6.53066	6.53568	6.49348	6.49884	6.59974	6.40346	6.47402	6.58312	6.44652	6.30635	6.60979	6.60979
Smp_006840.1		Transmembrane protein 42	NA	5.36278	5.42544	5.52168	5.54725	5.41692	5.37677	5.43536	5.47193	5.28017	5.52018	5.23563	5.44731
Smp_006850.1	DNA-directed RNA polymerases I%2C II%2C and III subunit RPABC3	Nucleic acid-binding%2C OB-fold	polymerase (RNA) II (DNA directed) polypeptide H	5.28183	5.34307	5.56777	5.40094	5.5513	5.46799	5.44006	5.57741	5.20256	5.34713	5.33929	5.3694
Smp_006860.1	PDZ domain-containing protein	PDZ superfamily	Synaptopodin 2-like	5.37599	5.03151	5.50752	5.074	4.89857	4.82798	5.20302	5.35324	5.43413	5.49661	5.06158	5.22196
Smp_006860.2	PDZ domain-containing protein	PDZ superfamily	Synaptopodin 2-like	6.8817	6.85233	6.77992	6.80923	6.87147	6.84266	6.83553	6.84405	6.66731	6.56406	6.47459	6.50873
Smp_006860.3	PDZ domain-containing protein	PDZ superfamily	Synaptopodin 2-like	7.26619	6.89416	7.09806	6.64712	6.59713	6.75961	6.90648	6.8631	6.8866	6.95977	6.66876	6.85698
Smp_006920.1	Tyrosine-protein kinase	SH2 domain superfamily	tyrosine kinase	7.43014	7.1758	7.42365	7.37558	7.16486	7.42274	7.4763	7.19214	7.40589	7.53071	7.16038	7.36149
Smp_006930.1	Hexosyltransferase	Glycosyl transferase%2C family 31	UDP-GlcNAc betaGal beta-1,3-N-acetylglucosaminyltransferase	3.15342	2.87164	3.30261	3.00215	2.63132	2.93767	3.0682	2.43961	2.63531	2.91888	2.20592	3.02925
Smp_006930.2	Hexosyltransferase	Nucleotide-diphospho-sugar transferases	UDP-GlcNAc betaGal beta-1,3-N-acetylglucosaminyltransferase	7.0883	6.92717	7.08325	7.05718	6.93042	7.07169	7.18636	6.99151	7.09869	7.1891	6.8393	6.95783
Smp_006980.1	Mediator of RNA polymerase II transcription subunit 11	Mediator complex%2C subunit Med11	mediator complex subunit 11	6.70786	6.20736	6.49723	6.48348	6.3784	6.28132	6.5031	6.65155	6.33331	5.43983	6.43545	6.85512
Smp_007000.1	Putative partner of sld5	GINS%2C helical bundle-like domain superfamily	GINS complex subunit 1 (Psf1 homolog)	2.46304	2.28241	2.81199	2.90711	3.21868	2.71911	2.85686	2.94148	2.59816	2.54252	2.41366	2.60744
Smp_007070.1	Putative g-protein coupled receptor	GPCR%2C rhodopsin-like%2C 7TM	Receptor	4.70674	4.57592	4.64467	4.38465	4.23004	4.45526	4.33811	4.35312	4.33309	4.45494	4.15317	4.26926
Smp_007170.1		Armadillo-type fold	Calcium binding protein	7.31101	7.24947	7.32712	7.31063	7.32919	7.22257	7.36174	7.19681	7.28336	7.41017	7.18606	7.26756
Smp_007180.1	Sr-related ctd associated factor	Calcium homeostasis endoplasmic reticulum protein	Surp module	7.51332	7.47173	7.44221	7.44133	7.65054	7.49496	7.53089	7.73719	7.58053	7.51955	7.77935	7.7871
Smp_007180.2	Sr-related ctd associated factor	Calcium homeostasis endoplasmic reticulum protein	Surp module	5.54775	5.90906	5.4893	5.81504	5.53433	5.38201	5.43533	5.1775	5.46185	5.18188	5.83858	5.19228
Smp_007190.1	Putative rna lariat debranching enzyme	Lariat debranching enzyme%2C N-terminal metallophosphatase domain	Debranching enzyme homolog 1 (S. cerevisiae)	6.11103	5.95109	6.02428	6.04206	6.0623	6.03284	6.07468	6.12903	6.16801	5.90146	5.90433	6.01998
Smp_007210.1	Putative rab6 gtpase activating protein%2C gapcena (Rabgap1 protein)	Rab-GTPase-TBC domain superfamily	GTPase Activating protein	1.32272	1.24102	-0.0907304	0.0232617	0.947391	1.13207	0.498912	1.40579	1.58618	-0.188003	0.808005	0.409889
Smp_007210.2	Putative rab6 gtpase activating protein%2C gapcena (Rabgap1 protein)	Rab-GTPase-TBC domain superfamily	GTPase Activating protein	5.98406	6.13271	6.06679	6.04165	5.72166	6.00342	5.93302	5.63929	5.95157	6.02608	5.97062	5.93104
Smp_007260.1	Calcium-transporting ATPase	HAD-like superfamily	ATPase CA transporting	9.98298	9.99131	9.99032	10.0796	10.0885	10.0747	10.0415	9.9639	9.99539	10.152	10.1577	10.2933
Smp_007270.1	Putative alpha-actinin	CH domain superfamily	smoothelin-like 2	6.42316	6.37509	6.38056	6.37063	6.45333	6.36414	6.43534	6.60718	6.50465	6.67542	6.58926	6.78966
Smp_007290.1		Glycoside hydrolase/deacetylase%2C beta/alpha-barrel	YdjC homolog (Bacterial)	1.41699	2.30512	2.38325	1.79401	2.42807	2.24784	2.28813	-0.0736981	1.45259	2.16233	1.07526	-0.919012
Smp_007290.2		Glycoside hydrolase/deacetylase%2C beta/alpha-barrel	YdjC homolog (Bacterial)	2.83193	2.35053	2.43229	2.60762	2.39838	2.63781	2.31524	3.33666	2.60978	2.33386	2.30466	2.90689
Smp_007290.3		Glycoside hydrolase/deacetylase%2C beta/alpha-barrel	YdjC homolog (Bacterial)	2.49712	2.38555	2.97859	2.65471	2.53683	2.82791	2.83153	2.8145	2.74219	2.4749	2.13535	1.49228
Smp_007290.5		NA	NA	0.98481	1.7443	1.76926	1.62467	1.47531	1.69047	1.46033	0.606913	1.04169	1.63065	1.54603	0.855145
Smp_007300.1		NA	coiled-coil-helix-coiled-coil-helix domain containing	9.35137	9.30938	9.05058	9.24306	9.44183	9.15359	9.16478	9.36735	9.10609	9.14846	9.35425	9.62235
Smp_007330.1		NA	NA	5.90081	5.96196	5.97769	6.15016	5.90073	6.24299	5.80388	5.9646	6.20449	5.8762	5.79733	6.28935
Smp_007380.1		UPF0428 family	Chromosome X open reading frame 56	5.9494	5.98291	5.9327	5.86351	6.10291	5.97555	5.94646	6.0963	5.98872	5.88042	6.04894	6.16038
Smp_007450.1	Rhodanese domain-containing protein	Rhodanese-like domain superfamily	Sulfurtransferase	4.00209	3.72702	4.23316	3.37169	3.3897	3.52625	3.55131	3.67193	3.42058	3.71592	3.3953	3.43882
Smp_007450.2	Rhodanese domain-containing protein	Rhodanese-like domain superfamily	Sulfurtransferase	5.11852	4.87584	4.89387	4.21789	4.44071	4.33945	4.23655	4.62452	4.37742	4.00451	4.29917	4.58067
Smp_007500.1	Trans-golgi protein gmx33-related	Golgi phosphoprotein 3-like domain superfamily	Golgi phosphoprotein	7.34649	7.24459	7.29256	7.22165	7.33614	7.27494	7.20685	7.27398	7.26256	7.26063	7.21914	7.27251
Smp_007510.1	Protein kinase	Protein kinase-like domain superfamily	Cyclin-Dependent Kinase	5.78074	5.28511	5.47931	5.68039	6.16001	5.71372	5.70337	6.14459	5.69138	5.58421	5.17634	4.97739
Smp_007510.2	Protein kinase	NA	NA	4.74183	4.42688	4.73683	4.54574	4.73817	4.58781	4.2746	4.23668	4.66753	4.68184	4.79338	3.62982
Smp_007510.3	Protein kinase	NA	NA	6.97244	7.16608	7.10028	7.10351	7.09751	7.07217	7.23221	7.14624	7.16071	7.18782	7.58783	7.32842
Smp_007540.1	3'-5' exoribonuclease csl4-related	NA	exosome component 1	2.496	2.22137	1.99949	1.89691	2.29839	2.11206	0.839488	1.8672	2.08655	1.96176	2.53076	2.32608
Smp_007540.2	3'-5' exoribonuclease csl4-related	Exosome complex component Csl4	exosome component 1	5.13601	5.20597	5.29627	5.32362	5.24592	5.2257	5.2337	5.27057	5.00841	5.31361	5.14258	5.43923
Smp_007550.1	Leukotriene A4 hydrolase (M01 family)	Aminopeptidase N-like %2C N-terminal	arginyl aminopeptidase (aminopeptidase	8.47735	8.47571	8.53954	8.71749	8.63661	8.71514	8.63201	8.50637	8.4759	8.13114	8.09134	8.38374
Smp_007570.1		NA	NA	1.16552	1.41529	1.4032	1.02976	1.38792	1.30349	1.69889	1.81118	1.88005	1.7253	2.23566	2.30666
Smp_007630.1	Putative polyadenylate binding protein	RNA-binding domain superfamily	Poly(A) binding protein, nuclear 1	5.78597	5.30781	5.57156	5.53468	5.46855	5.1985	5.45269	5.18284	5.38102	5.47408	5.22172	5.54052
Smp_007630.2	Putative polyadenylate binding protein	RNA-binding domain superfamily	Poly(A) binding protein, nuclear 1	7.35712	7.17204	7.33548	7.28957	7.20282	7.38926	7.34343	7.27042	7.18731	7.2997	7.13012	7.59664
Smp_007650.1		Glycogen debranching enzyme%2C glucanotransferase domain	Amylo-alpha-1, 6-glucosidase, 4-alpha-glucanotransferase	8.47576	8.41336	8.5069	8.28626	8.1135	8.36881	8.29676	8.15206	8.36047	8.37241	8.37961	8.46612
Smp_007660.1	Putative transcription elongation factor s-II	Transcription elongation factor S-II%2C central domain superfamily	transcription elongation factor A (SII)	5.11952	4.95931	5.1236	5.00957	4.8591	4.98105	5.16148	4.99434	4.89706	5.30248	4.84635	4.32624
Smp_007660.2	Putative transcription elongation factor s-II	Transcription elongation factor S-II%2C central domain superfamily	transcription elongation factor A (SII)	6.59458	6.58903	6.5481	6.59441	6.55765	6.60482	6.51324	6.69285	6.61433	6.49446	6.48685	6.64034
Smp_007670.1	Putative ank repeat-containing	Ankyrin repeat-containing domain superfamily	Ankyrin repeat	3.14294	3.05749	3.05682	2.72227	2.72107	2.8605	2.94761	2.81109	3.09192	3.21479	2.74585	2.51026
Smp_007690.1	Putative tyrosine 3-monooxygenase (Tyrosine 3-hydroxylase) (TH)	Tyrosine 3-monooxygenase%2C catalytic domain	hydroxylase	4.11089	3.6638	3.61093	3.3582	3.35484	3.45197	3.83313	3.7665	3.80752	3.40847	3.51917	3.72683
Smp_007710.1		Rapamycin-insensitive companion of mTOR%2C domain 5	RPTOR independent companion of MTOR, complex 2	7.41443	7.36102	7.35531	7.42721	6.77378	7.45376	7.19725	6.53773	7.35533	7.47752	7.30155	6.97819
Smp_007710.2		Rapamycin-insensitive companion of mTOR%2C domain 5	RPTOR independent companion of MTOR, complex 2	1.99895	3.53999	2.7112	2.01311	0.626955	-3.39183	-3.39183	2.68943	1.98249	2.19927	3.31757	2.92795
Smp_007710.3		NA	NA	4.23699	3.02222	4.42313	4.19395	5.33902	4.58897	5.47227	5.36579	4.80746	4.75978	2.87589	3.34054
Smp_007730.1	ER lumen protein-retaining receptor	ER lumen protein retaining receptor	Required for the retention of luminal endoplasmic reticulum proteins. Determines the specificity of the luminal ER protein retention system. Also required for normal vesicular traffic through the Golgi	7.73655	7.37548	7.76637	7.73158	7.55581	7.76191	7.79166	7.41533	7.60609	7.50032	7.00608	7.15195
Smp_007760.1	Putative alanine aminotransferase	Pyridoxal phosphate-dependent transferase	transaminase (Alanine aminotransferase)	4.69863	5.07739	4.64467	5.41224	5.52874	5.25765	5.15783	5.02573	4.77479	5.01374	4.80595	4.82628
Smp_007890.1	RPOL4c domain-containing protein	DNA-directed RNA polymerase III subunit RPC9	RNA polymerase Rpb4	5.41654	5.4929	5.53372	5.52363	5.4477	5.4296	5.46177	5.66361	5.60282	5.56	5.48279	5.54867
Smp_007900.1	Putative 60S ribosomal protein L23	Ribosomal protein L14 superfamily	ribosomal protein L23	8.73788	8.65225	8.77938	8.92011	9.10209	8.92446	8.78136	9.13974	8.80971	8.72851	8.7514	9.06177
Smp_007960.1	Putative 4-hydroxyphenylpyruvate dioxygenase	Vicinal oxygen chelate (VOC) domain	4-hydroxyphenylpyruvate dioxygenase-like	5.55804	5.36509	5.40915	5.35768	5.43581	5.37839	5.33477	5.50757	5.36549	5.12143	5.05379	5.35348
Smp_007960.2	Putative 4-hydroxyphenylpyruvate dioxygenase	Vicinal oxygen chelate (VOC) domain	4-hydroxyphenylpyruvate dioxygenase-like	5.69263	5.78752	5.81841	5.62898	5.35867	5.55912	5.78593	5.59782	5.58038	6.06047	5.93307	4.57641
Smp_007960.3	Putative 4-hydroxyphenylpyruvate dioxygenase	Vicinal oxygen chelate (VOC) domain	4-hydroxyphenylpyruvate dioxygenase-like	1.85763	2.09727	2.61751	2.25986	2.59055	2.0141	2.24669	2.03182	2.36864	2.39232	2.25678	1.18989
Smp_007970.1		Ribosome maturation protein Sdo1/SBDS-like	Required for the assembly of mature ribosomes and ribosome biogenesis. Together with EFTUD1, triggers the GTP- dependent release of EIF6 from 60S pre-ribosomes in the cytoplasm, thereby activating ribosomes for translation competence by allowing 80S ribosome assembly and facilitating EIF6 recycling to the nucleus, where it is required for 60S rRNA processing and nuclear export. Required for norma…	5.44268	5.47481	5.38885	5.32095	5.5363	5.2955	5.41801	5.62393	5.34696	5.21712	5.44548	5.12325
Smp_008070.1	Thioredoxin%3B Thioredoxin%2C Trx1	Thioredoxin-like superfamily	Thioredoxin	8.31368	8.36467	8.53935	8.45208	8.69349	8.48919	8.44568	8.62392	8.31685	8.32496	8.67521	8.85647
Smp_008120.1	Mediator of RNA polymerase II transcription subunit 6	Med6 core domain superfamily	component of the Mediator complex, a coactivator involved in the regulated transcription of nearly all RNA polymerase II-dependent genes. Mediator functions as a bridge to convey information from gene-specific regulatory proteins to the basal RNA polymerase II transcription machinery. Mediator is recruited to promoters by direct interactions with regulatory proteins and serves as a scaffold for t…	6.84924	6.5723	6.73934	6.82122	6.85675	6.77344	6.83955	6.85776	6.84098	6.79063	6.73104	6.96748
Smp_008140.1		RNA-binding domain superfamily	NA	4.25801	4.27159	4.29824	4.40419	4.61402	4.31488	4.33811	4.51147	4.40415	4.4287	4.42964	4.50612
Smp_008220.1	Palmitoyltransferase	Palmitoyltransferase%2C DHHC domain	Zinc finger, DHHC-type containing	4.54742	4.39163	4.49192	4.41235	4.4535	4.5429	4.41779	4.35222	4.60332	4.27269	4.34501	4.19018
Smp_008220.2	Palmitoyltransferase	NA	NA	0.781868	-0.554864	0.473377	1.06128	1.14414	0.175322	1.51833	-0.842733	0.27525	1.18646	-0.150166	1.05091
Smp_008220.3	Palmitoyltransferase	Palmitoyltransferase%2C DHHC domain	zinc finger, DHHC-type containing 11	2.58131	2.7177	1.56112	2.02157	1.45479	2.2651	2.22972	2.50277	1.52166	2.1601	1.38455	0.527134
Smp_008230.1	Putative rab-18	P-loop containing nucleoside triphosphate hydrolase	RAB18, member RAS oncogene family	6.485	6.46794	6.42486	6.51541	6.5728	6.47117	6.55419	6.58098	6.40505	6.23339	5.88472	6.15828
Smp_008260.1	Putative glycogen synthase kinase 3-related (Gsk3)	Glycogen synthase kinase 3%2C catalytic domain	Glycogen synthase kinase 3	7.81808	7.76417	7.78411	7.7059	7.55134	7.70479	7.81173	7.69001	7.78123	7.8487	7.71152	7.7225
Smp_008290.1		TRAPP II complex%2C Trs120	trafficking protein particle complex 9	5.25913	5.44248	5.5601	5.40789	5.15502	5.17941	5.50652	5.58273	5.30258	5.62255	5.61385	5.37854
Smp_008290.2		TRAPP II complex%2C Trs120	trafficking protein particle complex 9	6.0489	5.99526	5.7711	5.96376	5.91384	6.15327	6.13142	5.62529	6.12786	6.30697	6.13727	5.55551
Smp_008290.3		TRAPP II complex%2C Trs120	trafficking protein particle complex 9	2.0372	1.90316	-3.39183	0.692711	-3.39183	-3.39183	-3.39183	1.391	1.28055	-3.39183	-3.39183	-3.39183
Smp_008310.1	Putative succinate dehydrogenase	Fumarate reductase/succinate dehydrogenase%2C transmembrane subunit	Succinate dehydrogenase complex, subunit C, integral membrane protein	7.27372	7.35502	7.45958	7.46861	7.35207	7.28034	7.23009	7.38537	7.169	7.49638	7.33078	7.68774
Smp_008320.1	Putative pap-inositol-1%2C4-phosphatase	Inositol monophosphatase%2C metal-binding site	3'(2'), 5'-bisphosphate nucleotidase 1	7.94753	7.8291	7.93012	7.85918	8.03805	7.7928	8.04824	8.06252	7.85495	8.11503	8.03043	7.93192
Smp_008360.1	Putative adenosine kinase	Ribokinase-like	adenosine kinase	7.61823	7.60556	7.53821	7.60888	7.83179	7.51193	7.73736	7.94056	7.74941	7.64263	7.76235	7.91407
Smp_008430.1		NA	NA	7.17824	7.07082	7.02802	7.0488	7.23805	7.09908	7.17949	7.28147	7.1321	7.14956	7.2438	7.39553
Smp_008440.1	Putative DNA-directed rna polymerase II%2C subunit n	RNA polymerase subunit RPB10	polymerase (RNA) II (DNA directed) polypeptide L, 7.6kDa	4.84548	4.87616	5.0797	5.13271	5.06645	5.12579	5.09966	4.96351	4.7875	5.13228	4.74583	5.04445
Smp_008450.1	Putative leucine-rich repeat-containing protein	Leucine-rich repeat domain superfamily	leucine-rich repeats and IQ motif containing 4	2.39772	2.18193	1.96186	1.87018	1.9001	2.1072	2.01652	1.5325	1.88005	2.08582	2.32055	2.09953
Smp_008470.1	Putative erythroblast macrophage protein emp	Protein Fyv10/Macrophage erythroblast attacher	Macrophage erythroblast attacher	6.90613	6.77747	6.71312	6.6947	6.83792	6.65434	6.8078	6.83457	6.8058	6.9409	7.03515	7.01352
Smp_008490.1	Glycogenin-related	Nucleotide-diphospho-sugar transferases	Glycogenin	6.03359	5.87152	6.10817	5.99344	5.79128	6.01026	5.74721	5.65141	5.75685	5.86524	5.63003	6.00916
Smp_008500.1	Putative transcription factor IWS1	TFIIS/LEDGF domain superfamily	IWS1 homolog (S. cerevisiae)	8.03632	8.10821	8.03756	7.99666	8.06964	8.0024	8.02759	7.98768	8.00399	8.04902	8.15942	8.1675
Smp_008545.1	Heat shock protein HSP60%2C putative	GroEL-like equatorial domain superfamily	heat shock 60kDa protein 1 (chaperonin)	9.58983	9.67644	9.67942	9.74313	9.89739	9.77314	9.57345	9.81776	9.70808	9.47943	9.68725	9.82754
Smp_008580.1	Sugar transporter%2C putative	Nucleotide-sugar transporter	Solute carrier family 35	6.62644	6.40724	6.81031	6.6947	6.50432	6.71213	6.78152	6.59662	6.4977	6.92984	6.32137	6.62212
Smp_008610.1	Deoxyribonuclease II-related	Deoxyribonuclease II	deoxyribonuclease II	6.10081	5.84712	5.70181	5.65855	5.74898	5.73393	5.60946	5.80368	5.77738	4.8355	5.15509	5.66487
Smp_008620.1	Rhomboid-like protein	Rhomboid-like superfamily	Rhomboid 5 homolog	5.2581	5.08138	5.20916	5.11503	5.07892	5.09136	5.29031	5.19215	5.20635	5.41719	5.1396	5.36786
Smp_008660.1	Putative gelsolin	ADF-H/Gelsolin-like domain superfamily	gelsolin	5.13007	5.4169	5.10911	5.33627	5.88991	5.71146	6.14197	6.86719	6.25482	5.8199	6.23516	5.8771
Smp_008660.2	Putative gelsolin	Gelsolin	gelsolin	7.79943	7.66027	7.76025	7.59123	7.61562	7.70657	7.83391	7.72034	7.92196	7.64198	7.55117	7.8884
Smp_008660.3	Putative gelsolin	F-box-like domain superfamily	gelsolin	5.58873	5.39124	5.23462	5.53704	5.57784	5.51404	5.69255	5.76578	5.58952	5.38238	5.2228	5.19141
Smp_008710.1	LRRCT domain-containing protein	Leucine-rich repeat domain superfamily	SLIT and NTRK-like family, member	7.16946	7.19342	7.12219	7.13123	7.05497	7.13083	7.16207	7.14893	7.2322	7.10107	6.91518	6.85324
Smp_008770.1	Putative mitochondrial 28S ribosomal protein S32 (S32mt) (MRP-S32)	39S ribosomal protein L42%2C mitochondrial	NA	6.53218	6.31789	6.33744	6.33544	6.42185	6.26405	6.18977	6.32522	6.33057	6.23339	6.43441	6.62534
Smp_008830.1	Putative helicase	SNF2-like%2C N-terminal domain superfamily	SWI SNF related matrix associated actin dependent regulator of chromatin subfamily a member	7.60756	7.80368	7.69381	7.32659	7.695	7.74676	7.70031	7.69166	7.5956	7.75381	7.81359	7.81922
Smp_008830.2	Putative helicase	SNF2-like%2C N-terminal domain superfamily	SWI SNF related matrix associated actin dependent regulator of chromatin subfamily a member	4.32514	-3.37074	-3.37733	5.50233	-3.3845	-2.87885	-3.36361	-3.38466	4.38467	-3.36955	-3.39183	-3.38516
Smp_008850.1	Putative peptide (FMRFamide/somatostatin)-like receptor	GPCR%2C rhodopsin-like%2C 7TM	G- protein-coupled receptor	4.07373	3.95231	4.0858	3.9025	4.03897	4.00254	4.14452	3.99391	3.91801	4.06133	3.9943	3.9655
Smp_008900.1	Putative eukaryotic translation initiation factor 4 gamma	Armadillo-type fold		9.49972	9.41283	9.43809	9.42683	9.52797	9.48102	9.57309	9.50386	9.64626	9.85029	9.97357	9.94414
Smp_008900.2	Putative eukaryotic translation initiation factor 4 gamma	Armadillo-type fold		6.13679	6.12766	6.43123	5.81891	6.25977	5.89891	5.81193	5.66809	6.10368	6.54572	6.79142	6.66652
Smp_008900.3	Putative eukaryotic translation initiation factor 4 gamma	Armadillo-type fold		8.22167	8.13104	7.96513	8.31878	7.78166	8.25945	7.96885	7.90402	8.05265	8.29749	8.04331	7.73789
Smp_009020.1	Putative rac guanyl-nucleotide exchange factor	Zinc finger C2H2 superfamily	ZnF_C2H2	1.34257	1.10619	0.97922	1.18843	1.33344	0.988395	1.11419	1.57904	1.30424	1.08461	1.2502	0.633103
Smp_009030.1	Ribonucleoside-diphosphate reductase	Ribonucleoside-diphosphate reductase large subunit	Provides the precursors necessary for DNA synthesis. Catalyzes the biosynthesis of deoxyribonucleotides from the corresponding ribonucleotides (By similarity)	7.16309	7.12451	7.16924	7.11749	7.18471	7.22724	7.06101	7.19867	7.21489	7.2485	7.36324	7.33651
Smp_009070.1	Putative zinc finger protein	Zinc finger C2H2 superfamily	Zinc finger protein	7.57715	7.45837	7.4846	7.53326	7.43648	7.53436	7.55418	7.44665	7.54415	7.62471	7.48968	7.52002
Smp_009150.1	3-oxoacyl-[acyl-carrier-protein] synthase	Polyketide synthase%2C beta-ketoacyl synthase domain	3-oxoacyl- acyl-carrier-protein synthase	4.41289	4.3061	4.07847	4.23973	4.36382	3.95026	4.35017	4.3765	4.09954	4.38489	4.38166	5.1221
Smp_009150.2	3-oxoacyl-[acyl-carrier-protein] synthase	Polyketide synthase%2C beta-ketoacyl synthase domain	3-oxoacyl- acyl-carrier-protein synthase	4.03567	4.42935	3.7176	2.99125	4.00491	3.9096	3.87433	3.82197	3.9315	4.09074	4.17845	3.86702
Smp_009150.3	3-oxoacyl-[acyl-carrier-protein] synthase	Thiolase-like	3-oxoacyl- acyl-carrier-protein synthase	4.54589	4.51014	4.82517	4.95545	4.78696	4.75712	4.73356	4.3488	4.66951	4.46168	4.34173	-3.39183
Smp_009230.1		NA	NA	-0.190478	-0.713961	-0.0571276	-0.0743169	-0.36922	0.330617	0.635343	-0.0758595	0.43838	0.515169	-0.0716134	1.43176
Smp_009250.1		NA	NA	7.69058	7.56054	7.61847	7.51802	7.61161	7.64705	7.76632	7.73116	7.81918	7.71906	7.59424	7.78212
Smp_009310.1	Putative plasminogen activator inhibitor 1 RNA-binding protein (PAI1 RNA-binding protein 1) (PAI-RBP1) (SERPINE1 mRNA-binding protein 1)	RNA binding protein HABP4/SERBP1	NA	10.4699	10.6381	10.3461	10.6217	10.6494	10.4451	10.3775	10.703	10.3892	10.325	10.5556	10.5834
Smp_009320.1	Skp1_POZ domain-containing protein	Elongin-C	Transcription elongation factor B (SIII), polypeptide 1 (15kDa, elongin C)	5.86259	6.13512	6.00496	6.09211	6.00572	5.98069	6.16823	6.15038	5.91582	6.14147	6.1599	6.22445
Smp_009340.1	KRR1 small subunit processome component	Krr1%2C KH1 domain	Required for 40S ribosome biogenesis. Involved in nucleolar processing of pre-18S ribosomal RNA and ribosome assembly (By similarity)	6.30521	6.16739	6.2026	6.14823	6.26057	6.28571	6.24359	6.18276	6.26118	6.10776	6.20804	6.34912
Smp_009390.1	Putative prefoldin subunit	Prefoldin	Prefoldin, subunit	4.39151	4.40175	4.1807	4.45815	4.50115	4.35298	4.58426	4.45956	4.12849	4.22272	4.2429	4.60357
Smp_009400.1		NA	NA	8.11412	8.13125	8.03915	8.05885	8.02387	8.02189	7.97516	8.05791	8.10773	7.99417	8.18488	8.07872
Smp_009420.1		Beta-lactamase HcpB-like	Sel1 repeat containing 1	3.78278	3.64235	3.78716	3.80297	3.97812	3.985	3.90736	3.85426	4.03777	3.72106	3.86837	4.00963
Smp_009430.1	Steroid dehydrogenase%2C putative	NAD(P)-binding domain superfamily	hydroxysteroid (17-beta) dehydrogenase 12	4.51677	4.42706	4.7177	4.56038	4.58807	4.6926	4.77725	4.49942	4.50303	4.49342	4.07795	4.6088
Smp_009520.2	Putative glutamyl-tRNA synthetase 1%2C 2%2C 3 (Glutamate--tRNA ligase 1%2C 2%2C 3)	Glutamyl-tRNA synthetase	Glutamyl-tRNA synthetase 2, mitochondrial	5.43148	5.28309	5.26511	5.16703	5.27712	5.34356	5.25732	5.18252	5.19277	5.29098	5.26227	4.83937
Smp_009520.3	Putative glutamyl-tRNA synthetase 1%2C 2%2C 3 (Glutamate--tRNA ligase 1%2C 2%2C 3)	Glutamyl-tRNA synthetase	Glutamyl-tRNA synthetase 2, mitochondrial	3.9915	4.00094	4.08821	3.95295	3.90696	3.646	3.97282	3.73669	3.90939	4.10527	3.99102	3.35709
Smp_009540.1	Putative ring finger-containing	Zinc finger%2C RING-type%2C conserved site	Zinc finger, C3HC4 type (RING finger)	3.95859	4.19722	4.1234	4.10397	3.53705	4.02966	3.50813	3.47178	3.9389	4.08936	4.03874	3.59343
Smp_009540.2	Putative ring finger-containing	Zinc finger%2C RING-type%2C conserved site	Zinc finger, C3HC4 type (RING finger)	6.89436	6.84531	6.85516	6.76373	6.72501	6.80227	6.87189	6.74128	6.86199	7.00203	6.82228	6.79129
Smp_009540.3	Putative ring finger-containing	Six-bladed beta-propeller%2C TolB-like	Zinc finger, C3HC4 type (RING finger)	2.12555	0.704435	1.66698	1.70879	2.364	1.84334	2.40931	2.04066	2.07083	1.94001	1.62269	0.849152
Smp_009550.1	Putative DNA mismatch repair protein MLH1	DNA mismatch repair protein MutL/Mlh/Pms	mutL homolog 1, colon cancer, nonpolyposis type 2 (E. coli)	5.62388	5.81152	5.69805	5.56896	5.49048	5.55516	5.41745	5.52159	5.32844	5.68839	5.63208	5.44038
Smp_009550.2	Putative DNA mismatch repair protein MLH1	DNA mismatch repair protein MutL/Mlh/Pms	mutL homolog 1, colon cancer, nonpolyposis type 2 (E. coli)	2.81061	-3.39183	3.03005	2.6485	3.85259	3.45248	4.07918	4.02037	4.04925	3.63831	2.88725	2.36638
Smp_009560.1	BTB domain-containing protein	Kelch-type beta propeller	Kelch repeat-containing F-box family protein	3.24556	2.88521	3.52582	3.16174	3.21898	3.32477	3.45788	3.38179	3.15575	3.28016	3.04033	2.88604
Smp_009560.2	BTB domain-containing protein	Kelch-type beta propeller	Kelch repeat-containing F-box family protein	5.85124	5.84915	5.83264	5.72343	5.8064	5.71286	5.88518	5.65384	5.86762	5.99477	5.78389	5.4829
Smp_009560.3	BTB domain-containing protein	Kelch-type beta propeller	Kelch repeat-containing F-box family protein	-3.39183	-0.793579	0.521069	-0.346512	-1.05939	-3.39183	0.16427	0.662858	-0.914875	1.09966	-0.152453	0.49769
Smp_009600.1	Serine/threonine-protein kinase PLK	POLO box domain superfamily	Polo-like kinase	5.01188	4.66902	4.47404	4.53697	4.85064	4.51759	4.52064	4.89159	4.73597	4.14831	4.56338	4.59043
Smp_009630.1	Six/sine homebox transcription factors%2Cputative	Homeobox protein SIX1%2C N-terminal SD domain	SIX homeobox	4.51985	4.3398	4.57067	4.52512	4.32734	4.49608	4.63429	4.19404	4.60134	4.3986	4.0698	4.41659
Smp_009650.1	Mitochondrial processing peptidase beta-subunit (M16 family)	Peptidase M16%2C N-terminal	ubiquinol-cytochrome c reductase core protein I	7.50416	7.71654	7.68136	7.68541	7.8887	7.69908	7.60037	7.83217	7.59203	7.61055	7.81724	7.85512
Smp_009690.1	60S acidic ribosomal protein P0	50S ribosomal protein L10%2C insertion domain superfamily	Ribosomal protein, large, P0	10.5712	10.486	10.6253	10.7502	10.7491	10.6991	10.7798	10.7645	10.6274	10.6271	10.751	11.009
Smp_009760.1	14-3-3 protein homolog 1	14-3-3 domain superfamily	Tyrosine 3-monooxygenase tryptophan 5-monooxygenase activation protein	11.1045	11.0938	11.0263	11.2069	11.268	11.1054	10.9171	11.3353	11.1287	10.9617	11.1107	11.3432
Smp_009800.1	Serine/threonine kinase	Protein kinase%2C ATP binding site	kinase 10	0.757497	0.972653	0.83572	0.298523	-0.734386	0.0268703	0.766376	-0.102052	0.849851	0.559369	0.853916	0.685879
Smp_009800.2	Serine/threonine kinase	Protein kinase%2C ATP binding site	kinase 10	-1.49424	-1.08121	0.00505366	-1.05948	0.939022	0.0172373	-0.0257337	1.16743	0.00684706	-1.01322	-0.000546418	-2.22481
Smp_009830.1	Translocon-associated protein subunit beta	Translocon-associated protein subunit beta	signal sequence receptor, beta (translocon-associated protein beta)	7.04806	6.89266	7.30271	7.14581	7.09442	7.16434	7.05948	6.92123	6.9112	7.13341	6.70101	7.21113
Smp_009990.1	Tyrosine kinase	Receptor L-domain superfamily	tyrosine-protein kinase receptor	4.58459	4.676	3.70078	4.76974	4.5228	4.35162	4.33303	3.58727	4.19865	3.76151	4.31901	3.61125
Smp_009990.2	Tyrosine kinase	Receptor L-domain superfamily	tyrosine-protein kinase receptor	7.57024	7.36425	7.47616	7.34298	7.18382	7.44588	7.30123	7.15326	7.43605	7.48047	7.38843	7.31183
Smp_009990.3	Tyrosine kinase	Receptor L-domain superfamily	tyrosine-protein kinase receptor	1.81504	4.41098	3.83366	3.41407	3.49043	3.19475	3.75567	3.57625	3.55191	4.00699	3.39085	3.54938
Smp_010090.1	Snf7-related	Snf7 family	charged multivesicular body protein 5	6.71692	6.68804	6.77779	6.73319	6.79131	6.84265	6.80962	7.02414	6.77868	6.76005	6.79795	6.97711
Smp_010100.1	Lipoyl synthase%2C mitochondrial	Lipoyl synthase%2C N-terminal	Catalyzes the radical-mediated insertion of two sulfur atoms into the C-6 and C-8 positions of the octanoyl moiety bound to the lipoyl domains of lipoate-dependent enzymes, thereby converting the octanoylated domains into lipoylated derivatives (By similarity)	6.0411	6.07735	5.97879	6.1061	6.1457	5.92198	6.08471	6.22635	5.96253	6.04977	6.18841	5.95582
Smp_010110.1	RING-CH-type domain-containing protein	Zinc finger%2C RING/FYVE/PHD-type	membrane-associated ring finger (C3HC4) 5	6.09464	5.97489	6.03913	6.07291	6.0644	5.96958	6.01507	6.00883	5.98477	5.83684	5.70693	5.99126
Smp_010140.1	G-patch domain-containing protein	G-patch domain	PIN2 TERF1 interacting, telomerase inhibitor 1	5.77159	6.03352	5.92819	5.82306	6.03086	5.84219	6.16367	5.99488	5.85233	5.715	5.79619	6.00052
Smp_010140.2	G-patch domain-containing protein	G-patch domain	PIN2 TERF1 interacting, telomerase inhibitor 1	4.43403	3.57721	3.94049	4.11303	3.9225	4.18784	3.0964	4.4059	4.21248	4.67371	4.7172	3.48525
Smp_010160.1	Putative chaperone binding protein	HSP20-like chaperone	SGT1, suppressor of G2 allele of SKP1 (S. cerevisiae)	6.35735	6.43056	6.56787	6.45191	6.59856	6.52838	6.42121	6.61641	6.49229	6.49049	6.67004	6.98833
Smp_010230.1	Smp_010230	WD40-repeat-containing domain superfamily	Guanine nucleotide binding protein (G protein), beta polypeptide	7.38619	7.30214	7.45761	7.48934	7.39676	7.42518	7.47515	7.23999	7.27616	7.46041	6.95278	6.93092
Smp_010250.1	Smp_010250	Dbl homology (DH) domain superfamily	RhoGEF domain	7.60599	7.57228	7.57108	7.54944	7.39676	7.47551	7.5046	7.31107	7.48528	7.62687	7.53405	7.35607
Smp_010260.1	Smp_010260	XPA domain superfamily	xeroderma pigmentosum, complementation group A	5.80329	5.80067	5.78849	5.57482	5.86035	5.76381	5.90274	5.91444	5.83852	5.51083	5.60204	5.70568
Smp_010280.1	Smp_010280	Alpha/Beta hydrolase fold		6.32203	6.47706	6.57144	6.55674	6.66531	6.55307	6.52059	6.54627	6.4001	6.43383	6.47663	6.79483
Smp_010290.1	Ubiquilin 1%2C2%2C putative	Ubiquitin-like domain superfamily	ubiquilin	9.14294	9.20591	9.04626	9.17431	9.26288	9.12885	9.11731	9.13098	9.10799	9.10744	9.32608	9.29745
Smp_010370.1	Receptor expression-enhancing protein	TB2/DP1/HVA22-related protein	receptor accessory protein	2.86218	2.76174	2.97091	2.6908	2.73164	2.92632	3.0079	2.73093	2.7923	3.28228	3.10613	3.46395
Smp_010380.1	Isochorismatase domain-containing protein	Isochorismatase-like superfamily	Isochorismatase domain containing	1.34257	1.13719	1.50452	1.35833	1.61045	1.63126	1.49734	1.30224	1.09109	0.980098	0.73566	1.08701
Smp_010400.1		Romo1/Mgr2	Reactive oxygen species modulator 1	4.47937	4.42706	4.60814	4.5458	4.55869	4.54479	4.50579	4.30202	4.33309	4.4154	4.1647	4.47784
Smp_010450.1		Protein of unknown function DUF3695	chromosome 1 open reading frame 194	-0.360889	-0.508062	-0.679377	-0.396122	-1.37243	-1.20334	-0.822134	-0.490676	-0.463597	-1.18084	-0.486587	-0.898701
Smp_010550.1		NA	NA	-0.0702586	-0.594042	-1.09811	-0.625187	-0.329117	-0.59219	-0.255101	-0.16049	-0.298029	-0.368538	-0.443017	-0.524572
Smp_010550.2		NA	NA	-0.622989	-3.39183	-3.39183	-1.85403	-0.743728	0.312728	-0.773766	-0.051551	-1.46879	-3.39183	-1.07287	-3.39183
Smp_010550.3		NA	NA	10.2364	9.82207	9.80502	10.3269	10.6	10.5083	10.633	11.2393	10.9446	9.98832	10.1467	10.4667
Smp_010620.2	DUF1907 domain-containing protein	Domain of unknown function DUF1907	Chromosome 11 open reading frame 54	2.01088	-3.39183	0.997411	1.01763	2.08097	1.3563	-3.39183	2.15336	1.56955	2.70851	1.30428	0.809035
Smp_010620.3	DUF1907 domain-containing protein	Domain of unknown function DUF1907	Chromosome 11 open reading frame 54	1.21278	2.65803	1.92066	2.20224	1.47305	1.70318	2.31565	-3.39183	2.03033	-3.39183	2.05339	0.319969
Smp_010620.4	DUF1907 domain-containing protein	Domain of unknown function DUF1907	Chromosome 11 open reading frame 54	-1.40761	-0.952911	-0.707434	-0.678998	-1.9752	-0.380024	-1.33026	-1.1461	-3.39183	-1.86198	-2.06816	-1.19535
Smp_010690.1	Arp2/3 complex 34 kDa subunit	Arp2/3 complex subunit 2/4	actin related protein 2 3 complex, subunit 2	6.3688	6.18882	6.3562	6.04414	6.1268	6.29285	6.35804	6.25081	6.37168	6.29278	6.20246	6.26556
Smp_010710.1	NADH dehydrogenase [ubiquinone] flavoprotein 1%2C mitochondrial	NADH-ubiquinone oxidoreductase 51kDa subunit%2C FMN-binding domain superfamily	NADH dehydrogenase (ubiquinone) flavoprotein 1	6.7798	6.7255	6.75677	6.64561	6.79446	6.77153	6.74593	6.85007	6.71023	6.71531	6.68309	6.87183
Smp_010720.1	Elongation of very long chain fatty acids protein	ELO family%2C conserved site	elongation of very long chain fatty acids protein	-0.360889	0.0433376	0.144691	0.358515	0.275789	0.214989	-0.0863968	-0.149825	-0.282641	0.515169	-0.393494	0.0917858
Smp_010800.1	S-adenosylmethionine-dependent methyltransferase related	S-adenosyl-L-methionine-dependent methyltransferase	trimethylguanosine synthase 1	3.60018	3.51784	3.62922	3.57812	3.60486	3.52395	3.58913	3.54024	3.76337	3.43448	3.35179	3.55918
Smp_010800.2	S-adenosylmethionine-dependent methyltransferase related	NA	trimethylguanosine synthase 1	1.71969	1.75833	1.8579	1.85151	1.23075	1.94701	1.80173	1.65768	1.48717	1.6981	1.82646	0.722593
Smp_010800.3	S-adenosylmethionine-dependent methyltransferase related	S-adenosyl-L-methionine-dependent methyltransferase	trimethylguanosine synthase 1	2.35898	2.34947	2.65699	2.30296	2.14327	2.14686	2.48907	2.06015	2.11523	2.79752	1.95805	1.18066
Smp_010800.4	S-adenosylmethionine-dependent methyltransferase related	S-adenosyl-L-methionine-dependent methyltransferase	trimethylguanosine synthase 1	2.81001	3.1478	3.11389	3.18067	3.29208	3.49981	3.15356	3.10616	3.19483	3.27472	3.11788	2.98621
Smp_010800.5	S-adenosylmethionine-dependent methyltransferase related	RNA cap guanine-N2 methyltransferase	trimethylguanosine synthase 1	1.62308	1.77813	1.5116	2.10306	2.14912	1.81483	1.66805	2.02141	1.61773	1.716	1.88616	0.361177
Smp_010820.1	Peptidyl-alpha-hydroxyglycine alpha-amidating lyase	NHL repeat%2C subgroup	peptidyl-glycine alpha-amidating monooxygenase	6.98775	6.80065	6.61599	6.48515	6.56469	6.53133	6.61637	6.69893	6.70889	6.55703	6.59566	6.80795
Smp_010930.1	Putative heat shock protein 70 (Hsp70)-interacting protein	Tetratricopeptide repeat	translocase of outer mitochondrial membrane 70 homolog A (S. cerevisiae)	8.0339	7.99509	8.05698	7.92153	7.93146	8.01623	8.00795	8.05996	8.13931	7.92253	7.88443	8.00632
Smp_010940.1	Acidic leucine-rich nuclear phosphoprotein 32-related protein (ANP32/acidic nuclear phosphoprotein-like protein)	Leucine-rich repeat domain superfamily	Acidic leucine-rich nuclear phosphoprotein 32 family member	10.0473	10.0292	9.99731	10.0614	10.163	10.0781	9.9124	10.1822	9.93352	9.99365	9.96316	10.0417
Smp_010940.2	Acidic leucine-rich nuclear phosphoprotein 32-related protein (ANP32/acidic nuclear phosphoprotein-like protein)	Leucine-rich repeat domain superfamily	Acidic leucine-rich nuclear phosphoprotein 32 family member	7.36757	7.29461	7.30259	7.19607	7.27186	7.15014	7.07822	7.26515	7.02686	7.28268	7.24517	7.2093
Smp_010940.3	Acidic leucine-rich nuclear phosphoprotein 32-related protein (ANP32/acidic nuclear phosphoprotein-like protein)	Leucine-rich repeat domain superfamily	Acidic leucine-rich nuclear phosphoprotein 32 family member	2.69986	1.79747	1.89737	2.39725	2.1701	1.7719	2.24669	1.52135	2.07548	2.65882	1.52686	1.32176
Smp_011000.1	Lipase	Alpha/Beta hydrolase fold	lipase, family member	4.94715	4.94786	5.00602	4.8794	4.70535	5.02639	5.16731	5.13878	5.32096	5.22095	5.20246	5.49465
Smp_011010.1		NA	NA	5.35075	5.37105	5.36042	5.27216	5.27235	5.33064	5.32965	5.40246	5.26933	5.21329	5.22466	5.00734
Smp_011030.1		Regulatory factor%2C effector binding domain superfamily	NA	1.28594	1.55959	1.32225	1.35833	1.51576	1.02319	1.31845	1.84965	1.51458	1.05061	1.22106	1.30871
Smp_011120.1	Methionine aminopeptidase 2	Winged helix DNA-binding domain superfamily	Removes the N-terminal methionine from nascent proteins (By similarity)	7.77178	7.76789	7.84695	7.81667	7.85344	7.89438	7.83569	7.90047	7.7572	7.80794	7.73716	7.97833
Smp_011150.1	Taspase-1 (T02 family)	Threonine aspartase 1	Taspase, threonine aspartase, 1	5.02708	4.79344	5.10613	4.95422	5.11167	5.04344	5.04521	5.14073	5.12656	5.27717	5.11605	5.11959
Smp_011220.1	Putative glucosamine-fructose-6-phosphate aminotransferase	Guanine nucleotide exchange factor RAB3IL/RAB3IP/Sec2	Glucosaminefructose-6-phosphate aminotransferase	4.69863	4.63684	4.56481	4.40095	4.57639	4.62138	4.64239	4.8631	4.91809	4.54162	4.68381	4.80479
Smp_011230.1	GPI-anchor transamidase	Caspase-like domain superfamily	phosphatidylinositol glycan anchor biosynthesis, class K	2.75838	3.51176	3.53621	2.91784	2.87434	3.23642	3.41336	3.15498	3.52185	3.73194	2.30369	1.94367
Smp_011230.2	GPI-anchor transamidase	Caspase-like domain superfamily	phosphatidylinositol glycan anchor biosynthesis, class K	5.76433	5.65254	5.82701	5.78953	5.68219	5.63448	5.71058	5.62476	5.58041	5.73185	5.38799	5.72228
Smp_011230.3	GPI-anchor transamidase	Caspase-like domain superfamily	phosphatidylinositol glycan anchor biosynthesis, class K	3.2116	0.688616	1.34237	1.59664	2.14026	2.52107	2.22145	2.64123	0.775843	-0.00951828	2.32055	1.20901
Smp_011270.1	Putative sj-Ts4 protein	NA	NA	8.02314	7.64469	7.79494	7.19266	7.45654	7.46726	7.20219	7.5528	7.44361	7.85183	8.07106	8.52937
Smp_011270.2	Putative sj-Ts4 protein	NA	NA	8.65712	8.51672	8.07188	7.69157	7.82934	7.67705	7.70687	7.87304	7.86347	8.05409	8.31169	8.44687
Smp_011560.1	Putative tetraspanin	Tetraspanin/Peripherin	CD151 molecule (Raph blood group)	9.10967	8.78909	8.8995	8.90505	8.81683	8.87888	8.88775	8.80704	8.82444	8.78017	8.4019	8.63057
Smp_011570.1	40S ribosomal protein S4	Ribosomal protein S4%2C KOW domain	ribosomal protein	10.2162	10.2599	10.3392	10.4643	10.5751	10.5018	10.4781	10.5706	10.4596	10.45	10.559	10.8173
Smp_011640.1		NA	NA	5.68523	5.48321	5.72583	5.73611	5.67082	5.56941	5.90233	5.62386	5.60662	5.80342	5.28039	5.29794
Smp_011640.2		NA	NA	6.58851	6.30301	6.38827	6.15401	6.17139	6.18137	6.21684	6.09279	6.28077	6.39178	6.57008	6.13468
Smp_011640.3		NA	NA	0.88538	0.685683	1.37726	1.03812	1.47229	1.09068	1.3371	0.475323	0.916178	0.552096	1.18498	0.237086
Smp_011640.4		NA	NA	-0.968105	-0.362187	-0.245854	-3.39183	-3.39183	-0.808849	-0.677294	-1.33164	-0.699772	-3.39183	-3.39183	-3.39183
Smp_011660.1	Protein kinase	NTF2-like domain superfamily	calcium calmodulin-dependent protein kinase II	7.34301	7.17847	7.20237	7.30188	7.06534	7.04758	7.33308	6.82463	7.12046	7.5525	7.07405	6.83725
Smp_011660.2	Protein kinase	NTF2-like domain superfamily	calcium calmodulin-dependent protein kinase II	7.44384	7.30473	7.38578	7.36284	7.12708	7.30965	7.29088	7.09661	7.19092	7.46936	7.03301	6.86553
Smp_011660.3	Protein kinase	NTF2-like domain superfamily	calcium calmodulin-dependent protein kinase II	5.84839	5.73023	5.55889	5.62699	5.89453	5.76816	5.94013	5.99294	5.85887	5.90484	5.52625	5.49951
Smp_011680.1	CD36-like class B scavenger receptor	CD36 family	scavenger receptor class B member	5.62275	5.01795	4.12829	4.35108	4.631	5.10145	4.58832	4.55292	5.16328	4.56758	4.78399	5.1268
Smp_011680.2	CD36-like class B scavenger receptor	CD36 family	scavenger receptor class B member	9.68021	9.60115	9.80634	9.79803	9.65782	9.71215	9.80039	9.56064	9.66355	9.70778	9.4115	9.55136
Smp_011700.1	Tyrosine-protein kinase receptor	Fibronectin type III superfamily	Tyrosine-protein kinase receptor	9.0903	9.08938	9.02443	8.8503	8.82303	8.91508	8.95013	8.91017	9.06439	9.14002	9.27194	9.13706
Smp_011710.1		AAR2%2C N-terminal domain superfamily	AAR2 splicing factor homolog (S. cerevisiae)	6.95909	6.63543	6.97591	6.8673	6.78055	6.91018	6.98888	6.81291	6.98941	6.96223	6.69149	7.025
Smp_011710.2		AAR2%2C C-terminal domain superfamily	AAR2 splicing factor homolog (S. cerevisiae)	2.7736	2.34974	2.97312	2.83886	2.91878	2.44446	3.07755	2.80013	2.75778	3.07775	2.59929	1.88543
Smp_011720.1		PHF5-like	PHD finger protein 5A	5.75846	5.54874	5.94313	5.76818	5.76964	5.82054	5.72301	5.62808	5.75426	5.97809	5.56627	6.01704
Smp_011830.1		Modulator of levamisole receptor-1		9.03329	8.89786	9.02286	8.69947	8.73034	8.85758	8.75569	8.78675	8.8181	8.02117	8.0975	8.62006
Smp_011830.2		Modulator of levamisole receptor-1	NA	1.38661	1.42009	0.824399	1.67208	2.15871	0.89718	1.29015	2.18545	2.09148	1.87834	1.86371	0.936864
Smp_011860.1	Putative transcription factor LCR-F1	Transcription factor NF-E2%2C 45kDa subunit	Nuclear factor (Erythroid-derived 2)-like 2	5.28007	5.1203	4.86603	5.08376	5.1306	4.93591	5.22169	5.08796	5.03796	5.01474	4.6565	3.45045
Smp_011860.2	Putative transcription factor LCR-F1	NA	Nuclear factor (Erythroid-derived 2)-like 2	7.11995	6.87284	6.95863	7.03254	6.90371	7.09689	7.08089	6.85364	6.96958	6.92686	7.01469	7.14758
Smp_011860.3	Putative transcription factor LCR-F1	NA	NA	2.5434	3.45119	3.29577	3.31694	2.96018	3.09272	3.14646	2.76846	3.33547	3.64128	2.93443	1.87662
Smp_011870.1		NA	NA	-0.661458	-1.24264	-0.572306	-1.39551	-0.785326	-0.564028	-0.60018	-0.69699	-0.463597	-0.17507	-0.486587	-0.898701
Smp_011960.1	Inositol-pentakisphosphate 2-kinase	Inositol-pentakisphosphate 2-kinase%2C N-terminal	Inositol 1,3,4,5,6-pentakisphosphate 2-kinase	5.16007	4.89501	5.19877	5.06431	4.69566	5.26268	5.203	5.13779	5.16002	5.22473	4.99859	5.11227
Smp_011960.2	Inositol-pentakisphosphate 2-kinase	Inositol-pentakisphosphate 2-kinase	Inositol 1,3,4,5,6-pentakisphosphate 2-kinase	2.41062	2.56168	2.63482	1.99484	2.58648	2.03009	2.3136	1.80062	2.33107	2.63882	2.34006	1.3713
Smp_011960.3	Inositol-pentakisphosphate 2-kinase	Inositol-pentakisphosphate 2-kinase%2C N-terminal	Inositol 1,3,4,5,6-pentakisphosphate 2-kinase	4.08007	3.91491	3.85296	4.1474	4.27663	4.08254	4.21997	4.01543	4.05553	4.24875	3.35159	2.50466
Smp_011980.1	BSD domain-containing protein	TFIIH subunit Tfb1/GTF2H1	general transcription factor IIH, polypeptide 1, 62kDa	6.36406	6.15553	6.31668	6.20468	6.20622	6.14737	6.24679	6.0357	6.29843	6.38929	6.4199	6.17611
Smp_011980.2	BSD domain-containing protein	TFIIH subunit Tfb1/GTF2H1	general transcription factor IIH, polypeptide 1, 62kDa	4.58453	4.52581	4.53525	4.40545	4.07449	4.6988	4.57127	4.26503	4.4706	4.36859	3.7921	4.77342
Smp_011990.1	Putative beta-galactosidase	Glycoside hydrolase 35%2C catalytic domain	galactosidase, beta	6.47633	6.17395	6.268	6.3985	6.29573	6.38686	6.38832	6.34639	6.38177	5.40715	5.58927	6.0786
Smp_012000.1	Acetylcholine receptor-related	Neurotransmitter-gated ion-channel ligand-binding domain superfamily	acetylcholine receptor subunit	5.6264	5.3596	5.45522	5.50263	5.34988	5.57006	5.26759	5.21628	5.39924	5.14644	5.15317	4.92803
Smp_012010.1	Forkhead transcription factor	Winged helix DNA-binding domain superfamily	forkhead box O6	8.09519	8.21469	8.37411	7.96884	8.31725	8.31476	8.24425	8.17967	8.32516	8.45027	8.05387	8.04008
Smp_012030.1	Putative zinc finger protein	Zinc finger C2H2 superfamily	zinc finger protein 407	6.88245	6.8133	6.9267	6.87005	6.77798	6.76512	6.90443	6.7589	6.91757	6.93159	6.72845	6.85489
Smp_012050.1	Bola-like protein my016	BolA-like superfamily	bolA homolog 3 (E. coli)	3.52582	3.93917	3.75154	4.00417	4.06846	4.00689	3.82357	4.0854	3.58094	3.59697	3.62309	3.74593
Smp_012070.1		Ribosomal RNA-processing protein 15	NA	6.14327	6.07635	6.11919	6.06373	6.08824	6.02642	6.17763	6.14169	6.00886	6.1813	5.96931	6.34286
Smp_012110.1	Ribonuclease pH related	Exoribonuclease%2C PH domain 2 superfamily	exosome component 4	7.12979	6.95162	7.0402	7.01	7.02198	6.96121	7.02239	7.01571	6.97871	7.03358	6.97968	7.24299
Smp_012150.1		Zinc finger%2C C4H2-type	zinc finger, C4H2 domain containing	6.91681	6.79551	6.97142	6.92525	6.84133	7.00277	6.95852	6.99765	6.99037	6.81204	6.97792	7.10664
Smp_012150.2		Zinc finger%2C C4H2-type	zinc finger, C4H2 domain containing	2.61791	2.92146	2.90684	2.66932	2.72753	2.84434	2.42986	2.61734	2.74303	2.60067	2.79473	2.49555
Smp_012150.3		Zinc finger%2C C4H2-type	zinc finger, C4H2 domain containing	5.06112	4.56313	4.59229	4.66103	4.76785	4.51295	4.78009	5.10647	4.76629	4.82711	4.89717	4.27913
Smp_012200.1	Putative zinc finger protein	Zinc finger C2H2 superfamily	Zinc finger protein	7.46557	6.97857	7.33707	7.34248	7.10328	7.2772	7.33606	6.99793	7.24662	7.4363	7.04513	6.98434
Smp_012200.2	Putative zinc finger protein	Zinc finger C2H2 superfamily	Zinc finger protein	2.55171	3.12933	2.87852	3.20583	2.53599	3.18618	2.80634	2.85354	2.13749	2.31909	2.87177	2.7716
Smp_012280.1		Protein CDV3	NA	8.08226	8.07282	8.00525	8.12093	8.13207	8.08577	7.99152	8.06865	8.00454	8.07991	8.13935	8.18356
Smp_012340.1		Small-subunit processome%2C Utp14	UTP14, U3 small nucleolar ribonucleoprotein, homolog	7.69093	7.74354	7.66572	7.67036	7.70945	7.62846	7.71719	7.82072	7.66618	7.57623	7.78804	7.61332
Smp_012350.1	Venom allergen-like (VAL) 11 protein	CAP superfamily	GLI pathogenesis-related 2	5.14335	5.27002	5.34598	5.31498	5.21624	5.13036	5.19909	5.23342	5.06522	5.44761	5.34081	5.08302
Smp_012350.2	Venom allergen-like (VAL) 11 protein	CAP superfamily	GLI pathogenesis-related 2	4.08713	3.87423	4.07666	3.60138	3.83225	3.57162	3.75114	4.05576	3.83761	3.74508	4.36407	4.11805
Smp_012350.3	Venom allergen-like (VAL) 11 protein	NA	NA	5.39273	5.26457	5.33885	4.9352	5.43303	5.30696	5.32185	5.53877	5.43096	5.23068	5.29198	5.35126
Smp_012350.4	Venom allergen-like (VAL) 11 protein	NA	NA	4.22465	4.42163	4.15132	4.18588	4.47861	4.19301	3.93126	4.39765	4.42239	4.0046	4.61103	4.73828
Smp_012380.1	Putative potassium channel beta	NADP-dependent oxidoreductase domain superfamily	Potassium voltage-gated channel, shaker-related subfamily, beta member	4.75188	4.77137	4.75416	5.11898	5.52723	5.33584	5.17484	5.26334	5.0293	4.55838	4.51916	4.38038
Smp_012400.1	Pten-related phosphatase (Plip)	Phosphatidylglycerophosphatase and protein-tyrosine phosphatase 1	Protein tyrosine phosphatase, mitochondrial 1	5.02924	4.92584	5.14392	5.25073	5.15943	5.24848	5.21559	4.98743	5.03571	5.00932	4.69108	5.05022
Smp_012410.1		Ribosomal protein S22%2C mitochondrial	mitochondrial ribosomal protein s22	7.50066	7.38923	7.45642	7.49391	7.48454	7.43045	7.50273	7.38496	7.3822	7.41101	7.32523	7.46345
Smp_012440.1	Glucose transport protein%3B Putative glucose transport protein	MFS transporter superfamily	Solute carrier family 2 (Facilitated glucose transporter) member	9.08408	8.97123	8.77416	8.58554	8.566	8.52775	8.72987	8.64441	8.56091	8.63909	8.42844	8.41446
Smp_012470.1	Putative 26s protease regulatory subunit	AAA ATPase%2C AAA+ lid domain	Proteasome (Prosome, macropain) 26S subunit, ATPase 2	8.44457	8.47685	8.43974	8.52157	8.61554	8.44115	8.39699	8.6147	8.40981	8.46487	8.59282	8.73044
Smp_012480.1	Putative exonuclease	5'-3' exonuclease%2C C-terminal domain superfamily	Exonuclease 1	5.13862	5.05305	5.00615	5.04848	5.08555	4.93757	4.91461	5.03204	4.93531	4.83148	4.82745	5.07641
Smp_012480.2	Putative exonuclease	5'-3' exonuclease%2C C-terminal domain superfamily	Exonuclease 1	1.9482	2.13447	2.34892	2.65373	3.01227	2.85114	3.12577	3.3595	3.11284	3.7665	3.69003	3.08873
Smp_012480.3	Putative exonuclease	Exonuclease 1	Exonuclease 1	2.68811	2.93158	2.63281	2.70861	2.47349	2.40596	2.57892	2.10838	2.61115	2.5402	2.70433	1.36093
Smp_012480.4	Putative exonuclease	NA	Exonuclease 1	3.79876	3.76185	3.84148	3.75106	3.8853	3.80506	4.16024	3.98326	3.91213	3.87049	3.83366	2.14887
Smp_012530.1	Transcription elongation factor SPT4	Spt4 superfamily	suppressor of Ty 4 homolog 1 (S. cerevisiae)	5.00092	4.86926	5.05903	5.13075	5.15551	5.10157	5.17296	5.07527	4.94103	4.96665	4.87306	4.88991
Smp_012540.1		PIN-like domain superfamily	UTP23, small subunit (SSU) processome component, homolog (yeast)	6.55183	6.39687	6.43692	6.41705	6.5097	6.37764	6.49222	6.51444	6.4977	6.39201	6.39254	6.54175
Smp_012570.1		Vang-like protein	van gogh, Drosophila	7.62038	7.5737	7.65784	7.62875	7.60731	7.61177	7.59265	7.52042	7.57674	7.64835	7.69373	7.58807
Smp_012580.1	Putative guanine-nucleotide-exchange-factor	SH3-like domain superfamily	Rho guanine nucleotide exchange factor (GEF)	6.36001	6.34922	6.27984	6.32687	6.37221	6.3192	6.37973	6.39966	6.43276	6.2701	6.33376	6.39241
Smp_012580.3	Putative guanine-nucleotide-exchange-factor	SH3-like domain superfamily	Rho guanine nucleotide exchange factor (GEF)	3.43335	3.41856	2.96319	3.43575	3.36682	3.36357	2.8235	2.66018	3.28616	2.56474	2.79671	2.64017
Smp_012580.4	Putative guanine-nucleotide-exchange-factor	NA	NA	2.25659	2.10419	2.41222	2.48782	1.76336	2.50934	2.38588	1.79452	2.25769	1.97759	2.24177	1.24382
Smp_012670.1		Intraflagellar transport protein 43	intraflagellar transport 43 homolog (Chlamydomonas)	0.141834	0.889518	0.715343	0.416625	0.513909	0.395262	0.899646	0.885811	0.796516	-0.508542	0.964265	0.719891
Smp_012670.2		NA	intraflagellar transport 43 homolog (Chlamydomonas)	-0.420907	-0.136298	0.313356	-0.499804	0.124842	0.320023	-0.29035	0.189466	0.28159	0.395649	0.249699	-0.18228
Smp_012690.1	Putative zinc finger protein	Zinc-finger C2H2-type 11	Zinc finger protein	6.74935	6.46794	6.57799	6.54578	6.63255	6.52982	6.68919	6.74812	6.54488	6.71667	6.66087	6.78101
Smp_012720.1	Coronin	WD40 repeat%2C conserved site	Coronin, actin binding protein	8.27396	8.13125	8.09403	8.14291	8.1026	8.09244	8.14993	8.09691	8.08217	8.07304	8.12394	8.08013
Smp_012740.1	Putative ankyrin repeat and mynd domain containing	Ankyrin repeat-containing domain superfamily	Ankyrin repeat and MYND domain containing 2	7.35534	7.12806	7.23832	7.18084	7.08512	7.12222	7.20915	7.25002	7.10927	6.98335	7.04544	6.87813
Smp_012740.2	Putative ankyrin repeat and mynd domain containing	Ankyrin repeat-containing domain superfamily	Ankyrin repeat and MYND domain containing 2	-0.151627	-0.871663	-0.546736	-0.620968	-0.551003	-1.01931	-1.40736	-0.247956	-0.855486	-1.6019	-0.558551	-1.41023
Smp_012750.1	Putative 60s ribosomal protein L12	Ribosomal protein L11/L12%2C N-terminal domain superfamily	Ribosomal protein L12	8.96088	8.90339	9.02003	9.13196	9.31126	9.11165	9.12012	9.22211	9.02401	9.07278	9.12455	9.36329
Smp_012780.1	Putative sarm1	Sterile alpha and TIR motif-containing protein 1	Sterile alpha and TIR motif containing 1	7.90615	7.96625	7.85657	7.83419	7.90046	7.92431	7.88417	7.88955	7.92824	7.89824	7.91802	7.80449
Smp_012790.1		NA	NA	6.22275	6.21721	6.19598	6.13855	6.33265	5.97403	6.1261	6.24271	5.99138	6.17342	6.47123	6.48391
Smp_012800.1		Barrier-to-autointegration factor%2C BAF superfamily	Barrier to autointegration factor 1	5.05064	5.28196	5.42484	5.37806	5.36354	5.34447	5.42907	5.48878	5.02501	5.52018	5.54438	5.82498
Smp_012810.1	Putative four and A half lim domains	Four and a half LIM domains protein 2/3/5	PDZ and LIM domain	5.36961	5.16837	5.13999	5.11107	4.85548	4.75085	5.1387	4.98527	4.82498	5.00044	4.94612	5.08251
Smp_012860.1	Translation initiation factor eif3-related	tRNA (adenine(58)-N(1))-methyltransferase non-catalytic subunit TRM6	tRNA methyltransferase 6 homolog (S. cerevisiae)	5.75939	5.70954	5.8031	5.89114	5.76726	5.85246	5.78598	5.80487	5.97073	5.6483	5.53694	5.73742
Smp_012860.2	Translation initiation factor eif3-related	tRNA (adenine(58)-N(1))-methyltransferase non-catalytic subunit TRM6	tRNA methyltransferase 6 homolog (S. cerevisiae)	3.93456	4.12452	4.33072	3.9514	4.47263	4.50195	4.32425	4.06114	3.79075	4.64562	4.13395	4.22802
Smp_012900.1	Putative fuse-binding protein-interacting repressor siahbp1	RNA-binding domain superfamily	Poly-U binding splicing factor 60KDa	6.84863	6.82227	6.8214	6.79925	7.02305	6.86919	6.86946	6.94585	6.86996	6.95188	6.99267	7.036
Smp_012920.1	G_PROTEIN_RECEP_F1_2 domain-containing protein	GPCR%2C rhodopsin-like%2C 7TM	NA	3.52582	3.47043	3.6166	3.03795	3.1013	3.46468	3.41654	3.75134	3.76702	3.73719	3.22834	3.38696
Smp_012930.1	Inosine-5'-monophosphate dehydrogenase	IMP dehydrogenase / GMP reductase%2C conserved site	Catalyzes the conversion of inosine 5'-phosphate (IMP) to xanthosine 5'-phosphate (XMP), the first committed and rate- limiting step in the de novo synthesis of guanine nucleotides, and therefore plays an important role in the regulation of cell growth	6.82211	6.8163	6.93296	6.69669	6.75484	6.76255	6.78214	6.76395	6.81452	6.89073	6.83268	7.07522
Smp_012980.1	Eukaryotic translation initiation factor 3 subunit J	Eukaryotic translation initiation factor 3-like domain superfamily	Component of the eukaryotic translation initiation factor 3 (eIF-3) complex, which is involved in protein synthesis and, together with other initiation factors, stimulates binding of mRNA and methionyl-tRNAi to the 40S ribosome (By similarity)	7.1797	7.12885	7.1132	7.20504	7.26605	7.21553	7.22828	7.35435	7.15288	7.40008	7.37982	7.45332
Smp_013040.1	Cathepsin D (A01 family)	Peptidase family A1 domain	cathepsin	9.26767	9.06542	9.13308	9.05187	9.06056	9.04449	9.06184	9.03525	8.97116	9.00795	8.96265	9.29343
Smp_013050.1	TLDc domain-containing protein	TLDc domain	TLD	5.67821	5.56022	5.61951	5.69073	5.5363	5.69804	5.67733	5.65277	5.56346	5.8762	5.51466	5.07875
Smp_013060.1	Mothers against decapentaplegic homolog	SMAD MH1 domain superfamily	SMAD family member	4.41959	4.41778	4.49402	4.51017	4.43383	4.26694	4.10077	4.28408	4.38664	4.57827	4.87542	4.50354
Smp_013060.2	Mothers against decapentaplegic homolog	SMAD-like domain superfamily	SMAD family member	3.15603	3.3983	3.49334	3.42712	3.49708	3.53363	3.27819	3.50735	3.43015	3.44322	3.0699	1.77057
Smp_013060.3	Mothers against decapentaplegic homolog	SMAD MH1 domain superfamily	SMAD family member	4.98709	4.87694	4.96523	5.22245	5.09034	5.07585	5.5744	5.05525	5.21364	5.2717	4.5861	4.91541
Smp_013060.4	Mothers against decapentaplegic homolog	SMAD MH1 domain superfamily	SMAD family member	2.28909	2.16953	2.36437	2.17322	1.98897	2.58348	1.79803	1.60468	2.55027	2.00111	2.13909	1.58258
Smp_013070.1	One cut domain family member	Lambda repressor-like%2C DNA-binding domain superfamily	one cut homeobox	8.35317	8.28833	8.37375	8.39707	8.4249	8.36517	8.44711	8.38801	8.48141	8.41067	8.46439	8.38021
Smp_013070.2	One cut domain family member	Lambda repressor-like%2C DNA-binding domain superfamily	one cut homeobox	5.45896	5.19305	5.30129	5.05453	5.08747	5.49337	5.47497	5.3781	5.36213	6.10331	5.84139	5.08341
Smp_013080.1	ATPase_AAA_core domain-containing protein	P-loop containing nucleoside triphosphate hydrolase	iQ motif containing with AAA domain 1	2.48836	2.58188	2.49248	2.42353	2.29169	2.70846	2.73984	2.49648	2.60966	2.33217	2.29281	2.17193
Smp_013150.1	Riboflavin kinase/fmn adenylyltransferase%2Cputative	Riboflavin kinase	riboflavin kinase	2.64248	2.46407	2.40385	2.20892	2.1477	2.27798	2.00913	2.45254	2.31683	1.94705	1.66117	2.40004
Smp_013150.2	Riboflavin kinase/fmn adenylyltransferase%2Cputative	Riboflavin kinase	riboflavin kinase	1.50125	1.75293	1.5754	1.47675	2.22725	1.73607	2.0071	1.80277	2.06081	1.72271	1.74628	0.77001
Smp_013200.1	60S ribosomal protein L10%2C putative	Ribosomal protein L10e/L16 superfamily	ribosomal protein	9.25339	9.51844	9.34218	9.64707	9.72431	9.50754	9.5192	9.67239	9.44441	9.24023	9.37433	9.58309
Smp_013200.2	60S ribosomal protein L10%2C putative	Ribosomal protein L10e/L16 superfamily	ribosomal protein	3.4217	3.49007	3.81154	3.53906	3.59018	3.75129	3.45949	3.8703	3.73236	3.29352	3.28703	2.87974
Smp_013300.1	Protein YIPF	Yip1 domain	Yip1 domain family, member 6	4.72016	4.89215	5.18265	5.15978	5.00023	5.01994	5.06663	4.9657	4.8001	5.15647	4.64245	4.8813
Smp_013300.2	Protein YIPF	Yip1 domain	Yip1 domain family, member 6	4.72016	4.89215	5.18265	5.15978	5.00023	5.01994	5.06663	4.9657	4.8001	5.15647	4.64245	4.8813
Smp_013360.1	Putative u1 small nuclear ribonucleoprotein 70 kD	RNA-binding domain superfamily	Small nuclear ribonucleoprotein 70kDa (U1)	4.86214	4.54151	4.79351	4.72061	4.72582	4.77013	4.78844	4.72041	4.60257	4.92901	4.63379	3.57817
Smp_013360.2	Putative u1 small nuclear ribonucleoprotein 70 kD	RNA-binding domain superfamily	Small nuclear ribonucleoprotein 70kDa (U1)	6.04767	6.14852	5.74579	5.85903	6.1666	5.83472	5.89645	6.15906	5.96429	5.88503	6.19886	6.23411
Smp_013370.1	Tetraspanin	Tetraspanin/Peripherin	Tetraspanin family	6.08741	6.24416	6.22225	6.24351	6.20475	6.16139	6.15496	6.08033	6.02827	6.07536	6.00928	6.12036
Smp_013440.1	Putative solute carrier protein	Zinc/iron permease	solute carrier family 39 (zinc transporter), member	5.17281	5.27675	5.5397	5.32095	5.34473	5.48525	5.31097	5.1446	5.29804	5.34011	5.1837	5.39382
Smp_013460.1	Secretory carrier-associated membrane protein	SCAMP	secretory carrier membrane protein	7.48581	7.44682	7.55309	7.57049	7.60407	7.55605	7.52279	7.55065	7.46959	7.66495	7.50487	7.75821
Smp_013470.1	Putative ribosomal protein S2	Ribosomal protein S5 domain 2-type fold	Ribosomal protein	9.64127	9.85081	9.74833	10.0166	10.2131	9.88407	9.92648	10.2214	9.89523	9.88483	9.97396	10.1561
Smp_013520.1		Nuclear cap-binding protein subunit 3	chromosome 17 open reading frame 85	6.51611	6.52106	6.51337	6.58198	6.60118	6.46723	6.52649	6.51818	6.46246	6.58105	6.61959	6.49101
Smp_013600.1	Putative nk homeobox protein	Homeobox domain%2C metazoa	H6 family homeobox	1.10132	1.55959	2.12984	1.18843	1.38792	1.48916	1.78016	1.40914	1.74059	1.90732	1.75607	1.38379
Smp_013610.1		Uncharacterised protein family UPF0564	family with sequence similarity 161, member B	3.75175	3.77147	3.85588	3.97398	3.72655	3.85101	3.84734	3.98529	3.98577	3.88441	3.70431	3.53704
Smp_013690.1	BRO1 domain-containing protein	BRO1 domain-containing protein BROX	BRO1 domain and CAAX motif containing	6.54657	6.63676	6.43452	6.43616	6.5318	6.38519	6.47173	6.46419	6.38512	6.58551	6.60204	6.74882
Smp_013790.1	DEAD box ATP-dependent RNA helicase%2C putative	P-loop containing nucleoside triphosphate hydrolase	DEAD (Asp-Glu-Ala-Asp) box helicase	9.88575	9.89944	9.82761	9.87115	9.9319	9.87204	9.88782	9.92066	9.89126	9.93382	10.1035	9.97375
Smp_013810.1		NA	NA	0.580899	-0.452539	-0.889587	-0.643259	0.35396	-0.895874	0.872848	0.251118	-0.89654	0.560336	0.111056	-1.3185
Smp_013810.2		NA	NA	5.51732	5.34873	5.37347	5.37562	5.85747	5.52808	5.77113	6.03818	5.74761	5.51875	5.80885	5.12155
Smp_013840.1	Non-specific serine/threonine protein kinase	KA1 domain/Ssp2%2C C-terminal	Map microtubule affinity-regulating kinase	8.44539	8.75959	8.45954	8.46225	8.44582	8.49912	8.49519	8.29617	8.6027	8.5736	8.64316	8.44654
Smp_013840.2	Non-specific serine/threonine protein kinase	KA1 domain/Ssp2%2C C-terminal	Map microtubule affinity-regulating kinase	6.79185	5.15476	6.40846	6.85563	6.24541	6.70269	6.29759	6.70101	6.52572	6.88545	6.69178	6.39084
Smp_013840.3	Non-specific serine/threonine protein kinase	KA1 domain/Ssp2%2C C-terminal	Map microtubule affinity-regulating kinase	8.12301	8.20207	8.23531	8.06252	8.0381	8.13056	8.1501	7.9318	8.08715	8.20351	8.15456	7.95643
Smp_013860.1	Glutamate-cysteine ligase	Glutamine synthetase/guanido kinase%2C catalytic domain	glutamate--cysteine ligase catalytic subunit	5.33164	5.26276	5.31057	5.49506	5.52419	5.5934	5.56285	5.39435	5.38927	5.38173	5.36948	5.32881
Smp_013870.1		NA	NA	6.61678	6.37784	6.8846	6.86005	6.5751	6.79275	6.80272	6.60232	6.75484	6.82671	6.42108	6.68899
Smp_013930.1		SAP30-binding protein	SAP30 binding protein	6.9586	6.89889	6.88737	6.91842	6.81387	6.83594	6.80113	7.07475	6.95918	6.83439	7.01937	6.99667
Smp_013950.1	Selectively expressed in embryonic epithelia protein-1%2C putative	MFS transporter superfamily	Solute carrier family 43 member	5.64404	5.3654	5.5462	5.54684	5.351	5.36907	5.44673	5.3067	5.19118	5.20899	4.46516	5.01625
Smp_013950.2	Selectively expressed in embryonic epithelia protein-1%2C putative	MFS transporter superfamily	Solute carrier family 43 member	1.6093	1.78108	1.00123	0.523881	-0.429189	1.42738	0.276084	0.424238	1.2456	-1.31096	0.723657	0.569346
Smp_014010.1	Adenylyl cyclase-associated protein	Adenylate cyclase-associated CAP%2C C-terminal superfamily	adenylyl cyclase-associated protein	8.66045	8.64957	8.66179	8.57732	8.80937	8.6341	8.73815	8.81936	8.64504	8.58555	8.77635	8.91723
Smp_014020.1	Cdc50-related	CDC50/LEM3 family	Cell cycle control protein	5.69401	5.59637	5.66007	5.76122	5.78044	5.64396	5.88793	5.62035	5.61809	5.8705	5.64273	5.84693
Smp_014020.2	Cdc50-related	CDC50/LEM3 family	Cell cycle control protein	2.48144	2.91629	2.71871	2.75835	2.28524	2.74477	2.29049	2.67397	2.03016	2.16249	2.85223	2.19017
Smp_014050.1	Putative f-box protein	Kelch-type beta propeller	F-box protein 42	7.28144	7.19894	7.21667	7.19712	7.17506	7.19708	7.18557	7.12707	7.1316	7.4005	7.22374	7.01303
Smp_014080.1	Putative lipopolysaccharide-induced transcription factor regulating tumor necrosis factor alpha	LITAF domain containing protein	LITAF	3.28698	3.14398	3.09793	3.17317	2.88157	2.93548	3.02467	3.22367	2.99002	2.44117	2.37449	2.70826
Smp_014170.1	Non-specific serine/threonine protein kinase	KA1 domain/Ssp2%2C C-terminal	Map microtubule affinity-regulating kinase	9.65286	9.65183	9.54057	9.45969	9.4035	9.47021	9.43914	9.33795	9.52673	9.47132	9.64072	9.55297
Smp_014260.1	Hexosyltransferase	Glycosyl transferase%2C family 31	beta-13-galactosyltransferase	1.64239	1.84894	1.55263	1.73269	1.72069	1.60853	2.12939	1.95926	1.74059	1.9262	0.191389	0.0308002
Smp_014280.1	Hexosyltransferase	Nucleotide-diphospho-sugar transferases	beta-13-galactosyltransferase	5.49202	5.37756	5.50955	5.43141	5.37201	5.61921	5.56858	5.32778	5.44489	5.60756	5.3645	5.58094
Smp_014290.1		NA	NA	1.23748	1.34028	2.07835	1.05832	1.09389	1.58193	1.54834	0.851343	1.26928	2.02407	1.76154	2.04938
Smp_014290.2		NA	NA	5.77611	5.65951	5.82346	5.78832	5.88299	5.78062	5.72665	5.89498	5.67194	5.61717	5.81905	5.98456
Smp_014400.1	Enhancer of polycomb-like protein	Enhancer of polycomb protein	enhancer of polycomb homolog	8.58424	8.53862	8.51695	8.52854	8.50689	8.5268	8.49568	8.63661	8.6728	8.70102	8.88891	8.53543
Smp_014400.2	Enhancer of polycomb-like protein	Enhancer of polycomb protein	enhancer of polycomb homolog	6.75626	6.64289	6.96694	6.84744	6.83941	6.90652	6.72022	6.81492	6.85939	7.09766	7.07134	6.78271
Smp_014410.1	TIR domain-containing protein	Toll/interleukin-1 receptor homology (TIR) domain superfamily		-0.554159	-0.930879	-0.0427583	-0.48919	-0.258788	-0.36375	0.17633	0.132568	0.265396	0.195464	-0.393494	-0.393406
Smp_014430.1	TIR domain-containing protein	Toll/interleukin-1 receptor homology (TIR) domain superfamily		0.284541	0.490144	-0.131203	0.691015	0.490197	0.273961	0.590983	0.771842	0.879411	-0.096764	-0.0716134	0.206529
Smp_014570.1	Smp_014570.2	Saposin-like	Prosaposin	8.30547	8.13653	8.29809	8.00494	8.25831	8.33503	8.18556	8.33457	8.32341	7.87748	7.98673	8.38944
Smp_014620.1	Putative translation initiation factor eif-2b beta subunit	Initiation factor 2B-like%2C C-terminal	Eukaryotic translation initiation factor 2B, subunit 2 beta	6.06654	5.98983	6.14981	6.05242	6.00898	6.12682	6.10062	6.11529	6.13557	5.95988	5.84348	5.80918
Smp_014650.1	40S ribosomal protein S30	Ubiquitin-like domain superfamily	Finkel-Biskis-Reilly murine sarcoma virus (FBR-MuSV) ubiquitously expressed	7.67482	7.59688	7.78883	7.87589	7.9443	7.68319	7.71331	8.05353	7.72386	7.59368	7.81328	8.31246
Smp_014660.1	Rab-related GTP-binding protein	P-loop containing nucleoside triphosphate hydrolase	member RAS oncogene family	7.40043	7.32041	7.40903	7.35815	7.3318	7.33632	7.37325	7.2898	7.21583	7.33976	7.35152	7.43688
Smp_014670.1	Adducin related protein	Class II aldolase/adducin N-terminal domain superfamily	Adducin 3 (Gamma)	8.30176	8.13029	8.14203	8.23945	8.17755	8.19935	8.15595	8.01935	8.11592	8.29579	8.15965	8.20564
Smp_014670.2	Adducin related protein	Class II aldolase/adducin N-terminal domain superfamily	Adducin 3 (Gamma)	7.31173	7.3579	7.16818	7.27302	7.12968	7.16945	7.36206	7.24325	7.19002	7.12267	7.341	7.14943
Smp_014680.1	DUF4201 domain-containing protein	Domain of unknown function DUF4201	coiled-coil domain containing 96	1.90936	2.0415	1.86991	1.30389	1.15643	1.48916	1.23442	1.48442	1.69813	0.980098	1.36123	1.69023
Smp_014730.1		NF-kappa-B inhibitor-like protein 1	NA	3.73598	3.58167	3.92605	3.53994	3.63941	3.67074	3.78471	3.97663	3.97691	3.51829	3.69374	3.50937
Smp_014780.1	Putative alpha-actinin	CH domain superfamily	actinin, alpha	8.76273	8.91098	8.69029	8.73753	8.85813	8.72276	8.86683	8.84933	8.76526	8.72093	8.93564	8.94448
Smp_014800.1	PRA1 family protein	Prenylated rab acceptor PRA1	ADP-ribosylation-like factor 6 interacting protein 5	5.56602	5.32132	5.6005	5.57103	5.30576	5.48669	5.57105	5.38951	5.46004	5.65458	5.10255	5.34228
Smp_014800.2	PRA1 family protein	Prenylated rab acceptor PRA1	ADP-ribosylation-like factor 6 interacting protein 5	3.97185	3.60398	3.83357	3.80606	3.58989	3.62095	4.10669	3.64035	3.8971	3.97467	3.46917	3.54497
Smp_014840.1	WW domain-containing protein	WW domain superfamily	Yes-associated protein 1	6.43629	6.26611	6.17279	6.38933	6.36965	6.36196	6.33266	6.38885	6.30702	6.47734	6.28675	6.18419
Smp_014840.2	WW domain-containing protein	WW domain superfamily	Yes-associated protein 1	3.91359	3.82581	3.76217	3.51559	3.44952	3.47791	3.42743	3.43879	3.98435	3.55913	3.79961	3.19059
Smp_014840.3	WW domain-containing protein	WW domain superfamily	Yes-associated protein 1	-0.622989	0.495896	-0.368616	-0.832747	-2.20106	-0.784575	-0.613614	-0.392225	-0.609548	0.718136	-1.34713	-0.537445
Smp_014840.4	WW domain-containing protein	NA	NA	-1.3983	-1.44266	-1.35964	-0.638986	-3.39183	-0.519281	-1.11069	-3.39183	0.0674757	-0.400168	-0.820522	0.973947
Smp_014850.1	Putative dreadlocks/dock	SH2 domain superfamily	NCK adaptor protein	7.12323	7.22893	7.26801	7.20132	7.14769	7.22023	7.22147	7.01041	7.1969	7.30051	7.24425	7.09304
Smp_015020.1	Sodium/potassium-transporting ATPase subunit alpha	HAD-like superfamily	ATPase Na K transporting alpha	6.59108	6.73313	6.55308	6.47902	6.59613	6.44013	6.43769	6.41807	6.37589	6.47528	6.50638	6.63306
Smp_015050.1	Choline kinase	Protein kinase-like domain superfamily	Ethanolamine kinase	5.93113	5.86111	5.93067	5.6159	5.53328	5.65154	5.71528	5.78644	5.81636	5.54329	5.34942	5.5968
Smp_015090.1	Putative coatomer beta subunit	WD40-repeat-containing domain superfamily	coatomer protein complex, subunit beta 2 (beta prime)	8.26598	8.46468	8.4078	8.25499	8.31543	8.3724	8.24849	8.18275	8.24724	8.19965	8.09912	8.2665
Smp_015100.1		NA	NA	2.25748	2.22585	2.4676	2.66943	2.44088	2.72968	2.94761	2.85902	2.7923	2.22952	2.37449	2.57577
Smp_015220.1	Transcription initiation factor%2C putative	TAFH/NHR1 domain superfamily	RNA polymerase II, TATA box binding protein (TBP)-associated factor	5.71285	5.39228	5.40905	5.54815	5.71667	5.6256	5.73248	5.56004	5.65456	5.67062	5.93346	5.89024
Smp_015220.2	Transcription initiation factor%2C putative	TAFH/NHR1 domain superfamily	RNA polymerase II, TATA box binding protein (TBP)-associated factor	5.58373	5.76499	6.03355	5.85047	5.86102	5.66606	5.81217	5.98207	5.73126	5.90253	5.76149	5.40967
Smp_015390.1	Putative wd-repeat protein	WD40-repeat-containing domain superfamily	DDB1 and CUL4 associated factor 6	7.18987	6.99616	7.09097	7.05551	6.9727	6.92717	7.07215	6.99333	7.02184	6.97473	7.08807	6.92097
Smp_015440.1	Putative syntaxin-31 (AtSYP31) (AtSED5)	SNARE	Syntaxin 5	5.4313	5.25748	5.44569	5.39444	5.36863	5.53733	5.37287	5.27045	5.40255	5.56	5.43441	5.40888
Smp_015480.1	XPG_I_2 domain-containing protein	Asteroid domain	asteroid homolog 1 (Drosophila)	3.61273	3.35379	2.96319	3.32905	2.75027	2.97227	3.40179	3.3221	3.37455	3.51099	3.14816	3.35684
Smp_015480.2	XPG_I_2 domain-containing protein	Asteroid domain	asteroid homolog 1 (Drosophila)	0.549485	0.666685	0.318931	0.580397	0.147758	0.685422	0.780666	-0.432279	0.202392	1.14903	0.823989	0.209834
Smp_015530.1		NA	NA	9.58539	9.46582	9.4565	9.47361	9.49746	9.47808	9.48393	9.5279	9.45664	9.48947	9.53754	9.59183
Smp_015530.2		NA	NA	5.9523	6.13034	6.00416	5.96429	6.35182	5.96051	5.90461	6.21665	6.06414	6.03144	6.27004	6.33821
Smp_015630.1	Putative cys-loop ligand gated ion channel subunit	Neurotransmitter-gated ion-channel ligand-binding domain superfamily	Gamma-aminobutyric acid (GABA) A receptor	5.61926	5.34639	5.30532	5.26327	5.28676	5.22812	5.39723	5.35311	5.37586	5.36453	4.93495	4.8419
Smp_015670.1	Putative paraxis	Helix-loop-helix DNA-binding domain superfamily	transcription factor 15 (basic helix-loop-helix)	5.64482	5.26627	5.52922	5.20876	5.43482	5.53432	5.77474	5.68504	5.5471	5.51395	5.43282	5.57828
Smp_015690.1		RNA-binding domain superfamily	NA	8.94439	9.08031	9.04888	9.19198	9.1955	9.2166	9.19265	9.26544	9.23593	8.95091	9.0754	9.05065
Smp_015710.1	Putative 6-phosphofructo-2-kinase/fructose-2%2C6-bisphosph at ase	Histidine phosphatase superfamily	6-phosphofructo-2-kinase fructose-26-biphosphatase	5.43456	5.23437	5.43611	5.17123	5.28676	5.17303	5.30584	5.38128	5.36233	5.27717	5.33249	5.47046
Smp_015720.1	Obg-like ATPase 1	YchF%2C N-terminal	Obg-like ATPase 1	7.85778	8.01479	8.03307	8.08203	8.20833	8.0551	8.05973	8.17496	8.04824	8.06933	8.11258	8.21281
Smp_015730.1		NADH dehydrogenase 1%2C beta subcomplex%2C subunit 6	NADH dehydrogenase (ubiquinone) 1 beta subcomplex, 6	6.77337	6.76574	6.68978	6.69998	6.90016	6.78743	6.76102	6.91784	6.69547	6.52875	6.70035	6.99168
Smp_015760.1	SOCS box domain-containing protein	SOCS box-like domain superfamily	NA	2.13456	1.77202	2.25143	1.87018	1.56388	2.12332	2.23406	2.2016	2.27614	2.37402	2.04926	2.14341
Smp_015780.1	Putative atpase n2b	P-loop containing nucleoside triphosphate hydrolase	Lactation elevated 1	4.24258	4.52663	4.11333	4.53284	4.45139	4.2348	4.31115	4.46065	4.12929	4.09341	4.31956	4.01172
Smp_015780.2	Putative atpase n2b	P-loop containing nucleoside triphosphate hydrolase	Lactation elevated 1	4.47991	4.57062	4.68084	4.64877	4.6334	4.64646	4.86359	4.54599	4.77683	4.89516	4.42095	4.2509
Smp_015800.1		P-loop containing nucleoside triphosphate hydrolase	elongator acetyltransferase complex subunit 4	6.04324	6.00251	6.17501	6.12291	6.22547	6.07075	6.16823	6.16475	5.98035	6.20661	6.01884	6.19522
Smp_015820.1	Putative notum	Pectinacetylesterase/NOTUM	notum pectinacetylesterase homolog (Drosophila)	4.22826	4.44576	4.48957	4.36816	4.21128	4.29366	4.30416	4.14074	4.34001	3.89882	3.62865	3.77411
Smp_015840.1	Putative zinc finger protein	Zinc finger C2H2 superfamily	ZnF_C2H2	7.06657	7.20718	7.1172	7.03789	7.12832	7.0419	6.99232	7.06865	7.08499	7.20906	7.24153	7.02138
Smp_015850.1		Luc7-related	S. cerevisiae	7.1202	7.26183	7.1167	7.21152	7.20477	7.09192	7.11634	7.30675	7.03203	7.1774	7.31017	6.73992
Smp_015860.1	Acyl carrier protein	ACP-like superfamily	Carrier of the growing fatty acid chain in fatty acid biosynthesis (By similarity)	5.99657	5.78363	5.95101	5.77069	5.97379	5.92543	5.87179	6.00776	5.83974	5.78994	6.05748	6.2219
Smp_015880.1	Putative ecsit (Evolutionarily conserved signaling intermediate in toll pathways)	ECSIT	ECSIT homolog (Drosophila)	4.1357	4.12807	4.43675	4.07159	4.65155	4.19408	4.74045	3.8146	4.05313	4.33945	4.44573	4.47086
Smp_015880.2	Putative ecsit (Evolutionarily conserved signaling intermediate in toll pathways)	ECSIT	ECSIT homolog (Drosophila)	5.84659	5.65847	5.65271	5.63371	5.71167	5.64459	5.64064	5.8343	5.79054	5.71343	5.47188	5.22789
Smp_015900.1		Nucleotidyltransferase superfamily	mitochondrial assembly of ribosomal large subunit 1	7.21284	7.27931	7.36128	7.23217	7.2656	7.26225	7.29849	7.29547	7.33795	7.27221	7.25777	7.43026
Smp_015980.1	ATP synthase subunit e%2C mitochondrial	ATP synthase%2C F0 complex%2C subunit E%2C mitochondrial	NA	6.51535	7.08629	7.10968	7.04932	7.15703	6.98457	7.0098	7.26733	6.9445	6.98151	7.25597	7.31589
Smp_016050.1	Fragile X related 2%2C frx2	Synaptic functional regulator FMRP%2C KH0 domain	fragile X mental retardation	7.8068	7.92521	7.88474	7.93054	7.94231	7.91912	7.98135	7.94224	7.92076	7.98125	7.94445	8.01864
Smp_016090.1	F-box domain-containing protein	F-box only protein 38	F-box protein 38	8.84605	8.81852	8.84877	8.91643	8.74103	8.84023	8.94986	8.59378	8.92249	9.02091	8.97886	8.71583
Smp_016130.1	Putative mitochondrial import inner membrane translocase subunit tim10	Tim10-like domain superfamily	translocase of inner mitochondrial membrane 10 homolog (yeast)	4.53511	4.64495	4.56481	4.62565	4.69728	4.56264	4.84963	4.6487	4.45921	4.63209	4.50412	4.64231
Smp_016180.1	Putative nuclear hormone receptor	Nuclear hormone receptor-like domain superfamily	branched duct epithelial cell fate determination, open tracheal system	6.23962	6.384	6.36296	6.24893	6.58524	6.40593	6.54622	6.32351	6.43121	6.57359	6.24561	5.94553
Smp_016200.1	Putative flotillin-1	Band 7/SPFH domain superfamily	Flotillin	6.85534	6.89039	6.75805	6.64903	6.80826	6.68793	6.67	6.98039	6.77677	6.70919	6.82302	6.89447
Smp_016250.1	Putative gtp-binding protein (I) alpha-2 subunit%2C gnai2	P-loop containing nucleoside triphosphate hydrolase	Guanine nucleotide binding protein (G protein), alpha	5.43781	5.50484	5.48651	5.44876	5.57057	5.57593	5.50276	5.60719	5.4513	5.39365	5.28399	5.12689
Smp_016340.1	Mediator of RNA polymerase II transcription subunit 8	Mediator complex%2C subunit Med8%2C fungi/metazoa	Mediator complex subunit 8	5.97322	5.87727	5.89613	5.82727	6.00572	5.89405	5.95946	6.04346	5.96365	5.82305	5.81694	6.09265
Smp_016380.1	Cytohesin-related guanine nucleotide-exchange protein	Sec7 domain superfamily	IQ motif and Sec7 domain	6.38911	6.2548	6.31146	6.36399	6.25325	6.38519	6.39075	6.22635	6.40505	6.30364	6.3188	6.11578
Smp_016410.1	Putative ran-binding protein	PH-like domain superfamily	RAN binding protein 2	8.46705	8.53597	8.65656	8.61546	8.54978	8.48289	8.44118	8.34831	8.45333	8.56438	8.41698	8.44917
Smp_016410.2	Putative ran-binding protein	PH-like domain superfamily	RAN binding protein 2	7.28592	7.49447	7.32946	7.04799	6.73355	7.51705	7.17202	6.7512	7.47238	7.53235	7.68686	7.43713
Smp_016490.1	Saposin B-type domain-containing protein	Saposin-like	NA	5.66855	5.43326	5.60959	5.14437	5.27235	5.32194	5.20643	5.46575	5.47034	4.2189	4.44233	5.11225
Smp_016510.1		NA	NA	3.73598	3.65312	3.81208	3.83692	3.64501	3.83151	3.76488	3.80127	3.61557	3.74252	3.2645	3.39303
Smp_016540.1	MutL_C domain-containing protein	MutL%2C C-terminal domain%2C regulatory subdomain	Inherit from opiNOG: MutL homolog 3 (E coli)	-0.190478	-0.607341	-0.679377	0.0631419	-0.36922	-0.564028	-1.40556	-0.490676	-0.282641	-0.439256	-1.58583	-1.15795
Smp_016550.1	Putative gtp-binding protein hflx	GTPase HflX%2C N-terminal domain superfamily	GTP binding protein 6	5.21239	5.30614	5.28403	5.31845	5.38582	5.4919	5.32068	5.32548	5.29593	5.46691	5.3006	5.31032
Smp_016550.2	Putative gtp-binding protein hflx	GTPase HflX%2C N-terminal domain superfamily	GTP binding protein 6	3.6736	2.81965	3.25186	3.27899	3.3534	2.49862	2.75298	3.19669	3.25596	2.43684	3.18009	2.65469
Smp_016600.1	Amino acid transporter	Sodium:dicarboxylate symporter superfamily	solute carrier family 1 (glial high affinity glutamate transporter), member	7.25586	7.21719	7.23752	6.81394	6.76195	6.97461	7.07718	7.12903	7.20971	6.96107	7.00822	7.31589
Smp_016630.1	Putative trimeric G-protein alpha o subunit	P-loop containing nucleoside triphosphate hydrolase	Guanine nucleotide binding protein (G protein), alpha	8.58103	8.51902	8.57291	8.42484	8.29597	8.49482	8.51465	8.30653	8.47903	8.44701	8.14785	8.13345
Smp_016640.1	Prostatic acid phosphatase%2C putative	Histidine acid phosphatase active site	acid phosphatase	3.65477	3.54555	3.40076	3.67337	3.46246	3.52212	3.53835	3.3916	3.45796	3.56161	3.64317	3.32519
Smp_016670.1	4a-hydroxytetrahydrobiopterin dehydratase	Pterin 4 alpha carbinolamine dehydratase superfamily	Pterin-4 alpha-carbinolamine dehydratase dimerization cofactor of hepatocyte nuclear factor 1 alpha	4.69265	4.77564	4.86898	5.19872	5.22403	5.0845	5.15534	5.09472	4.94255	5.06321	5.01859	5.20759
Smp_016730.1	Putative heme binding protein	Regulatory factor%2C effector binding domain superfamily	Heme binding protein 2	2.86218	2.8672	2.58791	2.71186	2.90043	2.97155	2.66692	2.71017	2.64362	2.69339	2.19127	2.34474
Smp_016750.1	C2H2-type domain-containing protein	Zinc finger C2H2-type	PR domain	1.72991	1.3638	1.34974	1.27588	1.3054	1.51384	1.44845	1.24567	1.41324	1.49183	1.03262	1.60911
Smp_016780.1	Tubulin alpha chain	Tubulin/FtsZ%2C C-terminal domain superfamily	Tubulin is the major constituent of microtubules. It binds two moles of GTP, one at an exchangeable site on the beta chain and one at a non-exchangeable site on the alpha chain (By similarity)	6.75849	6.73946	7.00605	7.34009	7.28726	7.26088	7.09714	6.95966	6.99907	7.64301	7.29583	7.51097
Smp_016810.1		Trafficking protein particle complex II-specific subunit 65	chromosome 5 open reading frame 44	5.52605	5.71208	5.77841	5.64493	5.60404	5.7956	5.77474	5.61139	5.72019	5.78994	5.54585	5.66737
Smp_016870.1		Protein regulator of cytokinesis 1	protein regulator of cytokinesis 1	-3.39183	-3.39183	-0.148022	-3.39183	-1.98625	-0.446068	-0.494114	-1.7687	-3.39183	-0.859185	-3.39183	-1.4654
Smp_016870.2		Protein regulator of cytokinesis 1	protein regulator of cytokinesis 1	3.05246	2.81063	2.73297	2.803	2.58497	2.13626	2.86554	3.08399	2.56311	2.77656	2.83511	2.84695
Smp_016900.1		Protein of unknown function DUF2373	Chromosome 7 open reading frame 50	3.79298	4.23264	4.211	4.48287	4.43477	4.04125	4.38433	4.73343	4.45921	4.27888	4.25733	4.31474
Smp_016910.1	Putative adrenodoxin	2Fe-2S ferredoxin-like superfamily	ferredoxin 1	4.03987	4.05734	4.21474	4.00843	4.10144	4.09539	4.00779	3.90537	4.0335	4.29349	4.05749	3.68291
Smp_016920.1	RING-type domain-containing protein	RING finger protein 11%2C RING-H2 finger	Ring finger protein	5.2227	4.96308	5.23703	5.00416	5.07685	5.12178	5.33807	5.19028	5.10437	5.25867	5.0199	4.78533
Smp_016990.1		ICln/Lot5	Chloride channel, nucleotide-sensitive, 1A	6.5053	6.40644	6.49502	6.54285	6.62831	6.58326	6.668	6.61278	6.54638	6.49042	6.36865	6.56142
Smp_017010.1	MIF4G domain-containing protein	Armadillo-type fold	Eukaryotic translation initiation factor 4 gamma	8.7697	8.9331	9.0705	8.9048	8.78746	9.02433	8.98755	8.85899	8.89139	8.54604	8.72444	8.17926
Smp_017010.2	MIF4G domain-containing protein	Armadillo-type fold	Eukaryotic translation initiation factor 4 gamma	7.66363	7.96647	7.55606	7.92085	7.15727	7.43696	3.59554	6.76216	7.56713	7.41115	8.24322	7.96123
Smp_017010.3	MIF4G domain-containing protein	Armadillo-type fold	Eukaryotic translation initiation factor 4 gamma	5.58923	-2.34905	3.89704	-2.34821	6.03796	5.17256	6.91609	4.80485	5.22462	7.46434	2.22543	6.81926
Smp_017020.1	Homeobox protein vsx-1-related	CVC domain	homeobox	1.03413	1.38977	0.869541	0.961055	1.36094	1.24574	1.20529	1.38315	1.12354	1.33115	0.693843	1.17419
Smp_017070.1	Putative 26s protease regulatory subunit S10b	AAA ATPase%2C AAA+ lid domain	Proteasome (Prosome, macropain) 26S subunit, ATPase, 6	7.32365	7.27133	7.2371	7.37281	7.52191	7.29165	7.29552	7.48256	7.28859	7.17435	7.35641	7.53598
Smp_017070.2	Putative 26s protease regulatory subunit S10b	AAA ATPase%2C AAA+ lid domain	Proteasome (Prosome, macropain) 26S subunit, ATPase, 6	3.97749	4.25613	4.38902	3.87541	3.82969	4.24168	4.008	3.42459	4.03836	3.68228	3.34822	2.5332
Smp_017070.3	Putative 26s protease regulatory subunit S10b	26S proteasome regulatory subunit 10B	Proteasome (Prosome, macropain) 26S subunit, ATPase, 6	1.27521	1.96977	1.56065	1.70291	1.05468	1.72025	1.5868	1.18137	1.39129	1.79412	1.63534	0.00819862
Smp_017230.1	Nicotinate phosphoribosyltransferase related pre-B cell enhancing factor	Nicotinamide phosphoribosyltransferase%2C N-terminal domain	Nicotinamide phosphoribosyltransferase	6.22651	6.28453	6.22782	6.32095	6.32045	6.25402	6.26139	6.27221	6.25936	6.27816	6.28223	6.28691
Smp_017280.1	Putative ubiquitin%3B Ubiquitin and ribosomal protein S27-like protein	S27a-like superfamily	Ribosomal protein S27a	8.88098	8.98194	9.05698	9.24	9.33073	9.15003	9.11376	9.30902	8.97122	8.9168	8.99146	9.25048
Smp_017290.1		P-loop containing nucleoside triphosphate hydrolase	Signal recognition particle receptor	5.04852	5.04301	5.11016	5.15786	5.20945	5.16915	5.19536	5.12317	5.03571	4.95751	4.66697	4.90485
Smp_017360.1	T-complex protein 1 subunit alpha	GroEL-like equatorial domain superfamily	t-complex protein 1 subunit	8.7616	8.81553	8.77891	8.95999	8.93175	8.82012	8.73752	8.89746	8.70807	8.68467	8.77729	8.86945
Smp_017420.1		Voltage-gated hydrogen channel 1	Ion transport protein	4.34721	4.42706	4.38716	4.66668	4.44765	4.66257	4.50579	4.72828	4.46871	3.7689	3.62865	4.14528
Smp_017430.1	Tetraspanin	Tetraspanin%2C conserved site	Cd63 molecule	9.36109	9.4683	9.67925	9.51288	9.56675	9.59218	9.61571	9.65289	9.51713	10.0727	9.77733	10.0285
Smp_017430.2	Tetraspanin	NA	NA	9.36109	9.4683	9.67925	9.51288	9.56675	9.59218	9.61571	9.65289	9.51713	10.0727	9.77733	10.0285
Smp_017470.1	Selenoprotein S	Selenoprotein S	NA	5.58592	5.7738	5.64608	5.54285	5.7346	5.56121	5.53238	5.78147	5.65509	5.42219	5.5561	5.67735
Smp_017520.1		NA	Inositol polyphosphate-1-phosphatase	3.82508	3.74811	3.87639	3.54787	3.74608	3.65618	3.61029	3.65438	3.41312	3.32885	3.68123	3.66115
Smp_017520.2		Inositol monophosphatase-like	Inositol polyphosphate-1-phosphatase	4.35965	4.34542	4.19475	4.14883	4.33873	4.18123	4.38553	4.32425	4.18769	4.28452	3.8223	3.84385
Smp_017610.1	Amine oxidase	Copper amine oxidase%2C catalytic domain superfamily	AMine oXidase	1.34257	1.07451	1.55263	0.85145	1.56388	1.67567	1.17556	1.5325	1.51458	0.827807	0.891768	1.3592
Smp_017640.1	Putative nucleolar complex protein	Nucleolar complex protein 4	Nucleolar complex associated 4 homolog (S. cerevisiae)	6.14028	6.0109	6.06942	6.2408	6.21985	6.25768	6.24001	6.0894	6.0453	6.02918	5.68709	5.7689
Smp_017650.1	Family U48 unassigned peptidase (U48 family)	CAAX prenyl protease 2%2C eukaryotes	RCE1 homolog, prenyl protein protease (S. cerevisiae)	5.71889	5.61768	5.82446	6.04828	5.67559	5.82794	5.92413	5.70091	5.67438	6.06901	5.63969	5.09
Smp_017660.1	Proteasome activator PA28-gamma%3B Putative proteasome subunit	Proteasome activator PA28%2C C-terminal domain superfamily	proteasome (prosome, macropain) activator subunit 3 (PA28 gamma	6.22745	6.40883	6.43372	6.51091	6.62193	6.46249	6.56498	6.60437	6.4034	6.41224	6.29014	6.64836
Smp_017710.1	Putative rab	FIP-RBD%2C C-terminal domain superfamily	RAB11 family interacting protein	1.07582	3.61838	3.89335	3.64666	3.60968	4.24769	5.26198	4.42198	3.59385	4.12079	3.33659	2.32811
Smp_017710.2	Putative rab	FIP-RBD%2C C-terminal domain superfamily	RAB11 family interacting protein	7.10584	6.95782	7.03654	6.66814	6.6306	6.64648	6.83134	6.87589	7.01687	7.20219	7.03287	7.21556
Smp_017730.1	200-kDa GPI-anchored surface glycoprotein	Immunoglobulin-like domain superfamily	NA	9.86536	10.0482	9.97998	9.74266	9.57374	9.87226	9.74196	9.65284	9.90123	9.89773	9.77235	9.9249
Smp_017750.1	Putative phospholipase A-2-activating protein	PFU domain superfamily	Phospholipase A2-activating protein	7.61967	7.5885	7.64333	7.65481	7.69837	7.75417	7.64614	7.55502	7.68668	7.65296	7.40109	7.44677
Smp_017830.1		NADH:ubiquinone oxidoreductase%2C iron-sulphur subunit 5	NA	7.84436	7.84327	7.91064	7.97722	8.02145	7.89144	7.85575	7.92151	7.77742	7.58294	7.61435	7.69328
Smp_017860.1	Metallo phosphoesterase related	PGAP5/Cdc1/Ted1	Inherit from KOG: Metallophosphoesterase 1	1.57307	1.69076	1.55263	1.90717	1.8231	1.8793	1.67784	1.94156	1.84156	1.33115	0.854296	1.52316
Smp_017870.1	EF-hand domain-containing protein	EF-Hand 1%2C calcium-binding site	EFh	2.35706	2.60424	2.30858	2.23272	2.10914	2.43893	2.39751	2.43455	2.20211	2.10251	1.53707	1.56677
Smp_017880.1	Clathrin light chain	Clathrin light chain	Clathrin light chain	6.0347	6.05497	5.75605	5.75259	5.88095	5.63236	5.68105	5.94468	5.65367	5.53347	5.84833	5.95168
Smp_017880.2	Clathrin light chain	NA	NA	5.12714	5.00198	5.0664	4.97253	5.01927	4.94868	4.95662	4.91685	4.96589	5.02998	4.80334	3.81099
Smp_017890.1	Family C19 non-peptidase homologue (C19 family)	Papain-like cysteine peptidase superfamily	ubiquitin specific peptidase 39	6.94609	6.89832	6.90601	6.96137	6.85131	6.87812	7.00611	7.07069	6.89131	6.93159	7.03463	6.90354
Smp_017990.1		NA	NA	5.49359	5.31284	5.35703	5.37806	5.49966	5.24296	5.36795	5.30892	5.22516	5.34888	5.42485	5.75835
Smp_018010.1	Calponin-homology (CH) domain-containing protein	CH domain superfamily	CAMSAP CH domain	6.31055	6.41121	6.31059	6.26505	6.19428	6.30969	6.14348	6.08033	6.41	6.14147	6.2099	6.17775
Smp_018020.1		NADH dehydrogenase ubiquinone Fe-S protein 4-like superfamily	NADH dehydrogenase (ubiquinone) Fe-S protein 4, 18kDa (NADH-coenzyme Q reductase)	6.26914	6.1962	6.11218	6.20132	6.42104	6.20087	6.25874	6.41373	6.26118	6.22197	6.40393	6.57083
Smp_018030.1	YL1_C domain-containing protein	Vps72/YL1%2C C-terminal	vacuolar protein sorting 72 homolog (S. cerevisiae)	5.79062	5.73379	5.63076	5.71962	5.80886	5.70073	5.81748	5.89388	5.75814	5.63076	5.77494	5.53776
Smp_018160.1		PIH1D1/2/3%2C CS-like domain	PIH1 domain containing 1	5.84432	5.82705	5.79226	5.66802	5.77093	5.67361	5.81868	5.77399	5.8064	5.62788	5.83749	5.86046
Smp_018170.1	Putative zinc finger protein	Zinc finger C2H2 superfamily	Kruppel-like factor 5 (intestinal)	5.27092	5.10117	5.11817	4.43301	4.48249	4.86074	4.84019	4.83758	4.93419	4.88699	4.80595	4.6166
Smp_018210.1		Fat storage-inducing transmembrane protein	fat storage-inducing transmembrane protein 2	6.58669	6.55948	6.62305	6.60959	6.62689	6.6432	6.57284	6.58384	6.4977	6.55779	6.48048	6.5668
Smp_018220.1	TFIIS N-terminal domain-containing protein	TFIIS/LEDGF domain superfamily	NA	7.96426	7.7716	7.90283	7.79894	7.85041	7.86291	7.86712	7.93945	7.90597	7.83128	8.05232	8.10739
Smp_018240.1	Cell division control protein 48 aaa family protein (Transitional endoplasmic reticulum atpase)%2Cputative	AAA ATPase%2C AAA+ lid domain	Spermatogenesis associated 5	9.74675	9.73288	9.54426	9.7048	9.77852	9.67488	9.63233	9.75607	9.63815	9.67499	9.76437	9.93281
Smp_018240.2	Cell division control protein 48 aaa family protein (Transitional endoplasmic reticulum atpase)%2Cputative	AAA ATPase%2C AAA+ lid domain	Spermatogenesis associated 5	4.7984	4.06904	5.25579	5.04269	4.70127	4.95522	5.2358	5.32217	4.84155	5.02131	3.66417	4.59786
Smp_018250.1	Putative troponin I	Troponin domain superfamily	troponin I	9.35687	9.46119	9.37397	9.41238	9.31391	9.30112	9.48626	9.41861	9.15399	9.22929	8.9666	9.04742
Smp_018250.2	Putative troponin I	Troponin domain superfamily	troponin I	6.10478	5.97426	6.3497	5.61651	5.05992	5.58877	5.83181	5.49376	5.32276	5.99162	5.20198	5.51693
Smp_018260.1	Glycogen [starch] synthase	Glycogen synthase	glycogen synthase	6.87227	6.77316	6.85297	6.74856	6.76131	6.75803	6.82287	6.66899	6.6696	6.88169	6.79733	6.86911
Smp_018280.1	CLP1_P domain-containing protein	Polyribonucleotide 5'-hydroxyl-kinase Clp1%2C P-loop domain	Nucleolar protein 9	7.37647	7.4108	7.4741	7.45306	7.34132	7.4704	7.40802	7.24089	7.40836	7.59626	7.38886	7.41281
Smp_018290.1	Serine/threonine kinase	Protein kinase%2C ATP binding site	Serine threonine kinase	5.14163	4.92021	4.99809	5.09116	5.05094	5.07442	5.12679	5.15922	5.22492	4.34942	4.48368	4.69562
Smp_018290.2	Serine/threonine kinase	Protein kinase%2C ATP binding site	Serine threonine kinase	1.33701	0.887696	1.63672	1.71151	1.77055	1.41826	2.26488	2.0839	1.82449	1.57337	0.39874	1.24812
Smp_018310.1		Fyv7/TAP26	NA	4.3507	4.63165	4.73797	4.79261	4.68781	4.64016	4.90784	5.16811	4.87707	4.72439	4.83819	5.15211
Smp_018310.2		NA	NA	2.95583	2.82888	3.20912	3.08874	3.07248	3.17137	3.38934	3.60013	3.43662	3.39389	3.21147	3.33134
Smp_018360.1	Varsurf_PPLC domain-containing protein	PLC-like phosphodiesterase%2C TIM beta/alpha-barrel domain superfamily	Phosphatidylinositol-specific phospholipase C, X domain containing	6.55158	6.605	6.83263	6.68427	6.81566	6.92986	7.11822	7.00441	6.95735	7.00836	6.67828	6.89629
Smp_018360.2	Varsurf_PPLC domain-containing protein	PI-PLC X domain-containing protein 1/2/3	Phosphatidylinositol-specific phospholipase C, X domain containing	6.36858	6.11496	6.28374	6.36955	6.1931	6.32947	6.35387	6.09312	6.25468	6.77798	6.52723	6.66711
Smp_018360.3	Varsurf_PPLC domain-containing protein	PLC-like phosphodiesterase%2C TIM beta/alpha-barrel domain superfamily	Phosphatidylinositol-specific phospholipase C, X domain containing	1.46497	1.08058	1.48159	1.41157	2.32474	1.45669	1.70265	1.74313	1.39661	1.50495	1.26084	0.585127
Smp_018400.1	WD_REPEATS_REGION domain-containing protein	WD40-repeat-containing domain superfamily	cytosolic iron-sulfur protein assembly	2.34283	1.88245	2.14921	0.890396	1.81795	2.02048	0.139228	1.02779	1.66523	1.60159	1.67392	-3.39183
Smp_018400.2	WD_REPEATS_REGION domain-containing protein	WD40-repeat-containing domain superfamily	cytosolic iron-sulfur protein assembly	4.63339	4.90484	4.63034	5.08152	4.98592	4.87528	4.71941	4.75748	4.58317	4.69527	4.72002	4.8018
Smp_018400.3	WD_REPEATS_REGION domain-containing protein	WD40-repeat-containing domain superfamily	cytosolic iron-sulfur protein assembly	0.611183	1.03982	1.56629	0.679515	0.798869	1.59054	0.204869	0.844502	0.158598	0.215246	0.791843	1.28775
Smp_018400.4	WD_REPEATS_REGION domain-containing protein	WD40-repeat-containing domain superfamily	cytosolic iron-sulfur protein assembly 1	1.62445	1.32797	1.21662	1.71172	1.56056	0.713389	2.05034	1.57261	1.43176	1.85823	1.50188	1.77876
Smp_018430.1	Mitochondrial signal peptidase (S26 family)	LexA/Signal peptidase-like superfamily	IMP1 inner mitochondrial membrane peptidase-like (S. cerevisiae)	1.64239	1.47791	1.82223	1.59233	1.52672	1.79222	2.03965	1.28887	1.77939	2.01158	2.15675	1.10694
Smp_018430.2	Mitochondrial signal peptidase (S26 family)	LexA/Signal peptidase-like superfamily	IMP1 inner mitochondrial membrane peptidase-like (S. cerevisiae)	5.10349	5.14402	5.0517	5.18809	5.19245	5.12346	5.13805	5.18216	4.81394	4.98747	4.80796	4.61875
Smp_018430.3	Mitochondrial signal peptidase (S26 family)	LexA/Signal peptidase-like superfamily	NA	1.61184	2.01404	1.99671	1.7849	1.31921	1.94628	2.18938	1.66352	1.85283	2.36173	2.50644	1.55599
Smp_018440.1		NA	NA	5.29085	5.41914	5.34342	5.11503	5.08099	5.13774	5.17484	5.29853	5.31219	5.25681	5.22649	5.01523
Smp_018460.1	Putative phosphatidylinositol 4-kinase type-II	Type II phosphatidylinositol 4-kinase Lsb6/PI4K2	Phosphatidylinositol 4-kinase type 2	6.25446	6.38642	6.30446	6.45892	6.36951	6.29375	6.2998	6.29939	6.263	6.29368	6.24651	6.26308
Smp_018500.1	Gluconokinase	Shikimate kinase/gluconokinase	idnK gluconokinase homolog (E. coli)	1.5492	1.92197	1.94393	1.71193	1.69931	2.27538	1.89408	1.86851	1.65439	1.90732	1.65072	1.11665
Smp_018530.1	Putative nascent polypeptide associated complex alpha subunit (Nac alpha)	NAC A/B domain superfamily	Nascent polypeptide-associated complex alpha subunit	8.84038	8.95092	8.96887	8.99786	9.14536	8.95659	8.92982	9.16891	8.88838	8.8978	9.06724	9.30864
Smp_018550.1		NA	NA	8.04754	7.92936	7.90428	7.84911	7.86609	7.85418	7.84014	7.88087	7.84495	7.94787	7.81328	8.0179
Smp_018570.1	Putative serine-rich repeat protein 2	G protein pathway suppressor 2		6.66025	6.65562	6.68506	6.71179	6.72208	6.6825	6.59828	6.79938	6.82689	6.74352	6.69041	6.5775
Smp_018580.1	Putative wd-repeat protein	WD40/YVTN repeat-like-containing domain superfamily	WD repeat containing, antisense to TP73	4.4115	4.26458	4.27334	4.24714	4.1574	4.32885	4.23017	4.16	4.15227	4.47751	4.22466	4.48354
Smp_018590.1	Putative gata binding factor	Transcription factor GATA	GATA binding protein	2.82291	2.66932	2.73068	2.97836	2.50391	2.8605	2.86619	2.80131	3.03336	3.05246	3.07389	2.54339
Smp_018610.1	Mediator of RNA polymerase II transcription subunit 7	Mediator complex%2C subunit Med7/Med21-like	Component of the Mediator complex, a coactivator involved in the regulated transcription of nearly all RNA polymerase II-dependent genes. Mediator functions as a bridge to convey information from gene-specific regulatory proteins to the basal RNA polymerase II transcription machinery. Mediator is recruited to promoters by direct interactions with regulatory proteins and serves as a scaffold for t…	7.13581	6.93297	6.96275	6.8636	6.94741	6.80877	6.88905	6.80429	6.81203	6.77705	6.80103	7.01401
Smp_018620.1	Paraplegin (M41 family)	AAA ATPase%2C AAA+ lid domain	Spastic paraplegia 7 (Pure and complicated autosomal recessive)	5.63326	5.77887	5.67204	5.68522	5.89951	5.62295	5.79038	5.80965	5.74471	5.80244	5.94926	6.10064
Smp_018620.2	Paraplegin (M41 family)	AAA ATPase%2C AAA+ lid domain	Spastic paraplegia 7 (Pure and complicated autosomal recessive)	6.49455	6.31863	6.57151	6.36661	6.26334	6.43962	6.34082	6.12033	6.24039	6.40659	6.19796	5.2779
Smp_018640.1	RUN domain-containing protein	RUN domain superfamily		3.5197	3.70577	3.62787	3.71704	3.87222	3.92647	3.71924	3.84	3.78741	3.66035	3.68843	3.53155
Smp_018680.1	Isocitrate dehydrogenase [NAD] subunit%2C mitochondrial	Isopropylmalate dehydrogenase-like domain	Isocitrate dehydrogenase 3 (NAD)	5.70815	5.75268	5.61527	5.63256	5.76964	5.53884	5.6465	5.61279	5.50154	5.71322	5.57061	5.64338
Smp_018710.1	Putative wd-repeat protein	WD40-repeat-containing domain superfamily	ddb1 and cul4 associated factor 7	6.39247	6.24594	6.32624	6.15498	6.32744	6.24114	6.25163	6.17236	6.14152	6.15053	6.19405	6.50439
Smp_018760.1	Neutral alpha-glucosidase ab (Glucosidase II alpha subunit) (Alpha glucosidase 2)%2Cputative	Glycoside hydrolase family 31%2C N-terminal domain	Glucosidase, alpha	9.17021	9.10441	9.06192	9.13781	9.05919	9.07895	9.00214	8.94598	8.99854	9.02666	8.97409	9.15759
Smp_018790.1	PPM-type phosphatase domain-containing protein	PPM-type phosphatase domain superfamily	PP2Cc	8.2164	8.15535	8.03174	7.80845	7.90514	7.85599	8.09813	8.16427	8.2116	8.12452	8.13448	8.12891
Smp_018800.1	Subfamily A1A unassigned peptidase (A01 family)	Peptidase family A1 domain	aspartic	-0.360889	-0.0236601	-0.0571276	-0.936411	-1.78961	-0.564028	-1.59755	-1.39679	-2.37948	1.15031	0.928291	1.08701
Smp_018870.1	DUF4537 domain-containing protein	Domain of unknown function DUF4537	Chromosome 11 open reading frame 16	2.77226	2.73158	2.72018	2.51024	2.41488	2.42599	2.42304	2.61288	2.53925	1.84916	1.75607	1.87506
Smp_018930.1		NA	NA	4.45389	4.26107	4.36376	4.08711	4.32734	4.09539	4.3448	4.37307	4.25103	4.19575	4.32052	4.62178
Smp_018940.1	Putative calmodulin	EF-hand domain pair	Calcium binding protein	0.225531	-1.82462	-1.21086	-0.396122	-0.462543	-0.283323	-0.60018	-0.00550182	-0.912241	-1.18084	-0.933954	-0.242739
Smp_018950.1	Putative lupus la ribonucleoprotein	Winged helix DNA-binding domain superfamily	La ribonucleoprotein domain family member 7	5.37317	5.36015	5.31101	5.18359	5.48664	5.47631	5.52353	5.48785	5.46283	5.39246	5.49117	5.3953
Smp_018950.2	Putative lupus la ribonucleoprotein	NA	La ribonucleoprotein domain family member 7	3.48427	3.717	3.58172	3.67057	3.84759	3.36933	3.47928	3.69287	3.51484	3.63039	2.82894	2.22883
Smp_018950.3	Putative lupus la ribonucleoprotein	Winged helix DNA-binding domain superfamily	La ribonucleoprotein domain family member 7	1.84436	2.24718	2.4274	1.77832	0.9361	1.66028	1.47163	1.72875	0.946964	2.37333	2.96525	2.0219
Smp_018980.1		Zinc finger C2H2 superfamily	NA	4.46031	4.35307	4.44566	4.58056	4.26685	4.50841	4.59833	4.52639	4.62419	4.53398	4.37446	4.11254
Smp_018990.1	Putative 60s ribosomal protein L9	Ribosomal protein L6%2C alpha-beta domain superfamily	ribosomal protein L9	9.35729	9.45288	9.49127	9.63462	9.72937	9.53173	9.65777	9.66739	9.46585	9.52193	9.53052	9.77861
Smp_019010.1	Dipeptidyl peptidase 3	Peptidase family M49	Dipeptidylpeptidase 3	8.64082	8.61815	8.64073	8.65549	8.64503	8.66369	8.69623	8.56427	8.55069	8.61366	8.63002	8.8489
Smp_019030.1	Cathepsin C%3B Putative cathepsin C	Cathepsin C	cathepsin C	8.62575	8.50961	8.60677	8.43872	8.48845	8.50582	8.54294	8.60472	8.55256	8.43182	8.38147	8.69924
Smp_019040.1	Putative transcription factor lbp1%2Ccp2	SAM domain	Transcription factor	5.78425	5.78363	5.86193	5.79186	5.81509	5.87751	5.74721	5.75004	5.86515	5.80914	5.71871	5.77588
Smp_019050.1	Tubulin-specific chaperone A	Tubulin binding cofactor A superfamily	Tubulin folding cofactor A	5.12518	5.51373	5.41349	5.56617	5.62828	5.40838	5.34643	5.67302	5.33661	5.15647	5.20246	5.5649
Smp_019060.1	Protein transport protein Sec61 subunit beta	NA	NA	3.82245	3.55103	3.78752	3.77557	3.9818	3.75009	3.75718	3.85889	3.48599	3.87735	3.73262	4.18227
Smp_019060.2	Protein transport protein Sec61 subunit beta	Protein transport Sec61-beta/Sbh	SEC61 beta subunit	6.33966	6.48415	6.49111	6.51356	6.47408	6.52157	6.62571	6.65074	6.3706	6.72643	6.48629	6.70593
Smp_019100.1	Eh domain containing/past-1-related	Domain of unknown function DUF5600	EH-domain containing	7.0812	7.09372	7.03597	7.14533	7.18951	7.14274	7.22238	7.20518	7.23638	7.52916	7.5753	7.69513
Smp_019130.1	Protein CLP1 homolog	Clp1%2C N-terminal beta-sandwich domain superfamily	cleavage and polyadenylation factor I subunit	5.56078	5.56593	5.48496	5.47518	5.65769	5.53432	5.49676	5.62115	5.60857	5.51862	5.63969	5.47046
Smp_019170.1	Jumonji/arid domain-containing protein%2Cputative	ARID DNA-binding domain superfamily	lysine (K)-specific demethylase	8.72395	8.83146	8.73039	8.77303	8.79006	8.79548	8.804	8.61609	8.78203	8.60472	8.71414	8.48862
Smp_019190.1	Step II splicing factor slu7%2C putative	Pre-mRNA-splicing factor SLU7	SLU7 splicing factor homolog (S. cerevisiae)	6.20281	6.24594	6.06632	6.08406	6.30549	6.05927	6.10457	6.43445	6.30869	6.19109	6.54143	6.3538
Smp_019260.1	Multiple ankyrin repeats single kh domain protein%2C putative	Ankyrin repeat-containing domain superfamily	M-phase phosphoprotein 8	6.77337	6.73756	6.79914	6.81759	6.82255	6.70812	6.85429	6.75003	6.74062	6.84558	6.85893	6.87779
Smp_019280.1	Camp-dependent protein kinase regulatory chain%2Cputative	Cyclic nucleotide-binding-like	protein kinase, cAMP-dependent, regulatory, type	3.62048	3.93477	3.85588	4.08711	4.12969	3.98058	3.97796	3.96791	3.88527	3.54296	3.61751	3.62219
Smp_019340.1	Tetraspanin	Tetraspanin/Peripherin	tetraspanin-3-like	6.28096	6.36039	6.35874	6.44011	6.58524	6.37428	6.52501	6.5234	6.28737	6.56759	6.24199	6.32233
Smp_019350.1		NA	NA	6.79129	6.48235	6.71312	6.58626	6.48804	6.55753	6.8431	6.73405	6.53059	6.62793	6.25103	6.62792
Smp_019380.1	Eukariotic translation initiation factor 2b%2Cepsilon subunit%2C putative	Nucleotide-diphospho-sugar transferases	eukaryotic translation initiation factor 2B, subunit 5 epsilon	6.35424	6.33136	6.39795	6.32778	6.30106	6.34191	6.3271	6.19961	6.24468	6.37064	6.1357	6.19261
Smp_019430.1	C2H2-type domain-containing protein	Zinc finger C2H2 superfamily	NA	6.39916	6.41358	6.49886	6.37393	6.42593	6.40428	6.58562	6.46729	6.44972	6.64797	6.51991	6.64519
Smp_019440.1	Translation factor sui1%2C putative	SUI1 domain superfamily	eukaryotic translation initiation factor	6.3061	6.35133	6.40943	6.39931	6.49814	6.37175	6.23551	6.63773	6.37168	6.56006	6.58068	6.93664
Smp_019490.1	Protein RER1	Retrieval of early ER protein Rer1	RER1 retention in endoplasmic reticulum 1 homolog (S. cerevisiae)	6.22557	6.09226	6.2983	6.16073	6.0623	6.13778	6.17011	6.1378	6.00342	6.41056	5.89974	6.19261
Smp_019620.1		NA	NA	-0.0409816	0.850766	0.412108	-0.887444	0.0245481	-0.311659	0.277764	0.193659	-0.415253	0.234154	-0.680845	-0.526404
Smp_019620.2		NA	NA	5.52763	5.28278	5.44461	5.55109	5.36861	5.39404	5.4184	5.45314	5.4648	5.3315	5.31861	5.05103
Smp_019630.1	Aminoacylase (M20 family)%3B Aminoacylase-1	Bacterial exopeptidase dimerisation domain	ec 3.5.1.14	5.99593	5.89761	6.00109	6.00739	5.93159	6.12404	6.00625	5.94349	6.04543	5.76351	5.71762	5.8442
Smp_019630.3	Aminoacylase (M20 family)%3B Aminoacylase-1	Bacterial exopeptidase dimerisation domain	ec 3.5.1.14	3.32606	2.80746	2.93125	3.00155	3.2363	2.87952	3.08101	3.13542	2.96231	2.90686	2.7483	1.21643
Smp_019640.1	Calcyphosine/tpp%2C putative	EF-Hand 1%2C calcium-binding site	Calcyphosine-like	6.77208	6.52985	6.76126	6.64698	6.66669	6.6383	6.28856	6.67636	6.56274	6.66913	6.63694	6.91887
Smp_019680.1		WD40-repeat-containing domain superfamily	WD repeat domain 13	1.69075	1.61041	1.81909	1.28911	0.852938	1.03892	0.390761	1.63297	1.72015	1.67842	1.0045	1.65348
Smp_019680.2		WD40-repeat-containing domain superfamily	WD repeat domain 13	7.29622	7.14264	7.24469	7.02928	6.94725	7.10697	7.12665	7.0102	7.20307	7.3534	7.236	7.30621
Smp_019690.1	U2 snRNP auxiliary factor large subunit	RNA-binding domain superfamily	U2 small nuclear RNA auxiliary factor 2	8.39856	8.19502	8.28391	8.41725	8.48416	8.37535	8.4447	8.48113	8.43285	8.39397	8.47007	8.79433
Smp_019730.1		NADH:ubiquinone oxidoreductase subunit B14.5a	NADH dehydrogenase (ubiquinone) 1 alpha subcomplex	6.95747	6.71911	6.99249	6.94145	6.87117	6.98347	6.94409	6.9116	6.7964	7.05518	6.74326	7.19341
Smp_019750.1	ATP synthase subunit d%2C mitochondrial	ATP synthase%2C F0 complex%2C subunit D superfamily%2C mitochondrial	ATP synthase, H transporting, mitochondrial Fo complex, subunit d	7.43054	7.3767	7.40821	7.4659	7.46804	7.46724	7.6458	7.41172	7.37843	7.39289	7.42645	7.81329
Smp_019760.1	DNA polymerase theta%2C putative	P-loop containing nucleoside triphosphate hydrolase	Polymerase (DNA directed), theta	3.48866	3.10531	3.3017	3.23267	3.09312	3.33913	3.20473	3.02789	3.30495	3.22245	3.32053	3.25986
Smp_019790.1	Guanylate cyclase	Periplasmic binding protein-like I	Venus kinase receptor	6.88597	6.5248	6.96829	7.04023	6.70482	7.10321	7.16422	6.70281	6.90223	7.18649	6.48555	5.74744
Smp_019790.2	Guanylate cyclase	Periplasmic binding protein-like I	Venus kinase receptor	8.20047	8.22395	8.32626	8.17751	7.97546	8.16602	8.01806	7.73921	8.17298	8.33923	8.22497	8.30368
Smp_019820.1		Thioredoxin domain-containing protein 15	NA	5.75846	5.61218	5.93975	5.93978	5.76708	5.85233	5.81266	5.69432	5.86874	5.90384	5.63141	5.74773
Smp_019840.1	DNA ligase	DNA ligase%2C ATP-dependent%2C N-terminal domain superfamily	DNA ligase	7.3769	7.29228	7.33358	7.26727	7.22595	7.31322	7.30666	7.31064	7.36619	7.34941	7.33546	7.17592
Smp_019880.1	Derlin	Derlin	derlin 2	6.27643	6.19804	6.48885	6.59691	6.30902	6.48917	6.52796	6.34639	6.31924	6.43136	5.98457	6.23969
Smp_019890.1	Putative syntaxin	Syntaxin 1	SYNtaxin	3.83178	4.03759	3.74291	3.6376	3.76756	3.85289	3.33793	4.0335	3.6802	3.62318	3.97221	3.45528
Smp_019890.2	Putative syntaxin	SNARE	SYNtaxin	5.07228	4.80275	4.85033	4.9158	4.78143	4.67523	4.87538	4.92496	4.66171	5.03892	4.87093	4.73723
Smp_019900.1	Putative zygin	Fasciculation and elongation protein zeta%2C FEZ	Fasciculation and elongation protein zeta 2 (Zygin II)	7.26962	7.43517	7.28368	7.19759	7.33917	7.2061	7.21783	7.22772	7.20308	7.33756	7.40838	7.27826
Smp_019920.1		NA	NA	4.62331	4.81933	4.63529	4.77363	4.82702	4.67441	4.67537	4.88806	4.56222	4.49253	4.74925	4.9319
Smp_019920.2		NA	NA	3.84321	3.6589	3.88059	3.3347	3.51243	3.6858	3.83141	3.8562	3.80822	3.83342	3.88765	3.13358
Smp_019950.1		CPI-17 superfamily	NA	6.55558	6.7325	6.78662	6.72221	6.87117	6.82673	6.84959	6.97822	6.87294	6.63583	6.62099	6.6337
Smp_019980.1	Putative vacuole membrane protein	NA	vacuole membrane protein	7.59012	7.49342	7.74065	7.64515	7.66856	7.69808	7.65623	7.53961	7.55821	7.85807	7.5445	7.75378
Smp_019990.1	AP complex subunit sigma	AP complex%2C mu/sigma subunit	Adaptor-related protein complex 1, sigma	6.44434	6.16081	6.27608	6.27481	6.32045	6.21599	6.33888	6.31322	6.24653	6.08064	5.94612	6.19696
Smp_020040.1	PPM-type phosphatase domain-containing protein	Phosphatase 2C%2C C-terminal domain superfamily	protein phosphatase, Mg2 Mn2 dependent	8.49024	8.42092	8.59557	8.61849	8.53325	8.49017	8.45439	8.47718	8.38421	8.58351	8.39989	8.69294
Smp_020040.2	PPM-type phosphatase domain-containing protein	PPM-type phosphatase domain superfamily	protein phosphatase, Mg2 Mn2 dependent	5.09345	5.192	4.9967	5.2491	5.08804	5.01554	5.14084	5.16308	5.08075	5.27906	5.37098	5.14871
Smp_020050.1	Putative cop9 signalosome complex subunit	COP9 signalosome complex subunit 2	COP9 constitutive photomorphogenic homolog subunit 2 (Arabidopsis)	7.94382	7.82315	7.87324	7.8503	7.95646	7.87724	7.90187	8.03096	7.90975	7.84126	7.96629	8.05187
Smp_020060.1	CS domain-containing protein	NudC domain-containing protein 1	NudC domain containing 1	7.36028	7.29443	7.24119	7.25252	7.27872	7.26316	7.22011	7.32947	7.23545	7.34679	7.41925	7.45912
Smp_020070.1		NA	NA	6.93414	7.21156	7.563	8.22695	8.24486	8.22837	8.14018	8.31525	8.08178	8.02711	8.22399	8.1711
Smp_020070.2		NA	NA	3.89984	3.6007	4.20755	4.12234	4.59562	5.03528	4.15472	4.39121	4.26018	4.48332	4.67742	4.80527
Smp_020080.1	Putative gtp-binding protein (I) alpha-1subunit%2C gnai1	P-loop containing nucleoside triphosphate hydrolase	Guanine nucleotide binding protein (G protein), alpha	5.47787	5.31284	5.35703	5.32266	5.50891	5.49922	5.41324	5.43919	5.31043	5.27901	5.27161	5.54459
Smp_020090.1	Rhomboid-like protein	Rhomboid-like superfamily	Rhomboid, veinlet-like	5.25626	5.07739	5.17499	5.27216	5.16529	5.12779	5.22831	5.0874	5.08391	5.33128	4.80103	4.96314
Smp_020120.1		Nuclear envelope phosphatase-regulatory subunit 1	CTD nuclear envelope phosphatase 1 regulatory subunit 1	4.42067	4.23522	4.35825	4.37034	4.30029	4.23506	4.45205	4.37897	4.30779	4.35151	4.17795	4.45644
Smp_020120.2		Nuclear envelope phosphatase-regulatory subunit 1	CTD nuclear envelope phosphatase 1 regulatory subunit 1	0.558599	-0.0739007	0.893275	0.0852607	0.257762	0.723156	0.66389	0.314101	0.0385012	1.74052	1.04996	0.17531
Smp_020130.1		NA	NA	6.36111	6.48988	6.4305	6.46203	6.56912	6.41333	6.54985	6.63979	6.54113	6.35679	6.5985	6.44354
Smp_020200.1	ATP-dependent RNA helicase	DDX54/DBP10 family	DEAD (Asp-Glu-Ala-Asp) box polypeptide 54	6.6157	6.60801	6.55529	6.46823	6.48995	6.52224	6.49966	6.50393	6.46545	6.51635	6.58498	6.37542
Smp_020200.2	ATP-dependent RNA helicase	DDX54/DBP10 family	DEAD (Asp-Glu-Ala-Asp) box polypeptide 54	-3.39183	-3.39183	-3.39183	-3.39183	-0.609579	-3.39183	0.503227	-3.39183	-0.441594	-3.39183	-3.39183	-3.39183
Smp_020220.1	Coatomer subunit zeta	Coatomer subunit zeta	Coatomer protein complex subunit zeta	6.38575	6.2397	6.42889	6.35314	6.4857	6.39435	6.40203	6.35143	6.24007	6.13439	6.11802	6.55128
Smp_020270.1	Voltage-dependent L-type calcium channel subunit alpha	Voltage-dependent L-type calcium channel%2C IQ-associated domain	Calcium channel, voltage-dependent	6.38908	6.56315	6.41004	6.43104	6.10704	6.29636	6.20015	5.99749	6.32245	6.34482	6.34352	5.88386
Smp_020270.2	Voltage-dependent L-type calcium channel subunit alpha	Voltage-dependent L-type calcium channel%2C IQ-associated domain	Calcium channel, voltage-dependent	-0.187267	1.64533	0.441536	-0.0415218	1.66882	1.46558	0.33483	1.08179	0.814514	0.775055	-3.39183	0.651856
Smp_020300.1	Putative dishevelled	DIX domain superfamily	dishevelled, dsh homolog	7.79131	7.78229	7.77716	7.75691	7.6011	7.77442	7.61389	7.49568	7.79206	7.82712	7.93027	7.56904
Smp_020300.2	Putative dishevelled	DIX domain superfamily	dishevelled, dsh homolog	5.59234	5.69195	5.84764	5.61221	5.46358	5.54415	5.66653	5.27796	5.68777	5.65003	5.26548	3.8477
Smp_020300.3	Putative dishevelled	DIX domain superfamily	dishevelled, dsh homolog	4.92708	5.07763	5.13441	4.53014	4.67932	5.03536	4.6598	4.8219	5.07463	5.08662	4.46922	3.78098
Smp_020300.4	Putative dishevelled	NA	dishevelled, dsh homolog	2.86537	3.27276	2.72848	2.94886	3.07605	2.79376	3.21068	3.22425	3.54222	3.06886	3.14141	2.66346
Smp_020340.1	Putative alpha-glucosidase	Galactose mutarotase%2C N-terminal barrel	alpha-glucosidase	6.86073	6.7696	6.75187	6.56759	6.505	6.60314	6.56897	6.34751	6.36562	6.32262	6.32151	6.61763
Smp_020370.1	Reticulon-like protein	Reticulon	Reticulon	8.88426	8.7004	8.82356	8.60238	8.58599	8.67399	8.76834	8.59679	8.60646	8.5409	8.29758	8.49551
Smp_020400.1		Uncharacterised protein family%2C zinc metallopeptidase-like	Putative peptidase family	3.76486	3.50489	3.71617	3.4588	3.55817	3.61862	3.55565	3.62879	3.55791	3.78833	3.864	3.56387
Smp_020400.2		Uncharacterised protein family%2C zinc metallopeptidase-like	Putative peptidase family	4.25805	4.09399	4.40283	4.20528	4.11451	4.19213	4.14551	4.37936	4.4491	4.39064	4.48356	4.42182
Smp_020400.3		NA	Putative peptidase family	3.59431	3.41528	3.6111	3.65777	3.57541	3.60829	3.60544	3.6029	3.48481	3.71901	3.52919	3.46568
Smp_020450.1	UBX domain-containing protein	PUB-like domain superfamily	UBX domain protein 6	7.28519	7.1621	7.19978	7.16039	7.16726	7.15162	7.14548	7.21492	7.20112	7.15693	7.09795	7.22134
Smp_020450.2	UBX domain-containing protein	PUB-like domain superfamily	UBX domain protein 6	0.207956	-0.00797281	0.144691	-1.11774	0.883219	-3.39183	-0.252674	0.181646	0.0323624	0.878311	-0.0465879	0.638836
Smp_020480.1		PIN-like domain superfamily	asteroid homolog 1 (Drosophila)	5.44543	5.38863	5.55518	5.38096	5.50443	5.55532	5.48364	5.4212	5.36576	5.61938	5.56239	5.77715
Smp_020480.2		NA	NA	5.67311	5.41148	5.29928	5.521	5.25946	5.23179	5.48423	5.39653	5.35548	5.59416	5.25316	3.93633
Smp_020540.1	Pinch%2C putative	LIM and senescent cell antigen-like-containing domain protein 1	LIM and senescent cell antigen-like domains	1.81243	1.93967	2.28029	2.23272	2.47903	2.39975	2.54432	2.81109	2.46523	2.68233	2.81575	2.95799
Smp_020550.1	Low-density lipoprotein receptor (Ldl)	Immunoglobulin-like domain superfamily	Low-density lipoprotein receptor domain class A	1.77403	1.01933	1.90943	1.17484	1.67804	1.3173	0.806502	1.42859	1.62318	1.6842	1.79674	1.43034
Smp_020550.2	Low-density lipoprotein receptor (Ldl)	Immunoglobulin-like domain superfamily	Low-density lipoprotein receptor domain class A	7.47966	7.56813	7.516	7.33757	7.1939	7.44106	7.04661	6.88129	7.27638	6.87872	6.97262	7.27324
Smp_020550.3	Low-density lipoprotein receptor (Ldl)	Immunoglobulin-like domain superfamily	Low-density lipoprotein receptor domain class A	7.02039	7.00217	6.89961	6.83533	6.99799	6.55399	6.89706	7.08438	6.68185	6.79436	6.94663	7.04339
Smp_020590.1	WD_REPEATS_REGION domain-containing protein	WD40-repeat-containing domain superfamily	proteasomal ATPase-associated factor 1	5.81617	5.87205	5.83281	5.79938	5.91302	5.78029	5.66189	5.68141	5.65356	5.80761	5.91962	5.89753
Smp_020760.1	Ankyrin repeat-containing%2C putative	Ankyrin repeat-containing domain superfamily	Ankyrin Repeat Protein	7.13473	7.1323	6.99073	7.12572	7.10505	7.13848	7.20167	7.19614	7.13033	7.14378	7.10898	7.16531
Smp_020760.2	Ankyrin repeat-containing%2C putative	Ankyrin repeat-containing domain superfamily	Ankyrin Repeat Protein	4.38529	4.04444	4.56546	4.20788	4.77127	4.36527	4.69649	4.18067	4.63422	3.79733	3.90663	4.45197
Smp_020770.1	Dolichyl-diphosphooligosaccharide--protein glycosyltransferase subunit DAD1	DAD/Ost2	Defender against cell death 1	6.62501	6.5137	6.71972	6.77006	6.61909	6.75092	6.70033	6.6336	6.52301	6.71734	6.35781	6.80681
Smp_020800.1	Cysteine and histidine-rich domain (Chord)-containing%2C zinc binding protein%2C putative	CHORD domain containing protein	cysteine and histidine-rich domain (CHORD) containing 1	6.89966	6.83533	6.92955	7.04108	6.9849	7.01082	7.01925	6.95194	7.00362	7.04927	6.90433	7.14117
Smp_020920.1	Putative dnaj homolog subfamily B member 4	Chaperone J-domain superfamily	DnaJ (Hsp40) homolog, subfamily B, member	-3.39183	-3.39183	-3.39183	-3.39183	-3.39183	-0.206338	-3.39183	0.148702	-3.39183	-3.39183	-0.153979	-3.39183
Smp_020920.2	Putative dnaj homolog subfamily B member 4	Chaperone J-domain superfamily	DnaJ (Hsp40) homolog, subfamily B, member	4.3368	5.36124	4.68839	4.77821	5.2957	4.5658	4.65329	5.38068	4.54256	4.56442	5.13005	4.63465
Smp_021040.1		Protein FAM32A	Family with sequence similarity 32, member A	6.7925	6.62205	6.70236	6.28733	6.49337	6.59483	6.61645	6.58933	6.54841	6.603	6.40071	6.74948
Smp_021040.2		Protein FAM32A	Family with sequence similarity 32, member A	0.750397	0.901124	0.811012	1.61576	1.50051	1.46962	0.992948	1.34945	0.978526	2.11589	0.659059	1.51026
Smp_021040.3		Protein FAM32A	Family with sequence similarity 32, member A	5.95696	5.92988	6.03142	6.28119	6.05892	6.01333	6.12862	6.61387	6.02891	6.02426	6.08482	6.10885
Smp_021070.1	Putative gtp-binding protein-animal	Circularly permuted (CP)-type guanine nucleotide-binding (G) domain	guanine nucleotide binding protein-like 3	5.68987	5.88763	5.93254	5.92045	6.05018	5.95668	5.89678	5.95084	5.88602	5.81111	5.8674	5.73019
Smp_021080.1	Putative 60s ribosomal protein L10%2C mitochondrial	Ribosomal L18e/L15P superfamily	mitochondrial ribosomal protein L15	6.7894	6.66035	6.66663	6.63213	6.64993	6.56136	6.49443	6.67663	6.69507	6.552	6.6865	6.84331
Smp_021080.2	Putative 60s ribosomal protein L10%2C mitochondrial	Ribosomal L18e/L15P superfamily	mitochondrial ribosomal protein L15	0.0304022	-0.251235	0.797499	1.29303	0.449789	0.428866	1.05239	-0.104992	-0.153403	-0.378695	1.35802	0.361673
Smp_021100.1	SAM domain-containing protein	Protein Smaug%2C SAM domain	sterile alpha motif domain containing	8.03121	8.03628	8.02962	8.10635	7.91706	8.07571	8.00188	7.86892	8.13832	8.1663	7.96986	7.88234
Smp_021130.1		NA	NA	5.45958	5.50855	5.45125	5.53549	5.49811	5.45212	5.4556	5.37882	5.47899	5.65924	5.79856	5.80918
Smp_021130.2		NA	NA	5.45958	5.50855	5.45125	5.53549	5.49811	5.45212	5.4556	5.37882	5.47899	5.65924	5.79856	5.80918
Smp_021140.1	40S ribosomal protein S7	Ribosomal protein S7e	ribosomal protein S7	8.90027	8.97029	9.07241	9.16598	9.39022	9.2754	9.23222	9.33223	9.11431	8.9545	8.98348	9.29513
Smp_021160.1	Putative peptidyl-prolyl cis-trans isomerase	Cyclophilin-like domain superfamily	Peptidylprolyl isomerase (Cyclophilin)-like 2	5.86138	5.94344	5.97989	5.96631	6.11776	5.91041	6.06863	6.24722	6.03041	6.13134	6.15702	5.8261
Smp_021170.1	VPS13C protein%2C putative	Vacuolar protein sorting-associated protein 13%2C second N-terminal domain	vacuolar protein sorting 13 homolog	5.68854	6.27556	6.03625	6.48855	6.42723	6.49747	5.9427	5.20679	6.01948	6.64612	6.86094	4.87318
Smp_021170.2	VPS13C protein%2C putative	Vacuolar protein sorting-associated protein 13%2C second N-terminal domain	vacuolar protein sorting 13 homolog	8.36883	8.51571	8.27331	7.9187	7.75612	7.98313	7.88389	7.8116	8.05451	8.01491	7.99777	7.83093
Smp_021170.3	VPS13C protein%2C putative	Vacuolar protein sorting-associated protein 13%2C second N-terminal domain	vacuolar protein sorting 13 homolog	5.39571	5.44773	5.85853	5.68214	5.46127	5.34374	5.61122	5.52961	5.77532	5.58822	5.48068	5.92055
Smp_021220.1	Ig-like domain-containing protein	Immunoglobulin-like domain superfamily	NA	6.61067	6.45262	6.62516	6.54652	6.49504	6.53811	6.5102	6.36974	6.3683	6.69619	5.92594	6.34599
Smp_021290.1	Putative hiv-1 rev binding protein%2C hrbl	ArfGAP domain superfamily	ArfGAP with FG repeats 1	6.90025	6.78849	6.77463	6.73834	6.48336	6.70277	6.67466	6.53672	6.85313	6.77184	6.67639	6.54175
Smp_021300.1	Ubiquitin carboxyl-terminal hydrolase	Papain-like cysteine peptidase superfamily	ubiquitin carboxyl-terminal hydrolase	7.20951	7.3183	7.2899	7.23672	7.12732	7.19422	7.19161	7.09641	7.19022	7.34547	7.3248	7.22694
Smp_021330.1	Putative abc1 family	UbiB domain%2C ADCK3-like	AarF domain containing kinase	6.13828	6.16645	6.18934	5.95089	6.08309	6.08523	6.13868	6.10339	6.12659	6.21815	6.25732	5.86156
Smp_021340.1	Mxi neural development protein%3B Putative max binding protein%2C mnt	Helix-loop-helix DNA-binding domain superfamily	HLH	9.43178	9.33206	9.32842	9.37959	9.45446	9.40193	9.46068	9.54891	9.47197	9.6786	9.59415	9.18977
Smp_021370.1	Putative beta-1%2C4-galactosyltransferase	Nucleotide-diphospho-sugar transferases	UDP-Gal betaGlcNAc beta 1,4- galactosyltransferase, polypeptide	5.91613	5.84473	6.05838	5.95821	5.60546	5.91193	5.85688	5.4161	5.88108	6.32114	5.71754	5.45728
Smp_021370.2	Putative beta-1%2C4-galactosyltransferase	Nucleotide-diphospho-sugar transferases	UDP-Gal betaGlcNAc beta 1,4- galactosyltransferase, polypeptide	6.05062	5.98241	6.15142	6.05795	5.83607	6.04949	6.27618	5.84536	6.01605	6.17588	5.99526	5.80706
Smp_021390.1	Subfamily M23B non-peptidase homologue (M23 family)	NA	IQ motif containing E	0.688818	0.528533	0.63002	0.592712	-0.0589885	0.617371	0.699842	0.517509	0.745726	-0.35389	0.342475	0.392542
Smp_021390.2	Subfamily M23B non-peptidase homologue (M23 family)	NA	IQ motif containing E	0.392027	-0.398185	-0.70065	-0.0571135	-0.544866	-0.53438	-0.364413	0.235515	0.237207	0.362215	-0.276649	-0.852007
Smp_021460.1	Glutamine synthetase bacteria%2C putative	Glutamine synthetase/guanido kinase%2C catalytic domain	lengsin, lens protein with glutamine synthetase domain	2.01768	1.48925	1.88878	0.304081	0.676824	0.952743	1.17556	0.771842	1.02392	1.21314	0.815824	0.96191
Smp_021540.1	Putative zinc finger protein	K Homology domain%2C type 1 superfamily	splicing factor 1	7.62989	7.6638	7.65951	7.65899	7.87551	7.57057	7.64369	7.80122	7.54523	7.58151	7.72988	7.60164
Smp_021540.2	Putative zinc finger protein	K Homology domain%2C type 1 superfamily	splicing factor 1	4.90021	5.09018	5.06281	4.81617	5.29075	4.88238	5.29877	5.41792	4.82369	4.95769	5.26883	4.64692
Smp_021550.1	Putative dna repair protein xp-C / rad4	Rad4%2C beta-hairpin domain 3 superfamily	xeroderma pigmentosum complementation group C	5.47819	5.38707	5.3798	5.31313	5.3122	5.4075	5.48691	5.4213	5.45166	5.53373	5.58408	5.4946
Smp_021590.1	Putative rac gtpase activating protein	Rho GTPase activation protein	Rac GTPase activating protein 1	3.99958	3.75037	3.75092	3.64397	3.59383	3.51944	3.4719	3.72292	3.50292	3.51256	3.51552	3.82291
Smp_021590.2	Putative rac gtpase activating protein	Rho GTPase activation protein	Rac GTPase activating protein 1	0.740736	0.877083	-0.368616	-0.0260969	-0.670633	-0.0354929	0.404667	-0.0374408	0.840902	0.352758	-0.856108	0.646581
Smp_021600.1		TRIC channel	Transmembrane protein 38B	4.41722	4.10665	4.31605	4.72248	4.60332	4.60316	4.42792	4.21021	4.49663	4.32878	4.21531	4.32979
Smp_021600.2		TRIC channel	Transmembrane protein 38B	4.0998	4.22158	4.2527	4.20588	4.20802	4.19247	4.40594	4.28657	4.08582	4.16529	3.73128	3.99841
Smp_021600.3		TRIC channel	Transmembrane protein 38B	1.92761	1.74571	2.04207	2.01582	1.73316	1.81165	1.69219	1.33162	1.17367	1.90561	1.63688	1.56913
Smp_021730.1		Cytochrome c oxidase%2C subunit Vb superfamily	NA	7.59911	7.65226	7.73512	7.7869	7.82719	7.73298	7.58843	7.82947	7.65512	7.67614	7.66595	8.00409
Smp_021750.1	Bicoid-interacting protein related	RNA methyltransferase Bin3-like	methylphosphate capping enzyme	7.29943	7.18324	7.1922	7.21152	7.30329	7.20515	7.1668	7.26021	7.21912	7.19599	7.3599	7.27908
Smp_021760.1	60S ribosome subunit biogenesis protein NIP7 homolog	UPF0113%2C pre-PUA domain	Required for proper 34S pre-rRNA processing and 60S ribosome subunit assembly (By similarity)	7.41701	7.29743	7.47332	7.4074	7.42838	7.31892	7.45673	7.4376	7.24884	7.16901	7.34563	7.49977
Smp_021790.1		EF-hand calcium-binding domain-containing protein 10	EF-hand calcium binding domain 10	3.23557	3.4582	3.42313	3.46129	3.40193	3.19399	3.41654	3.75641	3.57508	3.28228	3.45177	3.37474
Smp_021800.1	Prefoldin subunit 3	Prefoldin subunit 3	von Hippel-Lindau binding protein 1	5.64903	5.69264	5.75804	5.64493	5.81385	5.747	5.82587	5.83398	5.8089	5.74945	5.44074	5.67112
Smp_021830.1	Phosphatidylserine decarboxylase proenzyme 1	Phosphatidylserine decarboxylase	Phosphatidylserine decarboxylase	4.52074	4.76337	4.86646	4.75013	5.00555	4.73533	4.7551	4.82371	4.7144	4.66458	4.39101	4.68356
Smp_021830.2	Phosphatidylserine decarboxylase proenzyme 1	Phosphatidylserine decarboxylase-related	Phosphatidylserine decarboxylase	1.09078	1.33414	1.58953	1.64934	1.72196	1.08114	1.5825	1.39828	1.75267	1.9756	1.76377	1.75218
Smp_021830.3	Phosphatidylserine decarboxylase proenzyme 1	Phosphatidylserine decarboxylase-related	Phosphatidylserine decarboxylase	-0.0359187	-1.53348	-0.379409	0.251546	-0.511571	-0.645839	-0.916318	-1.36473	-0.154181	0.172881	-0.256832	-1.24879
Smp_021910.1	2-methoxy-6-polyprenyl-1%2C4-benzoquinol methylase%2C mitochondrial	S-adenosyl-L-methionine-dependent methyltransferase	coenzyme Q5 homolog, methyltransferase (S. cerevisiae)	5.04875	5.17999	5.05994	5.01269	5.29641	5.06812	5.19052	5.06202	5.09322	5.05386	4.8295	4.98814
Smp_021910.2	2-methoxy-6-polyprenyl-1%2C4-benzoquinol methylase%2C mitochondrial	S-adenosyl-L-methionine-dependent methyltransferase	coenzyme Q5 homolog, methyltransferase (S. cerevisiae)	3.14206	3.02289	3.29153	3.21057	3.11428	3.37493	2.89028	3.04042	2.96759	2.82554	2.98411	2.70475
Smp_021920.1	Putative paramyosin	Intermediate filament%2C rod domain%2C coil 1B	myosin heavy chain	9.1377	9.21298	9.01413	8.94617	9.11022	8.95898	9.00068	9.04708	8.96676	8.78535	8.88239	8.71991
Smp_021960.1		Armadillo-like helical	NA	3.10038	3.69872	3.7036	3.25192	3.38314	3.68862	3.49375	3.77027	3.54108	3.75297	2.82294	3.6328
Smp_021960.2		Armadillo-like helical	NA	2.91355	3.35741	3.16129	3.19659	3.28068	3.03788	3.273	3.11211	3.32253	3.1788	3.55015	1.77876
Smp_021960.3		Armadillo-like helical	NA	2.13664	0.582691	0.974636	-0.476747	2.00283	0.443326	1.65108	0.958721	0.736945	1.68442	1.02993	-0.528238
Smp_021960.4		Armadillo-like helical	NA	0.645354	1.85399	1.43666	1.25508	1.93583	1.65341	1.76587	2.15536	2.43878	2.29416	2.20785	1.26939
Smp_022020.1	Putative cpg binding protein	Spp1/CFP1	CXXC finger protein 1	7.66409	7.46526	7.46784	7.59833	7.80983	7.47551	7.57888	7.76111	7.69007	7.65826	7.88472	7.53279
Smp_022070.1		NA	NA	1.52494	0.975057	1.34974	1.46141	0.990284	1.35902	0.948282	0.849825	0.840902	0.564198	0.413759	0.96191
Smp_022090.1	Putative ribose-phosphate pyrophosphokinase 1	Ribose-phosphate pyrophosphokinase%2C bacterial-type	Ribose-phosphate pyrophosphokinase	7.18164	7.11724	7.24348	7.19292	7.19047	7.2235	7.16491	7.13488	7.10239	7.14705	7.0703	7.28807
Smp_022110.1	Pak inhibitor skb15%2C putative	WD40-repeat-containing domain superfamily	PAK1 interacting protein 1	7.2443	6.96086	7.2743	7.1717	7.00192	7.10923	7.18975	7.05122	7.2493	7.34722	7.15365	7.31749
Smp_022130.1	Rab-GAP TBC domain-containing protein	Rab-GTPase-TBC domain superfamily	TBC1 domain family member	4.47454	4.79193	4.99078	4.37922	4.91086	4.58668	4.77417	4.60087	4.67835	4.37073	4.03242	4.39225
Smp_022130.2	Rab-GAP TBC domain-containing protein	Rab-GTPase-TBC domain superfamily	TBC1 domain family member	5.69806	5.29683	5.45366	5.66889	5.41469	5.66922	5.57747	5.54591	5.55386	5.72293	5.35787	5.37416
Smp_022140.1	Serine/threonine-protein kinase rio1 (Rio kinase 1)%2C putative	RIO kinase%2C conserved site	serine threonine-protein kinase rio1	5.92767	5.90343	5.96663	6.03372	6.00572	6.06971	6.13771	6.06406	6.06736	5.99718	5.90548	6.05199
Smp_022170.1	Tropomyosin%2C putative	Tropomyosin	Tropomyosin, in association with the troponin complex, plays a central role in the calcium dependent regulation of muscle contraction	7.41927	7.47339	7.28331	7.40636	7.5094	7.28984	7.42414	7.58342	7.26615	7.33789	7.41738	7.08528
Smp_022320.1	Cytochrome c heme lyase	Cytochrome c/c1 haem-lyase	Holocytochrome c synthase	5.69734	5.76514	5.83422	5.78939	5.8925	5.75219	5.84371	5.83158	5.71087	5.83184	5.99644	6.02976
Smp_022330.1	Putative dnaj homolog subfamily B member 2%2C 6%2C 8	Chaperone J-domain superfamily	DNAj (Hsp40) homolog, subfamily B, member	8.35104	8.18486	8.32863	8.29304	8.24153	8.35842	8.27305	8.29264	8.25961	8.28142	8.32929	8.54882
Smp_022340.1	Putative pdz and lim domain protein	PDZ superfamily	PDZ and LIM domain	6.92596	6.74576	6.84755	6.84287	6.82007	6.98071	6.79991	6.84473	6.97204	6.64797	6.71479	6.9046
Smp_022400.1	Glucose-6-phosphate isomerase	Phosphoglucose isomerase%2C SIS domain 2	glucose-6-phosphate isomerase	8.25864	8.11747	8.23061	7.96931	8.01929	8.10163	8.06481	8.11774	8.07492	7.72446	7.70529	7.96515
Smp_022430.1	Mitochondrial pyruvate carrier	Mitochondrial pyruvate carrier	mitochondrial pyruvate carrier 1	5.49695	5.40487	5.52191	5.46088	5.2904	5.25819	5.41701	5.27052	5.19529	5.44173	5.55442	5.74491
Smp_022430.2	Mitochondrial pyruvate carrier	Mitochondrial pyruvate carrier	mitochondrial pyruvate carrier 1	4.04777	3.71613	4.34288	4.28009	3.57023	4.12252	3.80733	3.98079	4.11975	4.39576	3.89699	3.27559
Smp_022450.1		NA	NA	9.0323	8.7301	8.60873	8.57606	8.54948	8.41191	8.74133	8.84829	8.74911	8.7238	8.59193	8.89186
Smp_022470.1	Putative excision repair cross-complementing 1 ercc1	Restriction endonuclease type II-like	Excision repair cross-complementing rodent repair deficiency, complementation group 1 (Includes overlapping antisense sequence)	4.52003	4.28255	4.63593	4.4971	4.38581	4.61561	4.62073	4.37165	4.4019	4.17901	4.45643	4.43235
Smp_022470.2	Putative excision repair cross-complementing 1 ercc1	Restriction endonuclease type II-like	Excision repair cross-complementing rodent repair deficiency, complementation group 1 (Includes overlapping antisense sequence)	2.21685	2.31897	2.85108	2.45921	2.41658	2.01306	2.01686	2.92644	2.44714	1.88472	1.1368	2.67845
Smp_022470.3	Putative excision repair cross-complementing 1 ercc1	RuvA domain 2-like	Excision repair cross-complementing rodent repair deficiency, complementation group 1 (Includes overlapping antisense sequence)	-0.536686	-0.530299	-0.952663	-1.93029	0.308359	-1.22441	-0.64829	-1.66744	-0.294595	-1.02623	-0.746113	-2.51731
Smp_022470.4	Putative excision repair cross-complementing 1 ercc1	NA	NA	4.0334	3.78332	3.90011	3.98258	3.86349	3.91025	3.9967	3.83751	3.93292	3.81749	3.27701	3.05237
Smp_022500.1		NA	NA	7.15242	6.93131	7.06736	7.13172	7.02896	7.12734	7.03434	7.05379	7.02077	6.86894	6.92425	7.22906
Smp_022540.1	Phosphatidylinositol-4%2C5-bisphosphate 4-phosphatase	Phosphatidylinositol 4%2C5-bisphosphate 4-phosphatase	Transmembrane protein 55A	8.09665	7.83372	8.01848	7.915	7.90546	7.94708	7.98016	7.84064	7.86314	8.00185	7.68688	7.6855
Smp_022570.1	SAGA-associated factor 11	SAGA complex%2C Sgf11 subunit		5.94948	5.81871	5.90542	5.81029	5.69328	5.78043	5.86366	5.72568	5.8434	5.79637	5.80103	5.88974
Smp_022640.1	60S ribosomal protein L13	Ribosomal protein L13e%2C conserved site	60S ribosomal protein L13	10.1544	10.1018	10.0799	10.3903	10.6136	10.3575	10.4215	10.5639	10.1022	10.2298	10.5391	10.7191
Smp_022660.1	Putative wd-repeat protein	WD40-repeat-containing domain superfamily	Glutamate-rich WD repeat containing 1	6.73834	6.73321	6.79804	6.79864	6.84016	6.78479	6.908	6.78158	6.74091	6.88544	6.79896	6.84677
Smp_022660.2	Putative wd-repeat protein	WD40-repeat-containing domain superfamily	Glutamate-rich WD repeat containing 1	5.41118	5.01174	5.32754	5.26327	5.43536	5.39043	5.57668	5.38917	5.36496	5.51674	5.06232	3.7959
Smp_022700.1	Very-long-chain (3R)-3-hydroxyacyl-CoA dehydratase	Protein-tyrosine phosphatase-like%2C PTPLA	protein tyrosine phosphatase-like (proline instead of catalytic arginine), member	5.96197	5.84124	6.11118	6.03686	5.92626	6.05718	6.04107	5.94141	5.89012	6.1293	5.78742	5.59285
Smp_022740.1	Putative tumor necrosis factor induced protein	TNFAIP8 superfamily	Tumor necrosis factor alpha-induced protein 8-like 2	2.56176	1.93967	2.22198	1.64781	2.02569	1.95333	2.14481	1.94156	2.20211	1.86881	1.94616	2.36958
Smp_022810.1	Putative rab-2%2C4%2C14	P-loop containing nucleoside triphosphate hydrolase	member RAS oncogene family	6.03137	5.93986	5.99661	6.03155	5.99898	5.98984	6.10514	6.01302	6.06525	6.12708	6.00435	6.21768
Smp_022810.2	Putative rab-2%2C4%2C14	P-loop containing nucleoside triphosphate hydrolase	member RAS oncogene family	3.81351	3.21298	3.80565	3.86577	3.4928	3.95242	3.7469	3.36349	3.5575	4.05354	3.2108	3.46936
Smp_022850.1		Mitochondrial 28S ribosomal protein S31	mitochondrial ribosomal protein, S31	6.69873	6.54727	6.66058	6.60749	6.66944	6.64739	6.72684	6.70419	6.59636	6.62865	6.57853	6.73036
Smp_022870.1	CRC domain-containing protein	Tesmin/TSO1-like CXC domain	lin-54 homolog (C. elegans)	2.41102	2.5931	2.50476	2.74288	2.45371	2.57413	2.52087	2.38303	2.66582	2.2596	1.81577	1.40798
Smp_022890.1		NA	NA	4.29173	4.09458	4.07402	4.35751	4.39737	4.42955	4.64388	4.73106	4.81446	4.16414	4.32395	4.44208
Smp_022890.2		NA	NA	-1.23855	-0.354404	-1.07746	-1.35991	-1.30001	-3.39183	-1.32176	-0.15591	-0.439696	-1.17439	-3.39183	-0.641806
Smp_022960.1	Putative aldehyde dehydrogenase	Aldehyde dehydrogenase%2C glutamic acid active site	Aldehyde dehydrogenase 1 family, member	5.83448	5.93795	5.86789	5.91729	6.11977	6.07905	5.95727	5.98742	6.00342	5.8689	5.90433	6.15917
Smp_022990.1	Putative voltage-dependent anion-selective channel	Voltage-dependent anion-selective channel protein 1	Voltage-dependent anion channel	6.3671	6.32548	6.33142	6.25701	6.37626	6.33587	6.55707	6.40972	6.25479	6.35766	6.34605	6.48035
Smp_023010.1	ATPase inhibitor-like protein trans-spliced%3B Putative atpase inhibitor	Mitochondrial ATPase inhibitor	Mitochondrial ATPase inhibitor, IATP	0.963661	1.81099	1.23649	1.41079	1.44042	1.15453	1.5677	1.73102	1.21671	1.56592	1.2502	2.14341
Smp_023150.1	Serine/threonine-protein phosphatase	Metallo-dependent phosphatase-like	serine threonine-protein phosphatase	6.73422	6.64555	6.84272	6.65107	6.72935	6.80877	6.86306	6.67703	6.81079	6.89732	6.68375	6.95522
Smp_023160.1	V-type proton ATPase subunit F	ATPase%2C V1 complex%2C subunit F superfamily	Subunit of the peripheral V1 complex of vacuolar ATPase essential for assembly or catalytic function. V-ATPase is responsible for acidifying a variety of intracellular compartments in eukaryotic cells	6.01769	5.34651	5.69551	5.44745	5.26731	5.46907	5.65605	5.37234	5.63309	5.57007	5.48986	6.35136
Smp_023170.1		NA	NA	7.26217	7.18692	7.44281	7.24344	7.33257	7.30587	7.30492	7.26085	7.23347	7.33063	7.22207	7.124
Smp_023230.1	Putative yip1 interacting factor homolog (Yif1 protein)	Yif1 family	yip1 interacting factor homolog	6.04003	6.0491	6.17884	6.29327	6.25233	6.34879	6.2301	6.26778	6.1504	6.25688	5.90433	6.22019
Smp_023250.1	Kin17_mid domain-containing protein	Kin17%2C KOW domain	KIN, antigenic determinant of recA protein homolog (Mouse)	5.91369	6.11023	6.0864	6.01545	6.24329	5.97547	6.06588	6.44834	5.99668	6.08379	6.56876	6.41035
Smp_023250.2	Kin17_mid domain-containing protein	KIN17%2C WH-like domain superfamily	KIN, antigenic determinant of recA protein homolog (Mouse)	3.77966	4.56316	4.58702	4.07159	4.46654	4.54101	4.15712	4.34913	4.32774	4.32463	4.15683	3.40432
Smp_023250.3	Kin17_mid domain-containing protein	KN17%2C SH3-like C-terminal domain	KIN, antigenic determinant of recA protein homolog (Mouse)	4.29303	2.47915	3.64927	3.43746	1.67519	2.63129	3.83982	2.97266	3.67539	3.46984	3.07063	-3.39183
Smp_023270.1	RRM domain-containing protein	RNA-binding domain superfamily	RRM	6.98552	6.94506	6.98539	6.89616	6.91878	6.90926	7.01611	6.99602	6.90771	7.03793	7.1086	6.57083
Smp_023360.1	Putative histidyl-tRNA synthetase	Class II Histidinyl-tRNA synthetase (HisRS)-like catalytic core domain	histidyl-tRNA synthetase	7.6261	7.80547	7.77875	7.83808	7.9406	7.83104	7.84162	7.84859	7.71823	7.73052	7.73104	7.93919
Smp_023470.1	Kynureninase	Pyridoxal phosphate-dependent transferase	Catalyzes the cleavage of L-kynurenine (L-Kyn) and L-3- hydroxykynurenine (L-3OHKyn) into anthranilic acid (AA) and 3- hydroxyanthranilic acid (3-OHAA), respectively (By similarity)	1.61965	1.38977	1.37672	1.06292	1.05906	1.18558	1.44845	1.77166	1.30424	1.08461	1.41369	1.33418
Smp_023550.1	Putative beta-catenin	Armadillo-type fold	Catenin (Cadherin-associated protein), beta 1, 88kDa	8.80318	8.79851	8.70367	8.73801	8.64573	8.72061	8.65727	8.63239	8.70556	8.89989	8.89931	8.80618
Smp_023620.1	Putative 4.1 G protein	FERM superfamily%2C second domain	FERM C-terminal PH-like domain	6.87888	6.9614	6.86687	6.88103	6.8608	6.82914	6.81746	6.76834	6.74974	6.89852	6.78804	6.61304
Smp_023620.2	Putative 4.1 G protein	FERM superfamily%2C second domain	FERM C-terminal PH-like domain	-0.456221	-3.39183	-0.404911	-0.570258	-0.257115	-0.554762	-3.39183	-3.39183	-3.39183	-3.39183	-3.39183	-3.39183
Smp_023660.1	Putative u3 small nucleolar ribonucleoprotein protein MPP10	U3 small nucleolar ribonucleoprotein complex%2C subunit Mpp10	M-phase phosphoprotein 10 (U3 small nucleolar ribonucleoprotein)	6.68168	6.85993	6.72432	6.73126	6.88129	6.72275	6.89248	7.02467	6.78946	6.67053	6.94834	6.99418
Smp_023700.1	AD domain-containing protein	Protein Lsm12-like	LSM12 homolog (S. cerevisiae)	6.22086	6.26536	6.293	6.34726	6.40791	6.32458	6.42116	6.39597	6.27117	6.43877	6.46968	6.5815
Smp_023710.1	Putative g-protein coupled receptor	GPCR%2C rhodopsin-like%2C 7TM	NA	0.685756	0.537392	0.479364	0.188636	0.632381	0.800608	0.948282	0.923808	0.801337	0.564198	-0.393494	0.0917858
Smp_023840.1		DAP1/DAPL1	NA	3.71468	4.64765	4.27692	4.43617	4.74241	4.33579	4.46949	4.7101	4.21384	4.46788	4.82544	4.96518
Smp_023930.1		NA	NA	3.38913	3.43419	3.47273	3.47958	3.28068	3.06685	3.37561	3.63969	3.14607	3.24217	3.17607	3.32868
Smp_023930.2		NA	NA	0.184599	0.70733	0.950778	0.692711	1.20488	1.48767	1.55274	0.817196	0.96319	0.994479	1.16124	0.521825
Smp_023940.1	GRIP domain-containing protein	GRIP domain	Inherit from NOG: protein targeting to Golgi	6.04334	6.50414	6.09622	6.16225	5.98096	6.1389	6.25735	5.95812	6.31256	6.08303	6.1807	5.96221
Smp_023940.2	GRIP domain-containing protein	GRIP domain	Inherit from NOG: protein targeting to Golgi	4.69564	3.92552	4.54954	4.28069	4.38387	4.48011	4.13513	5.22709	4.36604	4.70421	4.84269	4.65184
Smp_024000.1	Putative vacuolar protein sorting (Vps33)	Vacuolar protein sorting-associated protein 33%2C domain 3b	vacuolar protein sorting 33 homolog B (yeast)	6.45079	6.32632	6.39548	6.25342	6.23293	6.36329	6.24717	6.26333	6.23079	6.3758	6.35278	6.36001
Smp_024010.1	Microsomal GST-1	Microsomal glutathione S-transferase 1-like	Microsomal glutathione S-transferase	3.84781	3.3826	3.6721	3.21802	3.1494	3.38666	3.21937	3.34308	3.41391	3.42183	3.08202	3.34999
Smp_024030.1		Ribosomal protein L49/IMG2	mitochondrial ribosomal protein, L49	4.60317	4.24137	4.19699	4.52851	4.33107	4.21552	4.29745	4.53243	4.16175	4.46103	4.70475	4.09135
Smp_024110.1	Enolase	Enolase-like%2C C-terminal domain superfamily	enolase 2, gamma, neuronal	9.03074	9.18002	9.01028	8.92641	9.20327	9.00645	8.99013	9.20773	8.96321	8.87955	9.17437	9.43614
Smp_024110.2	Enolase	Enolase-like%2C C-terminal domain superfamily	enolase 2, gamma, neuronal	3.91256	3.76473	3.84969	3.63859	3.86133	3.58763	3.51111	3.9676	3.66248	3.58763	3.58796	2.8526
Smp_024120.1	Cytochrome b-c1 complex subunit 7	Cytochrome b-c1 complex subunit 7 superfamily	component of the ubiquinol-cytochrome c reductase complex (complex III or cytochrome b-c1 complex), which is part of the mitochondrial respiratory chain (By similarity)	5.85774	6.0109	6.08484	6.09912	6.04227	6.04665	6.03591	6.04967	5.91466	5.85911	5.94612	6.23547
Smp_024140.1	Polyadenylate-binding protein	PABC (PABP) domain	poly(A) binding protein, cytoplasmic	11.2356	11.3653	11.179	11.4319	11.5472	11.3998	11.44	11.4891	11.3554	11.3272	11.4944	11.6256
Smp_024150.1	Putative ubx domain-containing	Thioredoxin-like superfamily	UBX domain protein 4	7.16653	7.05061	6.97273	7.0332	7.05918	7.07855	7.0862	7.18417	7.02721	6.98039	6.87423	7.06955
Smp_024180.1	Putative placenta-specificprotein 8 protein (C15 protein)	PLAC8 motif-containing protein	placenta-specific 8	3.24229	3.08359	3.51122	2.53644	3.07738	2.50134	2.66382	2.93246	2.64339	0.619987	1.3877	2.17221
Smp_024180.2	Putative placenta-specificprotein 8 protein (C15 protein)	PLAC8 motif-containing protein	placenta-specific 8	3.25849	0.691961	2.30578	2.31815	0.785131	0.732438	0.691463	2.50867	-3.39183	1.32604	0.817772	-3.39183
Smp_024180.3	Putative placenta-specificprotein 8 protein (C15 protein)	PLAC8 motif-containing protein	placenta-specific 8	-3.38445	2.7136	2.23913	-0.0205285	2.03152	2.31397	1.54416	-3.39183	2.23248	-3.39183	-0.698557	1.52271
Smp_024240.1	Rcc1-related guanine nucleotide exchange factor	Regulator of chromosome condensation 1/beta-lactamase-inhibitor protein II	Secretion regulating guanine nucleotide exchange factor	4.07582	4.03377	4.20822	3.93712	3.73167	3.94813	4.05154	4.17459	3.81271	3.82122	4.21704	3.689
Smp_024240.2	Rcc1-related guanine nucleotide exchange factor	Regulator of chromosome condensation 1/beta-lactamase-inhibitor protein II	Secretion regulating guanine nucleotide exchange factor	3.10661	3.394	3.36867	3.68198	3.80388	3.49753	3.53525	3.42924	3.34651	3.74151	3.49545	2.79122
Smp_024360.1	Mitochondrial import inner membrane translocase subunit TIM50	HAD-like superfamily	Translocase of inner mitochondrial membrane 50 homolog (S. cerevisiae)	5.9292	5.99979	6.09464	5.99484	6.13805	6.06954	5.92395	5.91971	5.95782	6.13775	6.09602	6.1261
Smp_024360.2	Mitochondrial import inner membrane translocase subunit TIM50	HAD-like superfamily	Translocase of inner mitochondrial membrane 50 homolog (S. cerevisiae)	3.21046	3.1484	3.21002	3.03544	2.97102	3.14878	3.3122	3.31826	2.90102	3.17336	3.28647	2.49578
Smp_024370.1		Fasciculation and elongation protein zeta%2C FEZ	NA	8.46922	8.42597	8.36108	8.55254	8.37902	8.43471	8.41261	8.28827	8.40136	8.49935	8.29801	8.26484
Smp_024380.1	Putative arginine N-methyltransferase 2	Ankyrin repeat-containing domain superfamily	arginine N-methyltransferase 2	5.61609	5.7519	5.68338	5.7677	5.68814	5.57748	5.57478	5.72781	5.63211	5.7592	5.75171	6.0663
Smp_024380.2	Putative arginine N-methyltransferase 2	Ankyrin repeat-containing domain superfamily	arginine N-methyltransferase 2	5.04043	5.06861	4.93687	4.89187	5.12133	4.95597	4.99002	5.07801	4.83831	4.81946	4.63249	3.42301
Smp_024390.1	Putative microsomal signal peptidase 25 kD subunit	Signal peptidase complex subunit 2	signal peptidase complex subunit 2 homolog (S. cerevisiae)	7.31632	7.24725	7.40043	7.22165	7.17506	7.20468	7.19856	7.235	7.19022	7.14554	7.11703	7.4273
Smp_024490.1	Metal dependent hydrolase-related	Metal-dependent protein hydrolase	chromosome 12 open reading frame 10	6.66512	6.67093	6.66263	6.5377	6.55877	6.58253	6.76851	6.64527	6.60859	6.67403	6.52439	6.62856
Smp_024500.1	ApaG domain-containing protein	ApaG domain superfamily	polymerase (DNA-directed), delta interacting protein 2	6.7753	6.86225	6.83545	6.82001	6.87356	6.76061	6.91346	6.9569	6.817	6.65152	6.76298	6.55805
Smp_024520.1	Rab GDP dissociation inhibitor	FAD/NAD(P)-binding domain superfamily	GDP dissociation inhibitor	7.48069	7.46945	7.45524	7.58305	7.41204	7.40636	7.40242	7.33414	7.35684	7.39543	7.23243	7.42619
Smp_024580.1	Putative mannosyl-oligosaccharide glucosidase	Glycosyl hydrolase family 63%2C N-terminal domain superfamily	mannosyl-oligosaccharide glucosidase	7.63711	7.58217	7.69381	7.6599	7.6445	7.74768	7.70488	7.56264	7.64922	7.63443	7.41523	7.57945
Smp_024590.1	Putative signal recognition particle 19 kD protein	Signal recognition particle%2C subunit SRP19-like superfamily	signal recognition particle	6.39498	6.52839	6.52923	6.47748	6.63466	6.54036	6.5578	6.65751	6.47194	6.49042	6.32395	6.64392
Smp_024660.1	Putative cell adhesion molecule	Immunoglobulin-like domain superfamily	Roundabout, axon guidance receptor, homolog	6.72958	6.7344	6.71444	6.94367	6.67082	6.9329	6.6826	6.47807	6.77485	6.56232	6.59708	6.49242
Smp_024800.1	Putative n6-DNA-methyltransferase	S-adenosyl-L-methionine-dependent methyltransferase	N-6 adenine-specific DNA methyltransferase 1	3.69312	3.63819	3.54533	3.56845	3.49956	3.46689	3.49266	3.39836	3.45088	3.65045	3.50564	3.2141
Smp_024800.2	Putative n6-DNA-methyltransferase	S-adenosyl-L-methionine-dependent methyltransferase	N-6 adenine-specific DNA methyltransferase 1	4.50748	4.40102	4.38481	4.24031	4.21407	4.2342	4.32022	4.21128	4.37846	4.37389	4.29715	3.22476
Smp_024820.1	Tetraspanin	Tetraspanin%2C conserved site	CD9 molecule	7.41453	7.15133	7.23383	7.24712	7.16339	7.13033	7.09912	7.07577	6.99634	7.09795	6.60979	6.85544
Smp_024850.1	Putative 60s ribosomal protein L17	Ribosomal protein L22/L17 superfamily	ribosomal protein L17	6.84832	7.1303	7.09199	7.22898	7.53408	7.27966	7.35264	7.44076	7.19189	7.19283	7.32822	7.54135
Smp_024850.2	Putative 60s ribosomal protein L17	Ribosomal protein L22/L17 superfamily	ribosomal protein L17	6.84832	7.1303	7.09199	7.22898	7.53408	7.27966	7.35264	7.44076	7.19189	7.19283	7.32822	7.54135
Smp_024860.1	Basic helix-loop-helix transcription factor%2Ches-related	Helix-loop-helix DNA-binding domain superfamily	hairy and enhancer of split 2 (Drosophila)	3.81816	3.65312	3.48022	2.85126	3.1883	2.96262	3.14462	3.45959	3.57508	2.67118	3.18372	2.91645
Smp_024870.1		Protein-tyrosine phosphatase-like	NA	4.28716	4.4113	4.47092	4.50717	4.94678	4.67357	4.7548	4.91218	4.82498	4.4154	4.58641	4.77607
Smp_024880.1	Putative eif-1a	Translation initiation factor 1A (eIF-1A)%2C conserved site	Seems to be required for maximal rate of protein biosynthesis. Enhances ribosome dissociation into subunits and stabilizes the binding of the initiator Met-tRNA(I) to 40 S ribosomal subunits (By similarity)	7.13631	7.03937	7.19552	7.2189	7.30418	7.26452	7.26315	7.20379	7.10443	7.2814	7.11009	7.28929
Smp_024900.1	Putative retinoblastoma-like protein	Cyclin-like superfamily	Retinoblastoma-like	7.75427	7.73913	7.73999	7.73705	7.62088	7.74768	7.6928	7.56192	7.77773	7.83097	7.72001	7.75173
Smp_024930.1	Enoyl hydratase	ClpP/crotonase-like domain superfamily	Enoyl CoA hydratase domain containing 3	1.48549	0.244083	-3.39183	1.33951	-3.39183	2.65489	-3.39183	1.1188	2.59458	0.999478	-3.39183	1.03018
Smp_024930.2	Enoyl hydratase	ClpP/crotonase-like domain superfamily	Enoyl CoA hydratase domain containing 3	3.65309	3.69284	3.87819	3.50749	3.92144	2.80949	3.66614	3.4912	2.84841	3.84458	3.46997	3.56753
Smp_024970.1	Ccr4 not-related	Not2/Not3/Not5	CCR4-NOT transcription complex subunit 2	7.97102	8.12908	8.1941	8.16932	7.95025	8.20137	8.05744	7.95359	8.24471	8.21604	8.08681	7.88288
Smp_025010.1	Casein kinase II subunit beta	Casein kinase II subunit beta-like	casein kinase	6.35252	6.42619	6.46076	6.41945	6.62972	6.49228	6.48087	6.45174	6.31836	6.55855	6.59921	6.82433
Smp_025020.1		NA	NA	3.25045	4.05734	3.78716	3.74285	3.99138	3.64304	3.62339	3.88236	3.76188	4.02238	3.72522	3.62735
Smp_025030.1	Glutamate-cysteine ligase	NA	NA	6.24984	6.412	6.17693	6.52956	6.12379	6.24851	6.4259	6.42969	6.75169	6.44615	6.31104	6.36078
Smp_025100.1	U5 snrnp-specific protein-related	WD40-repeat-containing domain superfamily	small nuclear ribonucleoprotein 40kDa (U5)	6.45079	6.40406	6.44571	6.41545	6.58742	6.34964	6.53456	6.54919	6.31398	6.45836	6.38517	6.58614
Smp_025130.1	Putative rna binding motif protein	Pre-mRNA-splicing factor Cwc2/Slt11	RNA binding motif protein 22	7.01686	7.06176	7.04336	6.97177	7.14027	7.03286	7.07768	7.19821	7.17965	7.13239	7.2085	7.25178
Smp_025150.1	Sugar nucleotide epimerase related	NAD(P)-binding domain superfamily	short chain dehydrogenase reductase family 39U, member 1	6.72501	6.67399	6.83032	6.69872	6.6834	6.76051	6.72067	6.61743	6.71129	6.61346	6.40465	6.46914
Smp_025150.2	Sugar nucleotide epimerase related	NAD(P)-binding domain superfamily	short chain dehydrogenase reductase family 39U, member 1	3.76149	3.57817	4.08756	3.70611	3.69227	3.86143	3.86421	3.50452	3.58333	4.49332	3.80649	4.23476
Smp_025160.1	Putative acyl-protein thioesterase 1%2C2 (Lysophospholipase I%2CII)	Alpha/Beta hydrolase fold	Lysophospholipase	6.26276	5.81677	5.77476	6.0223	6.43737	6.06403	5.73205	6.14316	5.85098	5.92433	5.88815	6.20522
Smp_025160.2	Putative acyl-protein thioesterase 1%2C2 (Lysophospholipase I%2CII)	Alpha/Beta hydrolase fold	Lysophospholipase	4.82622	4.67677	4.65831	4.54958	4.8868	4.66332	4.73517	4.99723	4.70947	4.69739	4.36033	4.60363
Smp_025160.3	Putative acyl-protein thioesterase 1%2C2 (Lysophospholipase I%2CII)	Alpha/Beta hydrolase fold	Lysophospholipase	6.28438	6.53035	6.6931	6.54181	6.57924	6.53372	6.69228	6.6022	6.59258	6.71221	6.82258	6.7853
Smp_025260.1	Putative prolyl-tRNA synthetase	Anticodon-binding domain superfamily	prolyl-tRNA synthetase 2, mitochondrial	5.46995	5.57303	5.60959	5.57769	5.65074	5.55081	5.58987	5.56879	5.54261	5.57653	5.58641	5.09
Smp_025340.1	Mediator of RNA polymerase II transcription subunit 10	Mediator complex%2C subunit Med10	Component of the Mediator complex, a coactivator involved in the regulated transcription of nearly all RNA polymerase II-dependent genes. Mediator functions as a bridge to convey information from gene-specific regulatory proteins to the basal RNA polymerase II transcription machinery. Mediator is recruited to promoters by direct interactions with regulatory proteins and serves as a scaffold for t…	6.38322	6.22174	6.37556	6.29327	6.2841	6.23188	6.31862	6.18558	6.27389	6.46402	6.31794	6.48675
Smp_025360.1	F-box domain-containing protein	F-box-like domain superfamily	FBOX	6.69193	6.5723	6.62375	6.62841	6.56321	6.68658	6.70684	6.47346	6.59564	6.73619	6.38599	6.20042
Smp_025370.1	Putative lipopolysaccharide-induced transcription factor regulating tumor necrosis factor alpha	LITAF domain containing protein	cell death-inducing p53 target 1	7.34952	7.74292	7.69883	7.91075	7.98629	7.80535	7.87524	8.02125	7.71457	7.62903	7.64279	7.81046
Smp_025380.1	Similar to 16 kDa calcium-binding protein	EF-Hand 1%2C calcium-binding site	Calcium binding protein	3.74651	3.32318	3.7044	3.06275	3.04307	3.33221	3.57297	3.64599	3.6382	3.04384	2.83511	3.55881
Smp_025510.1	Putative skd/vacuolar sorting	AAA ATPase%2C AAA+ lid domain	vacuolar protein sorting 4 homolog	7.99854	8.07332	7.96942	8.06628	8.12231	8.0627	7.95041	8.16689	8.1133	8.05707	8.14446	8.32502
Smp_025550.1	Protein arginine N-methyltransferase	S-adenosyl-L-methionine-dependent methyltransferase	Protein arginine methyltransferase 7	6.83848	6.67229	6.85711	6.80244	6.74312	6.79102	6.72712	6.73758	6.87271	6.96726	6.73471	6.91732
Smp_025550.2	Protein arginine N-methyltransferase	S-adenosyl-L-methionine-dependent methyltransferase	Protein arginine methyltransferase 7	4.7479	4.95124	4.36548	4.67423	4.75809	4.44993	4.21344	4.59451	4.50189	4.86654	4.58607	3.72149
Smp_025550.3	Protein arginine N-methyltransferase	S-adenosyl-L-methionine-dependent methyltransferase	Protein arginine methyltransferase 7	-1.18153	-2.63723	3.5445	-3.39183	-3.39183	1.71834	4.07838	-3.39183	-0.944166	3.47138	3.15642	-3.35881
Smp_025560.1		Zinc finger C2H2-type	zinc finger protein 207	6.87422	6.76957	6.96368	6.93862	7.31297	6.86806	7.20667	7.14768	7.00087	6.61413	6.80716	6.58339
Smp_025560.2		Zinc finger C2H2-type	zinc finger protein 207	4.36356	4.47578	4.18959	4.328	4.13001	4.68143	4.09137	4.71164	3.83085	4.66069	4.59502	4.60919
Smp_025570.1	Putative diphthine synthase	Tetrapyrrole methylase superfamily	S-adenosyl-L-methionine-dependent methyltransferase that catalyzes the trimethylation of the amino group of the modified target histidine residue in translation elongation factor 2 (EF- 2), to form an intermediate called diphthine. The three successive methylation reactions represent the second step of diphthamide biosynthesis (By similarity)	6.76951	6.61972	6.56486	6.75365	6.88129	6.67158	6.75789	6.91727	6.69006	6.73886	6.83268	6.84329
Smp_025620.1	Putative DNA double-strand break repair rad50 ATPase	Coiled-coil domain-containing protein 151	Coiled-coil domain containing 151	2.92843	3.33659	2.86057	2.81278	3.11751	2.80159	2.95638	3.08544	3.1794	2.91747	3.09814	2.75614
Smp_025670.1	C2H2-type domain-containing protein	Zinc finger C2H2-type	NA	5.69655	5.60288	5.83688	5.59123	5.61558	5.78094	5.73395	5.6266	5.8156	5.88791	5.78997	5.33224
Smp_025670.2	C2H2-type domain-containing protein	Zinc finger C2H2-type	NA	3.57735	3.69393	3.58693	3.63402	3.59921	3.75905	3.41304	3.56201	3.57866	3.75477	3.03214	3.41605
Smp_025680.1	CSN8_PSD8_EIF3K domain-containing protein	CSN8/PSMD8/EIF3K	COP9 constitutive photomorphogenic homolog subunit 8 (Arabidopsis)	5.43619	5.69134	5.55749	5.73384	5.56614	5.61352	5.52945	5.51744	5.4075	5.58397	5.42166	5.64847
Smp_025700.1	Putative rab9p40	Kelch-type beta propeller	rab9 effector protein with kelch motifs	3.50116	3.58167	3.35014	3.59199	3.54066	3.71397	3.25535	3.3565	3.41391	2.93621	3.0575	3.14944
Smp_025740.1	Putative rho GTPase	P-loop containing nucleoside triphosphate hydrolase	ras homolog family member	6.21992	6.1332	6.21012	6.31666	6.29928	6.26496	6.2183	6.1638	6.263	6.01492	5.95389	5.93204
Smp_025750.1		NA	NA	6.78874	6.58991	6.68506	6.62147	6.62193	6.62349	6.66198	6.74558	6.71622	6.79706	6.74774	6.86529
Smp_025830.1	Putative adp-ribosyl cyclase	ADP-ribosyl cyclase (CD38/157)	CD38 molecule	0.851044	1.51308	1.20673	1.60342	1.88123	1.58543	1.42337	1.81118	1.67642	0.702015	0.693843	1.56677
Smp_025860.1		Beta-thymosin superfamily	Thymosin beta-4 family	6.50958	8.00357	7.61741	7.66939	7.82442	7.56748	7.62922	7.8063	7.41235	7.47589	7.81745	7.82226
Smp_025860.2		Beta-thymosin superfamily	Thymosin beta-4 family	4.28167	4.34933	5.01031	4.13034	4.8578	4.68203	5.14763	4.87168	4.77047	4.60757	5.36169	4.85561
Smp_025890.1	Putative tbc1 domain family member	Rab-GTPase-TBC domain superfamily	TBC1 domain family, member 5	4.78801	4.68222	4.75673	5.03582	4.8723	5.13178	5.20643	5.061	5.21579	5.30087	5.11803	5.18578
Smp_026030.1	DNA repair and recombination protein rad54-related	SNF2-like%2C N-terminal domain superfamily	S. cerevisiae	2.66531	2.53609	2.30858	2.42353	2.72107	2.57413	2.53264	2.52052	2.59816	2.2596	2.50112	1.83994
Smp_026090.1	Ras-related GTP binding rag C%2Cd/gtr2	RagC/D	ras-related GTP binding	6.28549	6.19804	6.25261	6.22074	6.28679	6.21128	6.32085	6.32436	6.29184	6.43136	6.16947	6.24306
Smp_026160.1	Putative growth hormone inducible transmembrane protein	Bax inhibitor 1-related	growth hormone inducible transmembrane protein	8.38409	8.43497	8.59713	8.59974	8.50453	8.56918	8.46597	8.46011	8.53758	8.6202	8.21614	8.65241
Smp_026190.1	U3 small nucleolar RNA-associated protein 11	Small-subunit processome%2C Utp11	UTP11-like, U3 small nucleolar ribonucleoprotein (Yeast)	1.81544	5.04938	4.59442	0.577187	1.8231	4.71062	5.01205	3.31173	4.7132	4.0367	4.56477	2.29491
Smp_026190.2	U3 small nucleolar RNA-associated protein 11	Small-subunit processome%2C Utp11	UTP11-like, U3 small nucleolar ribonucleoprotein (Yeast)	6.84241	6.59472	6.63971	6.95618	7.12231	6.81951	6.71781	7.10468	6.70328	6.5416	6.59319	6.56271
Smp_026230.1		NA	NA	7.28008	7.08281	7.1884	6.84048	7.01171	7.01244	7.07164	7.21027	7.12911	7.0791	7.25553	7.34906
Smp_026250.1	Peptide alpha-n-acetyltransferase-related	N-acetyltransferase B complex%2C non-catalytic subunit	N-alpha-acetyltransferase 25, NatB auxiliary subunit	7.21688	7.32151	7.22686	7.23163	7.23236	7.3447	7.23934	6.98922	7.08744	7.44605	7.18056	7.34655
Smp_026250.2	Peptide alpha-n-acetyltransferase-related	N-acetyltransferase B complex%2C non-catalytic subunit	N-alpha-acetyltransferase 25, NatB auxiliary subunit	5.71952	5.60997	5.92393	5.67096	5.09389	5.47673	5.60592	5.52438	5.9345	5.55291	5.79934	4.81373
Smp_026260.1	Putative rnf5	Zinc finger%2C RING-type%2C conserved site	Ring finger protein	7.00375	6.90002	6.99793	7.04206	6.99261	6.97627	7.03641	6.99441	6.8866	7.1774	6.98889	7.1662
Smp_026270.1	Putative early growth response protein	Zinc finger C2H2 superfamily	Early growth response 1	8.14456	7.94724	8.01869	8.11056	8.13929	8.04403	8.18229	8.13269	8.28851	8.10756	8.09008	8.09417
Smp_026280.1		NA	NA	6.70953	6.52546	6.45918	6.53474	6.52346	6.47824	6.6397	6.58241	6.63767	6.49675	6.44862	6.24221
Smp_026300.1		rRNA biogenesis protein RRP36	NA	-3.39183	-0.718394	-1.42151	-0.629419	-3.39183	-1.45972	-1.54314	-3.39183	-3.39183	-0.613677	-0.126748	-0.183002
Smp_026300.2		rRNA biogenesis protein RRP36	NA	6.37051	6.43716	6.33075	6.34843	6.37542	6.27263	6.31839	6.61278	6.39678	6.15923	6.38414	6.38397
Smp_026320.1		Mediator complex%2C subunit Med25%2C von Willebrand factor type A	NA	8.34996	8.41554	8.3524	8.35251	8.1864	8.36437	8.36914	8.26955	8.63082	8.51911	8.56772	8.19251
Smp_026340.1	XRN2-binding (XTBD) domain-containing protein	XRN2-binding (XTBD) domain	NA	5.35764	5.19807	5.4345	5.43141	5.41692	5.2776	5.58987	5.48115	5.26933	5.27349	5.25553	5.49606
Smp_026390.1	Putative arsenite inducuble rna associated protein aip-1	AN1-like Zinc finger	zinc finger, AN1-type domain	4.22638	4.14193	4.11613	4.17125	4.15348	4.15543	4.04115	4.19404	4.20249	4.41373	4.20619	4.04283
Smp_026390.2	Putative arsenite inducuble rna associated protein aip-1	AN1-like Zinc finger	zinc finger, AN1-type domain	4.22638	4.14193	4.11613	4.17125	4.15348	4.15543	4.04115	4.19404	4.20249	4.41373	4.20619	4.04283
Smp_026400.1	Thyrotroph embryonic factor related	PAR basic leucine zipper protein	Basic region leucine zipper	1.93463	1.22293	1.62507	1.86135	1.82389	1.87321	1.58499	1.84756	1.84195	1.62002	1.81558	1.81049
Smp_026420.1	Putative calcineurin B subunit	EF-Hand 1%2C calcium-binding site	calcineurin-like EF hand protein 1	5.87464	5.71336	5.79476	5.81394	5.75806	5.78424	5.79443	5.81588	5.64255	5.85542	5.53849	5.79893
Smp_026440.1	Dpy30-related	Sdc1/DPY30	dpy-30 homolog (C. elegans)	1.30744	1.50763	1.72943	1.65869	1.38203	1.35165	1.47822	1.40605	1.57637	1.1723	1.01778	1.17925
Smp_026510.1	Protein kinase	Protein kinase%2C ATP binding site	mitogen-activated protein kinase kinase	6.65257	6.68542	6.66605	6.52734	6.5896	6.675	6.65795	6.55938	6.7288	6.79834	6.63487	6.73276
Smp_026540.1	Putative clathrin coat associated protein ap-50	Ubiquitin-activating enzyme E1%2C inactive adenylation domain%2C subdomain 1	adaptor-related protein complex 2, mu 1 subunit	5.74088	5.86459	5.81782	5.82244	5.69463	5.97403	5.91291	5.59453	5.95014	5.69683	5.77226	5.69957
Smp_026540.2	Putative clathrin coat associated protein ap-50	Ubiquitin-activating enzyme E1%2C inactive adenylation domain%2C subdomain 1	adaptor-related protein complex 2, mu 1 subunit	0.615327	-3.39183	0.594609	-3.39183	-3.39183	-3.39183	-3.39183	0.849066	-3.39183	-3.39183	0.471328	-3.39183
Smp_026560.1	Calmodulin 2%3B Putative calmodulin	Calmodulin	calmodulin	9.60231	9.37026	9.51831	9.36027	9.30704	9.40824	9.4522	9.46327	9.40852	9.40961	9.29751	9.57852
Smp_026560.2	Calmodulin 2%3B Putative calmodulin	Calmodulin	Pfam:efhand_Ca_insen	8.01848	8.05014	7.94201	7.86586	8.12312	8.06864	8.13692	8.13596	7.9475	7.70567	8.03583	8.08568
Smp_026630.1	26S proteasome non-ATPase regulatory subunit 7 (M67 family)	MPN domain	Proteasome (Prosome, macropain) 26S subunit, non-ATPase, 7	5.60348	5.38768	5.49135	5.43725	5.66124	5.32497	5.34606	5.47647	5.39602	5.25897	5.18077	5.58134
Smp_026630.2	26S proteasome non-ATPase regulatory subunit 7 (M67 family)	MPN domain	Proteasome (Prosome, macropain) 26S subunit, non-ATPase, 7	5.80196	5.87467	5.94073	6.02145	6.08869	6.05745	5.84279	5.9145	5.72672	5.94473	5.88652	6.13736
Smp_026700.1	tRNA-dihydrouridine synthase%2C putative	DUS-like%2C FMN-binding domain	Catalyzes the synthesis of dihydrouridine, a modified base found in the D-loop of most tRNAs (By similarity)	3.90064	4.12076	3.9442	4.09113	4.00887	3.88451	4.11741	4.14848	4.02923	4.17617	4.05749	3.96957
Smp_026770.1	Putative small nuclear ribonucleoprotein-associated protein	LSM domain superfamily	Small nuclear ribonucleoprotein-associated protein	7.5028	7.41653	7.25784	7.41925	7.71179	7.3565	7.28028	7.59644	7.29074	7.40598	7.76077	8.03778
Smp_026770.2	Putative small nuclear ribonucleoprotein-associated protein	LSM domain superfamily	Small nuclear ribonucleoprotein-associated protein	7.5028	7.41653	7.25784	7.41925	7.71179	7.3565	7.28028	7.59644	7.29074	7.40598	7.76077	8.03778
Smp_026790.1		NA		0.0664942	-0.0939212	-0.993534	1.12484	-0.66952	-0.958308	1.11795	-0.163551	-1.05019	0.902534	0.0658728	-0.67902
Smp_026820.1	Centrosomal protein of 135 kDa (Cep135 protein) (Centrosomal protein 4)%2C putative	NA		1.22699	1.22639	1.11358	0.85145	0.990284	1.02319	1.23442	1.18679	1.65439	1.30254	1.06579	1.3592
Smp_026830.1		SS18 family	NA	5.38149	5.26627	5.51411	5.55601	5.16334	5.50539	5.69184	5.24902	5.42713	5.69408	4.89399	4.97128
Smp_026910.1	Lipase maturation factor	Lipase maturation factor	Lipase maturation factor 2	7.40376	7.26051	7.13657	7.61344	7.24913	7.18465	7.44159	7.11873	7.00453	7.65897	7.30237	7.34123
Smp_026920.1	GTP cyclohydrolase I	GTP cyclohydrolase I%2C N-terminal domain	GTP cyclohydrolase	2.06893	1.31039	1.50452	1.9957	1.84274	1.18558	1.87571	1.94156	1.78183	1.68153	1.53707	1.43176
Smp_026930.1	Putative alpha-1%2C3-mannosyl-glycoprotein beta-1%2C2-n-acetylglucosaminyltransferase	Nucleotide-diphospho-sugar transferases	mannosyl (alpha-1,3-)-glycoprotein beta-1,2-N-acetylglucosaminyltransferase	5.92419	6.0109	5.95884	6.15498	6.1818	6.10059	6.07166	5.99923	5.96477	6.31533	6.04714	6.26639
Smp_027000.1	Family S9 unassigned peptidase (S09 family)	Alpha/Beta hydrolase fold	Family with sequence similarity 108, member	8.08255	7.96794	8.00274	7.95621	7.72462	7.85397	7.84408	7.7334	7.85754	8.06592	7.90017	8.00731
Smp_027000.2	Family S9 unassigned peptidase (S09 family)	Alpha/Beta hydrolase fold	Family with sequence similarity 108, member	6.22733	6.18951	6.20473	6.18985	6.16374	6.1023	6.19779	6.25532	6.12298	6.52941	6.52328	6.69026
Smp_027010.1	Putative clathrin coat adaptor ap3 medium chain	AP-2 complex subunit mu%2C C-terminal superfamily	adaptor-related protein complex 3, mu	6.89375	6.66496	6.68304	6.67674	6.7081	6.68861	6.83302	6.82616	6.76074	6.86283	6.76929	6.72134
Smp_027040.1	Receptor expression-enhancing protein	TB2/DP1/HVA22-related protein	receptor accessory protein	5.19377	5.00339	5.16086	5.18074	5.02244	5.08361	4.96005	4.73543	5.10016	5.14843	5.38661	5.26018
Smp_027040.2	Receptor expression-enhancing protein	TB2/DP1/HVA22-related protein	receptor accessory protein	3.3027	3.1679	3.1664	3.23223	3.09623	3.36425	3.58042	4.04075	3.48306	3.46771	3.06867	3.55399
Smp_027040.3	Receptor expression-enhancing protein	TB2/DP1/HVA22-related protein	receptor accessory protein	3.14206	3.17113	3.21653	3.33177	3.57406	3.49325	3.46195	3.64397	3.12531	3.82972	3.28422	3.82879
Smp_027040.4	Receptor expression-enhancing protein	TB2/DP1/HVA22-related protein	receptor accessory protein	6.19621	6.05251	6.10254	6.25159	6.28568	5.99559	6.20242	6.28323	6.02843	6.20962	6.0946	6.13876
Smp_027080.1	Golgi membrane protein sb140 (Yip1b)%2C putative	NA	Yip1 domain family member	5.48418	5.64625	5.83908	5.78939	5.83973	5.82054	5.80418	5.70878	5.56641	5.70914	5.6119	5.92473
Smp_027210.1	Flavoprotein domain-containing protein	Flavin prenyltransferase-like	Phosphopantothenoylcysteine decarboxylase	1.70852	1.73196	1.26565	1.60342	1.9001	1.8793	1.71964	1.88712	1.27565	1.5898	1.65072	1.2564
Smp_027220.1	DUF775 domain-containing protein	OPI10 family	chromosome 11 open reading frame 73	6.45401	6.32042	6.49886	6.53991	6.5772	6.63549	6.57213	6.50091	6.39512	6.54334	6.26983	6.68346
Smp_027240.1		Ribosomal protein S18 superfamily	mitochondrial ribosomal protein, S18C	4.51061	4.22184	4.62793	4.38792	4.46676	4.43925	4.48473	4.37966	4.28728	4.52162	4.21361	4.35572
Smp_027250.1	SMAP domain-containing protein	Small acidic protein-like domain	chromosome 11 open reading frame 58	6.28096	6.29831	6.1798	6.02533	6.05601	5.99938	6.1261	6.40084	6.19879	6.12011	6.30497	6.42366
Smp_027300.1	Histone-lysine N-methyltransferase	Chromo domain	suppressor of variegation 3-9 homolog	0.963661	1.41529	1.68802	1.62578	0.880561	1.27491	1.26298	1.30224	1.48991	1.27335	1.75607	1.70981
Smp_027340.1	Putative insulin-inducedprotein	Insulin-induced protein family	insulin induced gene	6.15221	5.92135	5.97548	5.71701	5.51198	5.54633	5.57428	5.70091	5.60426	5.83059	5.37941	5.65606
Smp_027370.1	Putative nedd8-conjugating enzyme nce2	Ubiquitin-conjugating enzyme%2C active site	Ubiquitin-conjugating enzyme E2F	5.74801	5.84829	5.8856	5.89789	5.92856	5.89405	5.89592	5.82073	5.80515	5.87984	5.82544	6.0606
Smp_027390.1	Putative exocyst componenet sec8	Exocyst complex component Sec8/EXOC4	Exocyst complex component 4	7.47793	7.56731	7.41879	7.33967	7.3174	7.36457	7.36422	7.25842	7.40878	7.5019	7.40676	7.27251
Smp_027400.1	Tyrosine-protein kinase	SH2 domain superfamily	zeta-chain (TCR) associated protein kinase 70kDa	6.09567	6.12549	6.18267	6.08507	6.05496	6.12582	6.06153	5.97985	6.11251	6.16152	6.05129	6.07483
Smp_027430.2	Putative ef hand domain family%2C member A2	Calcium uptake protein 1/2/3	EF-hand domain family, member	4.68007	4.66716	4.60244	4.45191	4.60557	4.53276	4.48169	4.35647	4.19259	3.87812	4.09705	3.84225
Smp_027450.1	Tubulin_3 domain-containing protein	Tubulin/FtsZ%2C GTPase domain superfamily	Misato homolog 1 (Drosophila)	1.19934	1.07771	1.16308	1.45168	1.19728	0.755797	1.49998	1.32345	1.42318	1.0609	1.54767	0.8806
Smp_027450.2	Tubulin_3 domain-containing protein	Tubulin/FtsZ%2C GTPase domain superfamily	Pfam:Misat_Myo_SegII	5.47311	5.70542	5.50359	5.63147	5.63963	5.59861	5.73197	5.50865	5.4469	5.91156	5.66963	5.45374
Smp_027450.3	Tubulin_3 domain-containing protein	NA	NA	4.3048	4.41465	4.70267	4.39178	3.98091	4.36147	4.31406	4.15652	4.35156	4.56502	4.54462	3.54802
Smp_027480.1	NADH dehydrogenase [ubiquinone] 1 alpha subcomplex subunit 8	NADH dehydrogenase [ubiquinone] (complex I)%2C alpha subcomplex%2C subunit 8	NADH dehydrogenase (Ubiquinone) 1 alpha subcomplex, 8	7.28686	7.23342	7.13706	7.23762	7.25235	7.08319	7.10899	7.32479	7.05007	6.99443	7.22878	7.45186
Smp_027500.1	Putative placental protein 25 (PP25)	Intraflagellar transport protein 25	heat shock protein family B (small), member 11	1.57307	1.77202	1.5761	1.41079	1.5047	1.56196	1.3454	1.80179	1.56271	1.99933	1.81226	2.17193
Smp_027550.1	Putative RNA-binding protein	RNA-binding domain superfamily	RNA binding motif protein	8.53982	8.54	8.3697	8.48912	8.58052	8.48309	8.51756	8.69634	8.561	8.50717	8.8635	8.73825
Smp_027550.2	Putative RNA-binding protein	RNA-binding domain superfamily	RNA binding motif protein	8.03494	8.02573	8.13534	8.02459	7.74575	8.02144	7.90281	7.39096	7.99484	8.03529	7.85718	7.79385
Smp_027610.1	40S ribosomal protein S3%2C putative	Ribosomal protein S3%2C C-terminal domain superfamily	ribosomal protein S3	8.85368	9.03948	8.97922	9.27115	9.38573	9.12334	9.17444	9.32841	8.96885	9.00933	9.10798	9.39454
Smp_027850.1		Chromatin SPT2	SPT2 chromatin protein	6.65257	6.54582	6.57581	6.26861	6.41695	6.28481	6.32287	6.63084	6.61645	6.44369	6.6168	6.20991
Smp_027870.1		NA	melanoma inhibitory activity family, member 3	8.07835	8.13677	7.9755	7.92998	7.96517	7.99009	8.00743	7.9079	8.01322	7.95736	8.25799	8.17478
Smp_027880.1		Prefoldin	prefoldin beta subunit	6.94894	7.11188	7.09859	7.21383	7.26241	7.06504	7.14587	7.48687	7.16413	7.11193	7.14106	7.31549
Smp_027910.1	Synembryn%2C putative	Guanine nucleotide exchange factor%2C Ric8	Resistance to inhibitors of cholinesterase 8 homolog	7.31286	7.37994	7.38688	7.33645	7.38133	7.28452	7.39847	7.39364	7.26999	7.16685	7.26476	7.00342
Smp_027910.2	Synembryn%2C putative	Guanine nucleotide exchange factor%2C Ric8	Resistance to inhibitors of cholinesterase 8 homolog	4.15437	4.21829	3.79133	3.74597	4.03035	3.8495	3.81309	3.60008	3.61927	4.05855	4.30803	3.41372
Smp_027920.1	Tubulin alpha chain	Tubulin/FtsZ%2C C-terminal domain superfamily	Tubulin is the major constituent of microtubules. It binds two moles of GTP, one at an exchangeable site on the beta chain and one at a non-exchangeable site on the alpha chain (By similarity)	7.96933	7.73026	7.72793	7.64013	7.88664	7.64705	7.78583	7.97496	7.6809	7.72917	7.86778	8.1373
Smp_027940.1	Amine GPCR%2C putative	GPCR%2C rhodopsin-like%2C 7TM	NA	-0.360889	-0.713961	-0.572306	-0.936411	-0.785326	-0.464267	-1.59755	-0.310208	-0.670549	-0.889233	-0.808452	-2.13543
Smp_027970.1	ATP-dependent RNA helicase%2C putative	P-loop containing nucleoside triphosphate hydrolase	DEAH (Asp-Glu-Ala-His) box polypeptide	3.23789	3.05709	3.07686	2.79562	3.19847	2.7106	2.60436	3.27503	2.87619	2.82715	3.24443	2.07195
Smp_027970.2	ATP-dependent RNA helicase%2C putative	P-loop containing nucleoside triphosphate hydrolase	DEAH (Asp-Glu-Ala-His) box polypeptide	6.42618	6.2654	6.34308	6.27193	6.36753	6.37663	6.4312	6.39016	6.46598	6.38715	6.4382	6.30541
Smp_027990.1	Neural gene activation protein	Homeobox%2C conserved site	NK2 homeobox	4.86977	5.03068	4.94424	4.9956	5.01328	5.13576	5.10952	5.16381	5.53961	5.12821	4.98131	4.9834
Smp_028030.1	Putative slit-robo rho gtpase activating protein	SH3-like domain superfamily	slit-robo rho GTPase activating protein	7.3467	7.37072	7.41595	7.09842	6.86841	7.14872	7.00759	6.31141	7.21236	7.33462	7.06728	6.98039
Smp_028030.2	Putative slit-robo rho gtpase activating protein	SH3-like domain superfamily	slit-robo rho GTPase activating protein	7.22302	7.22519	7.17694	7.36748	7.44318	7.47271	7.51992	7.55615	7.42081	7.04694	7.28483	7.09281
Smp_028050.1		NA	NA	4.49508	4.33313	4.47404	4.12293	3.98697	4.30077	4.11741	4.25263	4.41073	3.98236	3.98998	4.10886
Smp_028060.1	SURF6 domain-containing protein	Ribosomal RNA-processing protein 14/surfeit locus protein 6%2C C-terminal domain	Surfeit locus protein 6	5.56822	5.78852	5.72036	5.54725	5.77221	5.61494	5.65999	6.07018	5.80765	5.50613	5.47046	5.85167
Smp_028070.1	Bicaudal D-like protein	Bicaudal-D protein	bicaudal D homolog	7.33694	7.35914	7.34387	7.37269	7.3767	7.39395	7.44665	7.46651	7.50889	7.46526	7.52922	7.38148
Smp_028080.1	Serine palmitoyltransferase 1	Pyridoxal phosphate-dependent transferase	serine palmitoyltransferase, long chain base subunit 1	7.25171	7.14085	7.2204	7.26103	7.34305	7.32023	7.34348	7.22909	7.27706	7.46405	7.41322	7.32267
Smp_028100.1	Putative ubiquitin-conjugating enzyme E2 G	Ubiquitin-conjugating enzyme%2C active site	ubiquitin-conjugating enzyme E2G 1	7.59584	7.59688	7.59497	7.79833	7.68756	7.65262	7.65391	7.5774	7.47314	7.70512	7.64141	7.99314
Smp_028120.1	Optic atrophy 1-like protein%2C opa1	Dynamin-like 120kDa protein%2C mitochondrial	optic atrophy 1 (autosomal dominant)	6.9483	7.00185	6.8897	6.95237	7.01904	6.77467	6.89799	6.84599	6.74584	7.03089	6.96218	6.88902
Smp_028120.2	Optic atrophy 1-like protein%2C opa1	Dynamin-like 120kDa protein%2C mitochondrial	optic atrophy 1 (autosomal dominant)	3.30241	4.26658	3.9947	3.45537	3.47138	3.62995	3.03257	3.30406	3.92443	3.92936	4.04561	2.74536
Smp_028120.3	Optic atrophy 1-like protein%2C opa1	Dynamin-like 120kDa protein%2C mitochondrial	optic atrophy 1 (autosomal dominant)	2.83253	2.64396	2.23117	3.17514	3.05751	2.59057	3.23675	3.12972	2.7473	2.91255	1.87067	1.52978
Smp_028140.1	Putative proline-serine-threonine phosphatase interacting protein	F-BAR domain	FCH domain only	7.63149	7.69597	7.61564	7.79298	7.76807	7.70385	7.84678	7.5833	7.67647	7.67557	7.61645	7.45753
Smp_028140.2	Putative proline-serine-threonine phosphatase interacting protein	F-BAR domain	FCH domain only	0.440057	0.148721	-3.39183	0.706208	-3.39183	0.709122	1.55621	0.623881	-3.39183	2.04581	-3.39183	1.00662
Smp_028170.1		NA	NA	9.37946	9.43859	9.4526	9.2238	9.37235	9.32099	9.30178	9.36367	9.29565	9.56911	9.60404	9.71483
Smp_028170.2		NA	NA	8.37434	8.29395	8.23677	8.43065	8.35215	8.33982	8.35893	8.4841	8.4623	8.51451	8.57733	8.59531
Smp_028190.1	S-methyl-5'-thioadenosine phosphorylase	Nucleoside phosphorylase superfamily	Catalyzes the reversible phosphorylation of S-methyl-5'- thioadenosine (MTA) to adenine and 5-methylthioribose-1-phosphate. Involved in the breakdown of MTA, a major by-product of polyamine biosynthesis. Responsible for the first step in the methionine salvage pathway after MTA has been generated from S- adenosylmethionine. Has broad substrate specificity with 6- aminopurine nucleosides as prefer…	6.14924	5.94344	6.1615	6.21522	6.14471	6.26496	6.30324	6.21627	6.22051	5.84802	5.79362	6.18913
Smp_028200.1	Troponin I (TnI)%2C putative	NA	NA	8.20462	8.05989	8.13121	8.06375	8.03692	8.10858	8.14785	7.97184	8.15568	7.95366	8.06898	8.04993
Smp_028200.2	Troponin I (TnI)%2C putative	NA	NA	4.68951	4.5655	4.68952	4.89025	5.181	4.93734	5.02038	5.22691	5.15222	4.77361	4.8717	4.9803
Smp_028200.3	Troponin I (TnI)%2C putative	NA	NA	1.92372	0.218799	1.42611	0.595434	1.69369	1.33069	2.68708	1.84318	2.35121	0.90976	1.31563	0.23276
Smp_028200.4	Troponin I (TnI)%2C putative	NA	NA	5.9162	6.10132	6.28269	6.10348	5.78798	6.06963	6.05216	5.67707	6.21611	5.88838	6.06513	4.96347
Smp_028210.1	Calcyphosine/tpp%2C putative	EF-Hand 1%2C calcium-binding site	Calcyphosine-like	-0.0769286	-0.476744	0.280021	-0.660476	-0.592599	-0.263898	0.211917	0.163437	-0.216169	-1.52605	-0.177848	-0.990546
Smp_028210.2	Calcyphosine/tpp%2C putative	EF-Hand 1%2C calcium-binding site	Calcyphosine-like	-0.000262486	0.928675	1.22881	1.34976	1.34147	1.08279	0.890891	0.901643	1.39209	1.56351	1.34565	1.40197
Smp_028330.1	DUF814 domain protein	Jlp2/Ccd25	coiled-coil domain containing 25	6.31055	6.17114	6.42405	6.34726	6.24497	6.31672	6.27985	6.46109	6.32274	6.28731	6.12885	6.51625
Smp_028340.1	Brix domain containing protein%2C putative	Ribosome biogenesis protein Rpf2	ribosome production factor 2 homolog (S. cerevisiae)	6.89611	6.72103	6.83484	6.9099	6.97103	6.93176	6.96162	6.81466	6.86577	6.9181	6.89859	7.06955
Smp_028360.1	Tubulin epsilon chain%2C putative	Tubulin/FtsZ%2C GTPase domain superfamily	Tubulin, epsilon 1	4.91716	4.71084	4.92837	4.9956	4.87469	5.05399	5.04726	4.70748	4.84214	5.00489	4.57782	4.80367
Smp_028410.1	Protein kish	Protein kish	Transmembrane protein 167A	4.76229	5.04301	5.32276	5.2399	5.2301	5.25582	5.30068	5.26334	5.03784	5.41886	4.91916	5.30325
Smp_028430.1	Anaphase promoting complex subunit 11 homolog	Anaphase-promoting complex subunit 11	anaphase promoting complex subunit 11	2.78253	2.92164	3.05682	3.4362	3.19595	3.35969	3.26949	2.95036	2.90858	3.16003	2.99861	3.42893
Smp_028440.1	Adenosylhomocysteinase	Adenosylhomocysteinase-like superfamily	adenosylhomocysteinase	7.7382	7.70753	7.85477	7.97422	7.98519	7.98099	7.96542	7.86188	7.81639	7.88955	7.84019	8.1546
Smp_028490.1	1-acyl-sn-glycerol-3-phosphate acyltransferase epsilon	Acyltransferase%2C C-terminal domain	1-acylglycerol-3-phosphate O-acyltransferase 5 (Lysophosphatidic acid acyltransferase, epsilon)	2.84267	2.69037	2.58791	3.02959	2.90977	2.6089	2.57881	2.76151	2.86126	1.99933	2.06574	2.53243
Smp_028500.1	Caspase-3	Peptidase family C14A%2C cysteine active site	caspase 3, apoptosis-related cysteine peptidase	7.03147	6.85177	6.93068	6.90648	6.89899	6.94145	7.00559	6.95139	6.88423	6.91101	6.73039	7.03163
Smp_028650.1	Rho-GAP domain-containing protein	Rho GTPase activation protein	RhoGAP domain	7.34061	7.06358	7.22696	7.27995	7.16117	7.31497	7.44972	7.04428	7.31103	7.41743	7.21391	6.69557
Smp_028650.2	Rho-GAP domain-containing protein	NA	NA	6.05659	5.80357	6.19017	6.07732	5.39971	6.08009	5.78106	5.27648	5.94871	6.0079	5.94202	4.98209
Smp_028670.1	Putative carbonic anhydrase II (Carbonate dehydratase II)	Alpha carbonic anhydrase domain superfamily	Carbonic AnHydrase	5.78297	5.80791	5.94764	6.13563	6.1117	6.09139	6.1406	6.11529	6.0548	5.49669	5.69373	6.04333
Smp_028690.1	Transporter	Sodium:neurotransmitter symporter superfamily	solute carrier family 6 (neurotransmitter transporter)	6.01341	5.9264	5.92878	5.84571	5.68885	5.88599	5.88803	5.63614	5.91163	6.17268	5.94052	5.96308
Smp_028690.2	Transporter	Sodium:neurotransmitter symporter superfamily	solute carrier family 6 (neurotransmitter transporter)	2.89625	2.87486	2.94942	2.81619	3.33258	2.69212	3.47818	3.47098	2.97934	3.22428	2.93703	1.38599
Smp_028690.3	Transporter	Sodium:neurotransmitter symporter superfamily	solute carrier family 6 (neurotransmitter transporter)	-0.892946	0.471776	0.909623	0.659709	-0.239662	0.646675	0.497951	-0.775614	0.142856	0.724189	0.778301	-0.921421
Smp_028730.1	Mannose-1-phosphate guanyltransferase	Nucleotide-diphospho-sugar transferases	GDP-mannose pyrophosphorylase B	5.56078	5.55736	5.43931	5.46901	5.73853	5.47587	5.53385	5.5543	5.52298	5.58546	5.56772	5.6125
Smp_028800.1	PDZ domain-containing protein	PDZ superfamily	NA	-0.777384	-0.508062	-0.291842	-0.48919	0.0238601	-0.464267	-0.0863968	-0.00550182	-0.670549	-0.096764	0.0658728	-0.898701
Smp_028850.1		NA	NA	4.71594	4.62467	4.50442	4.70531	4.54643	4.44603	4.4608	4.77377	4.38065	4.72724	4.684	4.29947
Smp_028850.2		NA	NA	4.17303	3.85994	4.04084	4.14431	4.40901	3.96675	4.56956	4.16417	4.24757	4.52404	4.32279	4.02045
Smp_028860.1		NA	Alpha 1,3 fucosyltransferase	0.728887	1.16754	0.665895	1.02976	1.1247	0.800608	0.912681	1.18679	1.09109	1.46626	1.94616	0.860412
Smp_028870.1		Saposin-like	NA	6.55387	6.24345	6.35747	6.23684	6.38946	6.34246	6.34683	6.63538	6.45627	5.80994	6.0719	6.46187
Smp_028930.1	Thioredoxin domain containing protein 9-related	Thioredoxin-like superfamily	thioredoxin domain containing 9	2.00913	1.67225	2.16462	1.70165	1.8956	2.17344	1.84506	1.69914	1.06827	2.07046	1.5149	-0.268571
Smp_028930.2	Thioredoxin domain containing protein 9-related	Thioredoxin-like superfamily	thioredoxin domain containing 9	4.90426	4.86898	4.71183	4.9663	5.06067	4.99785	4.96848	4.90428	4.9289	4.955	4.33396	4.66842
Smp_028940.1	Trafficking protein particle complex subunit	Longin-like domain superfamily	trafficking protein particle complex	6.32175	6.20992	6.3187	6.21182	6.20697	6.188	6.24014	6.27235	6.12281	6.3037	6.19925	6.39886
Smp_028940.2	Trafficking protein particle complex subunit	NA	trafficking protein particle complex	0.183979	0.22862	0.247652	0.913851	0.133797	0.0553893	0.794424	-0.239856	0.708993	1.01367	0.753682	0.934536
Smp_028980.1	ER membrane protein complex subunit 3	ER membrane protein complex subunit 3	ER membrane protein complex subunit 3	4.77135	4.84481	4.78218	4.6841	4.81131	4.76377	4.82471	4.7627	4.74382	4.79884	4.76867	5.09373
Smp_028980.2	ER membrane protein complex subunit 3	ER membrane protein complex subunit 3	ER membrane protein complex subunit 3	4.77135	4.84481	4.78218	4.6841	4.81131	4.76377	4.82471	4.7627	4.74382	4.79884	4.76867	5.09373
Smp_028990.1	Serine/threonine-protein phosphatase	Serine/threonine-protein phosphatase PP1-alpha catalytic subunit	serine threonine-protein phosphatase	7.64029	7.54653	7.56119	7.52026	7.5101	7.51768	7.55165	7.3984	7.42839	7.61055	7.43955	7.60778
Smp_029040.1		UNC-50	unc-50 homolog (C. elegans)	-3.39183	0.225739	-3.39183	-3.39183	-0.35752	-0.331742	-1.35262	0.48806	-0.0725236	-3.39183	-0.0303758	-1.56921
Smp_029040.2		UNC-50	unc-50 homolog (C. elegans)	5.59031	5.56455	5.73477	5.71701	5.62385	5.62285	5.6809	5.57229	5.61334	5.79252	5.54353	5.80408
Smp_029060.1	Ubiquinone biosynthesis O-methyltransferase%2C mitochondrial	S-adenosyl-L-methionine-dependent methyltransferase	coenzyme Q3 homolog, methyltransferase (S. cerevisiae)	6.20089	6.0552	6.03491	6.12977	6.19714	6.09957	6.06458	6.02887	5.9614	5.8443	5.90548	6.0833
Smp_029070.1		NA	NA	5.20753	5.34473	5.26437	5.21061	5.06645	5.15941	5.30584	5.15039	5.26933	5.23805	5.09411	4.89633
Smp_029100.1		Multifunctional methyltransferase subunit Trm112	tRNA methyltransferase 11-2 homolog	4.91949	4.85999	5.03806	4.97397	4.91467	4.86793	4.96493	4.96132	4.87824	4.82548	4.84229	5.12325
Smp_029160.1	Putative ribonuclease p/mrp subunit	Alpha/Beta hydrolase fold	serine active site containing 1	6.46248	6.3283	6.51078	6.15351	6.29069	6.47665	6.47074	6.60079	6.55863	6.55416	6.50401	6.58232
Smp_029160.2	Putative ribonuclease p/mrp subunit	Alpha/Beta hydrolase fold	serine active site containing 1	3.13614	2.94522	3.00451	2.34158	2.81622	2.12733	2.82513	2.71361	3.29459	2.78734	3.17766	2.81755
Smp_029160.3	Putative ribonuclease p/mrp subunit	Alpha/Beta hydrolase fold	serine active site containing 1	4.78362	4.86688	4.77852	4.93368	4.64896	4.46725	4.86518	4.5316	4.70952	5.18217	4.87294	4.75289
Smp_029210.1	Putative f-box/leucine rich repeat protein	F-box-like domain superfamily	LRR	5.8487	5.77431	5.83303	5.78703	5.83203	5.58195	5.73969	5.57898	5.64087	5.8454	5.75301	5.63247
Smp_029210.2	Putative f-box/leucine rich repeat protein	F-box-like domain superfamily	LRR	2.91374	3.44327	3.35001	3.09437	2.4317	3.53194	3.39696	3.44018	3.5103	3.67778	3.27425	2.79828
Smp_029240.1	Protein arginine N-methyltransferase 1	Methyltransferase domain 25	Protein arginine methyltransferase	8.42769	8.41435	8.47975	8.61432	8.6417	8.5938	8.51409	8.62876	8.45434	8.37949	8.3827	8.6584
Smp_029360.1	Amino acid transporter%2C putative	Amino acid transporter%2C transmembrane domain	solute carrier family 36 (proton amino acid symporter), member	6.12483	6.11302	6.18229	5.97864	6.1227	6.0971	6.0046	5.96333	6.03337	6.02558	5.70547	5.82845
Smp_029360.3	Amino acid transporter%2C putative	Amino acid transporter%2C transmembrane domain	solute carrier family 36 (proton amino acid symporter), member	1.38067	1.9193	1.27715	1.90168	1.78484	1.61812	2.09724	1.55968	1.63718	1.25257	1.69612	1.83816
Smp_029370.1	RWD domain-containing protein	Impact%2C N-terminal domain superfamily	Impact homolog (mouse)	5.23685	4.88258	4.95643	4.97128	5.04451	5.06441	5.15667	5.13521	4.89891	4.86446	4.98868	5.07275
Smp_029370.2	RWD domain-containing protein	Impact family	Impact homolog (mouse)	3.57889	3.65591	3.78787	3.72271	3.6644	3.64035	3.67918	3.50867	3.44042	3.60472	3.17599	2.41277
Smp_029370.3	RWD domain-containing protein	Impact%2C N-terminal domain superfamily	Impact homolog (mouse)	3.52961	3.83278	3.97731	3.7333	4.1493	3.65146	3.77121	4.01864	3.77296	4.02221	3.73876	3.14672
Smp_029390.1	Vacuolar proton pump subunit B	P-loop containing nucleoside triphosphate hydrolase	ATPase, H transporting, lysosomal 56 58kDa, V1 subunit	8.45143	8.37059	8.34003	8.36253	8.37143	8.327	8.33866	8.31901	8.29743	8.30999	8.16875	8.36918
Smp_029470.1	Thimet oligopeptidase (M03 family)	Neurolysin/Thimet oligopeptidase%2C N-terminal	Neurolysin (Metallopeptidase M3 family)	4.35208	5.05627	5.00141	4.68354	4.8717	4.54802	4.47996	4.43035	4.42545	4.38697	4.4876	4.72847
Smp_029470.2	Thimet oligopeptidase (M03 family)	Neurolysin/Thimet oligopeptidase%2C N-terminal	Neurolysin (Metallopeptidase M3 family)	2.84405	2.28615	2.37618	2.53633	2.57138	2.93749	2.64539	3.21146	2.71551	3.05349	3.39575	2.73584
Smp_029500.1	Thimet oligopeptidase (M03 family)	Neurolysin/Thimet oligopeptidase%2C N-terminal	Neurolysin (Metallopeptidase M3 family)	7.581	7.54119	7.55943	7.50055	7.59601	7.53876	7.43595	7.41972	7.39634	7.36908	7.32744	7.56282
Smp_029670.1		NA	NA	7.35211	6.98182	7.03014	6.47748	6.41038	6.60352	6.71849	6.73983	6.83365	6.72545	6.54732	6.79253
Smp_029700.1	Putative splicing factor%2C arginine/serine-rich 12 (Serine-arginine-rich-splicing regulatory protein 86) (SRrp86) (Splicing regulatory protein 508) (SRrp508)	NF-kappa-B-activating protein	Ras-induced vulval development antagonist	5.27457	5.36615	5.21291	5.25612	5.53781	5.19035	5.27987	5.52934	5.37586	5.36107	5.47972	5.50169
Smp_029740.1	Succinate dehydrogenase assembly factor 2%2C mitochondrial	Flavinator of succinate dehydrogenase superfamily	the catalytic subunit of succinate dehydrogenase (SDH). SDH is involved in complex II of the mitochondrial electron transport chain and is responsible for transferring electrons from succinate to ubiquinone (coenzyme Q). In is unclear whether it participates in the chemistry of FAD attachment (enzymatic function) or acts as a chaperone that maintains	4.56993	4.53372	4.46354	4.61266	4.72649	4.57295	4.70936	4.75955	4.72831	4.24018	4.36447	4.87639
Smp_029740.2	Succinate dehydrogenase assembly factor 2%2C mitochondrial	Flavinator of succinate dehydrogenase superfamily	the catalytic subunit of succinate dehydrogenase (SDH). SDH is involved in complex II of the mitochondrial electron transport chain and is responsible for transferring electrons from succinate to ubiquinone (coenzyme Q). In is unclear whether it participates in the chemistry of FAD attachment (enzymatic function) or acts as a chaperone that maintains	2.0072	2.46089	2.64839	2.5652	2.68953	2.56825	2.25979	2.21271	2.33149	2.64179	2.61764	2.13285
Smp_029750.1		Pre-rRNA-processing protein TSR2	TSR2, 20S rRNA accumulation, homolog (S. cerevisiae)	6.65816	6.524	6.67898	6.69998	6.61409	6.71412	6.76227	6.60998	6.52072	6.56684	6.30844	6.32472
Smp_029800.1	Putative 4.1 G protein	FERM superfamily%2C second domain	erythrocyte membrane protein band 4.1 like 5	5.45	5.28736	5.38802	5.21175	5.22923	5.29188	5.42453	5.4627	5.44752	5.41535	5.53292	5.40966
Smp_029800.2	Putative 4.1 G protein	Ubiquitin-like domain superfamily	Erythrocyte membrane protein band 4.1-like 2	-0.345595	0.099827	-0.0214692	-1.32861	-0.45677	-1.19852	-1.10193	-0.493562	-0.171397	-0.336686	-0.0178139	-0.842847
Smp_029820.1	Putative 60s acidic ribosomal protein P2	Ribosomal protein P1/P2%2C N-terminal domain	ribosomal protein	6.98107	7.10797	7.09909	7.5184	7.66395	7.36796	7.36792	7.65004	7.24239	7.2263	7.18228	7.4906
Smp_029850.1	Putative 3-5 exonuclease eri1	Ribonuclease H superfamily	Exoribonuclease 1	8.02149	8.00826	8.10036	8.04776	7.94742	8.10544	8.05362	7.81131	7.99635	8.09875	7.81542	7.99114
Smp_029890.1	Putative septin%3B Septin-10	Septin-type guanine nucleotide-binding (G) domain	Septin 6	7.01686	6.96788	6.94202	6.94256	7.15899	6.94429	6.99286	7.22726	7.05692	6.78612	6.88994	7.04374
Smp_029900.1	Peptidyl-prolyl cis-trans isomerase	Cyclophilin-like domain superfamily	PPIases accelerate the folding of proteins (By similarity)	6.86805	6.76139	6.8397	6.83988	6.8501	6.75221	6.79503	6.90989	6.64397	6.77965	6.83749	7.05287
Smp_029940.1	Putative ubiquitin conjugating enzyme	Ubiquitin-conjugating enzyme/RWD-like	Ubiquitin-conjugating enzyme E2Q family member	6.65701	6.54105	6.68123	6.57224	6.52141	6.65174	6.6821	6.58831	6.6938	6.77411	6.50671	6.34675
Smp_029940.2	Putative ubiquitin conjugating enzyme	Ubiquitin-conjugating enzyme/RWD-like	Ubiquitin-conjugating enzyme E2Q family member	0.756246	-0.451616	0.512824	1.0156	0.70671	-0.393727	0.668166	-0.517844	-1.12903	2.09452	1.01812	1.76759
Smp_029970.1		NA	NA	4.81391	5.21217	4.75902	4.97803	5.18614	4.91963	5.04925	5.17801	5.14061	4.55772	4.90683	4.74641
Smp_029990.1	Putative dedicator of cytokinesis protein 1 (DOCK1)	Dedicator of cytokinesis%2C C-terminal%2C lobe A	Inherit from opiNOG: Dedicator of cytokinesis	7.53638	7.61592	7.55935	7.40376	7.20856	7.41129	7.55851	7.3299	7.59854	7.64941	7.60979	7.2392
Smp_030000.1	Leucine aminopeptidase (M17 family)	Peptidase M17%2C leucine aminopeptidase/peptidase B	aminopeptidase	9.68974	9.73049	9.72293	9.49144	9.5673	9.49463	9.51112	9.61313	9.50899	9.68485	9.85063	9.99573
Smp_030010.1	CCDC92 domain-containing protein	Coiled-coil domain-containing protein 74A/74B/92	Coiled-coil domain containing	7.98248	8.09396	7.97384	7.69767	7.732	7.74084	7.84516	7.94751	8.07544	7.62109	7.8218	7.78183
Smp_030020.1		PTIP-associated protein 1	NA	6.57711	6.47862	6.6428	6.52906	6.52651	6.49471	6.68744	6.61231	6.57844	6.70121	6.67752	6.48075
Smp_030030.1	Beta-amyloid binding protein-related	TM2 domain	TM2 domain containing 2	1.83294	2.00734	2.26232	2.10608	1.49058	1.62832	2.04426	1.84337	1.71206	1.50896	0.903189	1.1298
Smp_030110.1		NA	NA	3.88642	4.07746	3.9487	3.99131	4.00887	4.08719	4.20095	4.09344	4.29086	4.16031	4.04922	3.8555
Smp_030150.1	Putative homer	PH-like domain superfamily	Homer homolog 3 (Drosophila)	6.0475	6.04093	6.06942	6.03686	6.11776	6.06763	6.12124	6.12512	6.18252	6.00719	5.98131	6.07577
Smp_030180.1	Ubiquitin-related modifier 1 homolog	Molybdopterin synthase/thiamin biosynthesis sulphur carrier%2C beta-grasp	Acts as a sulfur carrier required for 2-thiolation of mcm(5)S(2)U at tRNA wobble positions of tRNA(Lys), tRNA(Glu) and tRNA(Gln). Serves as sulfur donor in tRNA 2-thiolation reaction by thiocarboxylated (-COSH) at its C-terminus by MOCS3. The sulfur is then transferred to tRNA to form 2-thiolation of mcm(5)S(2)U. May also act as an ubiquitin-like protein that is covalently conjugated to other pro…	3.74651	3.8343	3.99296	3.8887	4.08505	4.1515	4.20831	4.06102	3.58677	4.05705	3.85421	3.96142
Smp_030220.1	Putative phosphoglycolate/pyridoxal phosphate phosphatase	HAD-like superfamily	Phosphatase	6.54053	6.40644	6.44012	6.67205	6.66048	6.53208	6.65324	6.6391	6.4401	6.56684	6.41201	6.53833
Smp_030250.1	NF-YA subunit	CCAAT-binding factor%2C conserved site	Nuclear transcription factor Y	7.11969	7.09816	7.19694	7.16312	7.09953	7.18657	7.11389	7.1571	7.23313	7.27175	7.14543	7.36111
Smp_030260.1		NA	NA	3.8031	3.88541	4.13798	4.34138	4.23748	3.92647	4.11349	4.31926	3.84692	4.19575	4.03673	4.31154
Smp_030280.1	C64 protease (C64 family)	Papain-like cysteine peptidase superfamily	OTU domain containing 6B	0.33119	0.565471	-0.0636407	0.392305	0.331896	-0.245559	0.0489727	0.0907835	0.0714728	0.825798	0.350033	0.530663
Smp_030280.2	C64 protease (C64 family)	Papain-like cysteine peptidase superfamily	OTU domain containing 6B	5.77422	5.71258	5.71388	5.70703	5.8878	5.73727	5.9152	6.02104	5.80049	5.76401	5.90113	5.94698
Smp_030290.1	Putative prefoldin subunit 2	Prefoldin subunit 2	Prefoldin subunit 2	4.14313	4.34479	4.28406	4.12489	4.37533	4.3096	4.21746	4.53527	4.19106	4.26411	4.43441	4.56242
Smp_030290.2	Putative prefoldin subunit 2	Prefoldin subunit 2	Prefoldin subunit 2	4.14313	4.34479	4.28406	4.12489	4.37533	4.3096	4.21746	4.53527	4.19106	4.26411	4.43441	4.56242
Smp_030320.1	Putative f-box protein FBW7	WD40-repeat-containing domain superfamily	F-box and WD repeat domain containing 7, E3 ubiquitin protein ligase	7.12121	7.05467	7.07356	6.95807	6.98931	7.01514	7.09516	6.99441	7.00779	7.16703	7.03148	6.61953
Smp_030330.1	Putative peptidyl-tRNA hydrolase	Peptidyl-tRNA hydrolase II domain superfamily	Peptidyl-tRNA hydrolase 2	6.21139	6.13991	6.02215	6.15305	6.06126	6.03923	6.03901	6.24271	6.03681	5.9333	5.7161	6.00619
Smp_030370.1	Calreticulin	Calreticulin/calnexin%2C conserved site	Calreticulin	10.5339	10.4533	10.5415	10.5026	10.4789	10.5306	10.3725	10.668	10.5843	10.1136	10.256	10.5458
Smp_030400.1	Camp-dependent protein kinase type I-beta regulatory subunit%2C putative	Cyclic nucleotide-binding-like	Protein kinase, cAMP-dependent, regulatory, type I	6.55464	6.53877	6.47111	6.40929	6.50491	6.50763	6.59717	6.49249	6.49097	6.45771	6.37783	6.61563
Smp_030400.2	Camp-dependent protein kinase type I-beta regulatory subunit%2C putative	Cyclic nucleotide-binding-like	Protein kinase, cAMP-dependent, regulatory, type I	2.66819	2.5563	3.59844	2.90391	2.30915	3.13254	3.39464	2.969	3.00473	2.84789	2.20503	2.18626
Smp_030440.1		Associate of Myc 1	c-myc binding protein	2.01768	2.1056	2.09777	2.15796	2.15699	1.89817	2.23406	2.30212	2.05847	2.06893	1.79614	2.41801
Smp_030500.1	Glycerol-3-phosphate dehydrogenase [NAD(+)]	NAD(P)-binding domain superfamily	Glycerol-3-phosphate dehydrogenase	7.36626	7.3542	7.2653	7.32137	7.48961	7.36838	7.31308	7.34933	7.36789	7.32339	7.40312	7.62722
Smp_030690.1	Elongation factor 1-beta%2C putative	Glutathione S-transferase%2C C-terminal domain superfamily	Eukaryotic translation elongation factor 1 beta 2	6.54582	6.72741	6.91754	7.03998	7.03377	7.01136	6.98805	7.07475	6.78376	6.8493	6.77431	6.97711
Smp_030710.1	Serine/threonine-protein phosphatase	Metallo-dependent phosphatase-like	serine threonine-protein phosphatase	5.1272	5.01408	5.14195	5.15786	5.14566	5.13774	5.0349	5.03202	5.12054	5.35933	5.04507	5.34142
Smp_030730.1	Tubulin beta chain	Tubulin/FtsZ%2C C-terminal domain superfamily	Tubulin is the major constituent of microtubules. It binds two moles of GTP, one at an exchangeable site on the beta chain and one at a non-exchangeable site on the alpha chain (By similarity)	12.1291	12.0487	11.9458	12.0641	12.0876	11.9766	11.856	11.8882	11.8156	12.3592	12.3347	12.6725
Smp_030760.1	NADPH--cytochrome P450 reductase%3B Putative cytochrome P450 reductase	Ferredoxin-NADP reductase (FNR)%2C nucleotide-binding domain	This enzyme is required for electron transfer from NADP to cytochrome P450 (By similarity)	3.91919	4.22642	4.81802	4.5286	4.36338	4.93723	4.4369	4.69955	4.67939	3.83817	3.94533	4.17017
Smp_030760.2	NADPH--cytochrome P450 reductase%3B Putative cytochrome P450 reductase	Ferredoxin-NADP reductase (FNR)%2C nucleotide-binding domain	This enzyme is required for electron transfer from NADP to cytochrome P450 (By similarity)	4.98411	4.89134	4.89099	4.78336	4.89143	4.55213	4.95288	4.76364	4.65238	5.06904	4.82401	4.70797
Smp_030760.3	NADPH--cytochrome P450 reductase%3B Putative cytochrome P450 reductase	Ferredoxin-NADP reductase (FNR)%2C nucleotide-binding domain	This enzyme is required for electron transfer from NADP to cytochrome P450 (By similarity)	3.66868	3.89165	3.01193	3.59907	3.69513	3.40466	3.5476	3.1928	3.19399	3.45041	3.75028	2.45748
Smp_030760.4	NADPH--cytochrome P450 reductase%3B Putative cytochrome P450 reductase	Flavoprotein-like superfamily	This enzyme is required for electron transfer from NADP to cytochrome P450 (By similarity)	0.551889	0.741626	1.01743	0.384981	0.692061	0.0997483	0.565992	0.37392	0.594678	1.03469	0.0586421	-0.14803
Smp_030780.1	Putative ubiquitination factor E4a	Ubiquitin conjugation factor E4%2C core	ubiquitination factor E4a	1.36216	1.19432	0.180038	1.16998	0.407162	0.62328	0.462934	1.43366	0.666904	0.20971	0.162246	0.035775
Smp_030780.2	Putative ubiquitination factor E4a	Ubiquitin conjugation factor E4%2C core	ubiquitination factor E4a	8.30203	8.33053	8.25335	8.21464	8.23396	8.22897	8.22936	8.1169	8.22546	8.30202	8.35276	8.41944
Smp_030780.3	Putative ubiquitination factor E4a	Zinc finger%2C RING/FYVE/PHD-type	Ubiquitination factor E4B	-0.484516	-0.720616	-0.360574	0.999245	0.0450368	0.200469	0.342343	1.67771	0.035094	0.175408	0.587328	-0.0199152
Smp_030830.1	Rna-binding ras-gap sh3 binding protein related	Ras GTPase-activating protein-binding protein	GTPase activating protein (SH3 domain) binding protein	7.59438	7.82999	7.73283	7.85741	7.88693	7.8119	7.75914	7.91245	7.75429	7.89854	7.98429	8.14091
Smp_030860.1	Putative arsenite-resistance protein	SERRATE/Ars2	Arsenite-resistance protein 2	4.57156	4.84498	4.41505	4.3724	4.0365	4.16185	4.42691	3.95217	4.00165	4.28952	4.45252	4.37524
Smp_030860.2	Putative arsenite-resistance protein	SERRATE/Ars2	Arsenite-resistance protein 2	6.96642	7.05489	7.02882	6.94129	6.99458	6.96701	6.96146	7.08968	7.15012	6.99336	7.11889	6.91923
Smp_030870.1		Interleukin-1 receptor-associated kinase 1-binding protein 1	interleukin-1 receptor-associated kinase 1 binding protein 1	2.81292	2.70079	2.83162	2.75308	2.71042	2.64286	2.92098	2.86842	2.94534	2.83995	2.81575	3.03764
Smp_030920.1	Putative mitochondrial import receptor subunit tom22	Mitochondrial import receptor subunit Tom22	mitochondrial import receptor subunit TOM22	7.00109	6.74141	6.75717	6.7962	6.8421	6.61813	6.60304	6.77116	6.65612	6.34197	6.55721	6.86589
Smp_030920.2	Putative mitochondrial import receptor subunit tom22	Mitochondrial import receptor subunit Tom22	mitochondrial import receptor subunit TOM22	5.98754	5.96185	6.06463	5.98801	5.95941	6.07652	5.92099	6.08084	6.07001	5.8664	6.0996	6.05669
Smp_030930.1	2-(3-amino-3-carboxypropyl)histidine synthase subunit 1%3B Dph2-like%2C ovca	Diphthamide synthesis DPH1/DPH2%2C domain 2	diphthamide biosynthesis protein 1	2.11469	1.79941	1.23177	1.88193	1.45988	1.28956	1.64697	2.28467	1.35376	1.18521	0.837494	0.38086
Smp_030930.2	2-(3-amino-3-carboxypropyl)histidine synthase subunit 1%3B Dph2-like%2C ovca	Diphthamide synthesis DPH1/DPH2%2C domain 3	diphthamide biosynthesis protein 1	4.52857	4.31443	4.26105	4.36014	4.4289	4.2706	4.37036	4.00779	3.96371	4.3765	4.10899	4.32691
Smp_030930.3	2-(3-amino-3-carboxypropyl)histidine synthase subunit 1%3B Dph2-like%2C ovca	Diphthamide synthesis DPH1/DPH2%2C domain 2	diphthamide biosynthesis protein 1	3.99813	3.48947	4.01704	3.71589	4.07279	3.73983	3.74331	4.032	4.03427	3.92434	4.01452	3.27183
Smp_031000.1	Putative cullin	Winged helix DNA-binding domain superfamily	Cullin 3	7.47473	7.18172	7.25435	7.22751	7.12454	7.36623	7.36076	7.18592	7.37204	7.40507	7.26169	7.34972
Smp_031010.1	Putative dead box ATP-dependent RNA helicase	P-loop containing nucleoside triphosphate hydrolase	(RNA) helicase	6.05765	5.69267	6.11514	5.99601	5.92116	6.00781	5.95297	5.90429	5.99989	6.15872	6.00848	6.15192
Smp_031010.2	Putative dead box ATP-dependent RNA helicase	P-loop containing nucleoside triphosphate hydrolase	(RNA) helicase	4.12484	3.74645	3.97122	3.94586	4.07856	3.95039	4.22629	3.78607	3.74232	4.20664	3.94502	3.55405
Smp_031020.1		NA	NA	-1.36527	-1.82462	-0.795035	-1.22572	-0.785326	-0.564028	-0.822134	-0.69699	-0.78634	0.115484	-0.586105	-1.47421
Smp_031040.1	Putative zinc phosphodiesterase	Ribonuclease Z/Hydroxyacylglutathione hydrolase-like	ElaC homolog 2 (E. coli)	7.56938	7.50405	7.62305	7.56833	7.45255	7.64111	7.54476	7.27088	7.5215	7.46122	7.35362	7.38605
Smp_031050.1	BSD domain-containing protein	BSD domain	BSD domain containing 1	8.22089	8.08628	8.064	7.97204	7.93718	8.03367	8.14227	8.07272	8.15264	8.13672	8.08352	8.27925
Smp_031070.1	Gamma-tubulin complex component	Gamma-tubulin complex%2C C-terminal domain superfamily	Tubulin, gamma complex associated protein 4	7.51772	7.27573	7.47723	7.40064	7.32287	7.45159	7.58847	7.3162	7.40808	7.55505	7.24778	7.30905
Smp_031070.2	Gamma-tubulin complex component	Gamma-tubulin complex%2C C-terminal domain superfamily	Tubulin, gamma complex associated protein 4	5.84662	5.59165	5.79095	5.45301	5.41446	5.57804	5.6093	5.40256	5.57183	5.66108	5.46922	5.39848
Smp_031100.1	Putative liquid facets	Epsin-2%2C metazoa	K12471 epsin	8.02257	7.74125	7.8257	7.83019	7.68267	7.84113	7.8428	7.68935	7.94649	8.00642	7.91574	8.09017
Smp_031180.1	Phospholipase A protein	Alpha/Beta hydrolase fold	phospholipase A2, group XV	6.0681	5.87328	5.7123	5.74148	5.89704	5.68444	5.81909	5.97307	5.97537	5.42199	5.2006	5.73435
Smp_031180.2	Phospholipase A protein	Alpha/Beta hydrolase fold	phospholipase A2, group XV	4.0421	3.61216	3.83225	3.1506	3.1505	3.76142	3.42073	4.0579	2.81721	3.80055	3.82545	3.89987
Smp_031190.2	Phosphatidylcholine-sterol acyltransferase (Lecithin-cholesterol acyltransferase)/ Phospholipase A	Alpha/Beta hydrolase fold	phospholipase A2, group XV	5.42679	4.72333	5.09916	5.47749	5.54286	5.80183	5.91685	6.02163	6.00856	5.95453	6.06927	6.27379
Smp_031190.3	Phosphatidylcholine-sterol acyltransferase (Lecithin-cholesterol acyltransferase)/ Phospholipase A	Alpha/Beta hydrolase fold	phospholipase A2, group XV	0.513923	0.565471	-0.372205	0.917119	0.614214	0.35595	1.54787	1.10614	1.66831	-0.127578	0.641568	0.48547
Smp_031190.4	Phosphatidylcholine-sterol acyltransferase (Lecithin-cholesterol acyltransferase)/ Phospholipase A	Alpha/Beta hydrolase fold	phospholipase A2, group XV	2.14207	2.17477	2.48469	2.16912	2.18864	1.77231	2.34973	2.70493	2.71605	0.660232	1.97648	1.79407
Smp_031220.1	Solute carrier family 35-related	Solute carrier family 35 member SLC35F1/F2/F6	solute carrier family 35 member	3.96969	3.75657	3.84143	3.85122	3.49795	3.80176	3.87997	3.71534	3.25457	3.44164	2.68311	2.78413
Smp_031270.1		Transmembrane protein 35A/B	transmembrane protein 35	0.549966	0.724988	1.30691	0.827721	1.47858	1.23776	1.1498	0.564986	1.12386	1.19489	1.02893	0.845969
Smp_031270.2		Transmembrane protein 35A/B	transmembrane protein 35	4.02943	3.71546	4.16508	3.87611	3.9014	4.15766	4.01696	3.84253	3.79232	3.68328	3.07829	3.7814
Smp_031270.3		Transmembrane protein 35A/B	transmembrane protein 35	4.12059	3.77541	4.23559	4.0393	3.73356	4.19297	4.08447	3.76786	4.07565	4.35221	3.93078	3.25213
Smp_031300.2	Putative universal stress protein	Rossmann-like alpha/beta/alpha sandwich fold	Universal stress protein family	2.87912	2.37636	2.83259	2.43624	2.27733	2.50405	2.67756	2.67375	2.82226	2.37402	2.19127	2.5864
Smp_031310.1	40S ribosomal protein S26	Ribosomal protein S26e superfamily	ribosomal protein S26	9.26799	9.12599	9.20626	9.4582	9.51617	9.32245	9.38799	9.55236	9.24986	9.24762	9.39927	9.72965
Smp_031310.2	40S ribosomal protein S26	Ribosomal protein S26e superfamily	ribosomal protein S26	4.68064	4.41633	4.8536	4.60424	4.50334	4.63972	4.48193	4.62732	4.35798	4.65134	4.35745	3.97115
Smp_031360.1	Putative cap binding protein	Nuclear cap-binding protein subunit 1	Nuclear cap binding protein subunit 1, 80kDa	8.01415	7.91853	8.00416	8.03163	7.86579	8.07441	8.00426	7.80612	8.01754	8.07964	7.90719	8.04635
Smp_031390.1		NA	NA	-1.36527	-0.829093	-0.379409	-0.48919	-0.0466512	-0.122565	0.346084	0.187064	-0.200019	-1.7716	-1.58583	-0.898701
Smp_031560.1	Bcl2-associated athanogene%2C putative	Molecular chaperone regulator BAG	WW domain	5.86746	5.70533	5.69948	5.71634	6.0107	5.81096	5.97595	5.84248	5.87836	6.0143	5.94896	5.37995
Smp_031570.1	60S ribosomal protein L18%2C putative	Ribosomal L18e/L15P superfamily	60S ribosomal protein L18	8.77861	9.05646	9.0855	9.29148	9.41743	9.22308	9.19275	9.3643	9.14369	9.11769	9.22145	9.47186
Smp_031570.2	60S ribosomal protein L18%2C putative	Ribosomal L18e/L15P superfamily	60S ribosomal protein L18	1.30174	1.64447	1.94285	1.65478	1.42903	1.43101	1.52306	1.5657	1.81558	1.13124	1.41137	1.47704
Smp_031590.1		CREBL2/REPTOR-BP	NA	6.90201	6.71205	6.80101	6.7409	6.78116	6.71612	6.82825	6.77023	6.62001	6.57059	6.45411	6.78332
Smp_031680.1	NAChR subunit (ShAR1-alpha-like)	Neurotransmitter-gated ion-channel ligand-binding domain superfamily	Acetylcholine Receptor	0.811463	0.670505	1.11358	0.995815	1.27681	0.674958	1.61277	1.57904	1.18632	1.18207	0.815824	0.411804
Smp_031690.1		NA	NA	5.56988	5.63744	5.51274	5.63588	5.62222	5.59259	5.71729	5.49758	5.67434	5.56935	5.58474	5.73301
Smp_031690.2		NA	NA	3.05991	2.44635	3.06431	1.89966	2.23753	2.71444	1.88382	3.19564	0.954559	2.27131	2.47876	1.79242
Smp_031710.1	Putative nadh-ubiquinone oxidoreductase 42 kD subunit	Deoxynucleoside kinase domain	NADH dehydrogenase (Ubiquinone) 1 alpha subcomplex	7.15767	7.15323	7.15616	7.12879	7.10055	7.1006	7.07315	7.11232	7.04426	7.02485	7.00501	7.1212
Smp_031720.1	Histone H2A	Histone H2A%2C C-terminal domain	histone h2a	6.70279	6.83296	6.82324	6.7409	6.8984	6.75803	6.56067	6.90533	6.74323	6.62504	6.81145	6.99118
Smp_031730.1	Signal peptidase complex catalytic subunit SEC11	Signal peptidase complex catalytic subunit SEC11C	SEC11 homolog A (S. cerevisiae)	6.30877	6.26799	6.3383	6.21522	6.23479	6.23281	6.19903	6.2784	6.25387	6.2754	6.20525	6.49595
Smp_031770.1	Tropomyosin-2	Tropomyosin	Tropomyosin	9.10428	8.94995	8.88562	8.83669	8.83991	8.69541	8.75412	8.93574	8.71544	8.64124	8.56671	8.71638
Smp_031770.2	Tropomyosin-2	Tropomyosin	Tropomyosin	4.13566	3.42354	3.72297	4.82417	4.97495	4.47371	4.39901	4.98586	4.26109	3.42103	3.29894	2.96868
Smp_031770.3	Tropomyosin-2	Tropomyosin	Tropomyosin	4.71234	5.00927	4.75298	4.82866	4.76711	4.54194	4.83409	4.91968	4.66907	4.61218	4.8344	4.80164
Smp_031880.1	Basigin related%3B Ig domain-containing protein	Basigin-like	basigin (Ok blood group)	9.06132	8.99654	9.08652	9.10398	9.06417	9.1182	9.12341	9.02453	8.94338	9.15897	8.83884	9.08879
Smp_031920.1		Luc7-related	LUC7-like 3 (S. cerevisiae)	6.00912	6.02617	5.93977	6.06942	6.01818	6.07145	6.11381	6.08136	5.94035	5.95851	6.28142	5.29239
Smp_031920.2		Luc7-related	LUC7-like 3 (S. cerevisiae)	7.14806	7.15244	7.22179	7.29432	7.24107	7.26012	7.34205	7.29677	7.12842	7.33721	7.21494	7.13743
Smp_031950.1		Programmed cell death protein 10	programmed cell death	5.92998	5.88528	5.78346	5.74154	6.03695	5.8858	5.9649	6.01307	5.77738	5.96331	6.05645	6.06725
Smp_031990.1	Glutamyl-tRNA(Gln) amidotransferase subunit A%2Cputative	Amidase signature (AS) superfamily	Allows the formation of correctly charged Gln-tRNA(Gln) through the transamidation of misacylated Glu-tRNA(Gln) in the mitochondria. The reaction takes place in the presence of glutamine and ATP through an activated gamma-phospho-Glu-tRNA(Gln) (By similarity)	5.61782	5.57728	5.71641	5.68542	5.66598	5.64458	5.66534	5.58598	5.56788	5.64792	5.4104	5.34299
Smp_032000.1	Subfamily C14A unassigned peptidase (C14 family)	Peptidase family C14A%2C cysteine active site	caspase 2, apoptosis-related cysteine peptidase	4.10271	4.11298	4.32273	3.90707	4.08916	4.02417	4.24097	4.00673	4.18338	4.45494	4.21361	4.49205
Smp_032060.1	RRM domain-containing protein	RNA-binding domain superfamily	Pre-mRNA branch site	6.71803	6.7574	6.68655	6.7406	6.821	6.69923	6.75683	6.874	6.73353	6.77659	6.81413	6.97888
Smp_032060.2	RRM domain-containing protein	RNA-binding domain superfamily	Pre-mRNA branch site	1.55712	1.71993	1.10683	1.26081	1.50372	1.33873	1.67146	1.00479	1.40824	1.17293	1.50381	0.177562
Smp_032120.1		NA	NA	3.4473	3.59663	3.32231	3.77367	3.54953	3.62248	3.7727	3.73643	3.64218	4.00819	3.62309	2.95569
Smp_032120.2		Gamma-secretase aspartyl protease complex%2C presenilin enhancer-2 subunit	presenilin enhancer 2 homolog (C. elegans)	5.89904	6.0018	6.19509	6.05439	6.14027	6.13644	6.2332	6.15703	6.0863	6.28933	5.98131	6.24916
Smp_032150.1	Neuroendocrine differentiation factor%2C putative	Snf7 family	Charged multivesicular body protein	6.20089	6.00146	6.08177	6.06065	6.05601	6.00047	5.98753	6.12806	6.10948	6.17046	6.09411	6.37619
Smp_032180.1	ADP-ribosylation factor%2C arf%2C putative	P-loop containing nucleoside triphosphate hydrolase	ADP-Ribosylation Factor	7.82896	7.80305	7.8394	7.92265	7.98712	7.82674	7.8575	7.93527	7.73572	7.81966	7.75188	7.96922
Smp_032230.1	TPR_REGION domain-containing protein	Mitochondria fission protein Fis1%2C cytosolic domain	fission 1	5.72322	5.34841	5.45886	5.55316	5.36493	5.45093	5.56524	5.35182	5.41489	5.52808	5.16897	5.53563
Smp_032240.1		MOZART2 family	NA	5.94834	5.84242	5.89263	5.86419	6.21703	5.80188	6.02344	6.19495	5.86515	5.93097	5.87423	5.27887
Smp_032250.1	Family S12 unassigned peptidase (S12 family)	Beta-lactamase/transpeptidase-like	Beta-lactamase	6.20509	5.91313	6.33156	6.26808	5.97624	6.27108	6.19863	6.17255	6.12514	6.12445	6.09687	6.18544
Smp_032250.2	Family S12 unassigned peptidase (S12 family)	Beta-lactamase/transpeptidase-like	Beta-lactamase	5.13044	5.28605	5.01643	4.91523	5.23159	5.20416	5.28064	5.06877	4.95788	5.33086	4.96877	4.01448
Smp_032260.1	Ribosomal protein L15	Ribosomal protein L15e core domain superfamily	Ribosomal protein L15	7.79606	8.02415	7.93097	8.14097	8.2923	8.06505	8.06974	8.28213	7.91396	7.95521	8.12209	8.22924
Smp_032260.2	Ribosomal protein L15	Ribosomal protein L15e core domain superfamily	Ribosomal protein L15	7.79606	8.02415	7.93097	8.14097	8.2923	8.06505	8.06974	8.28213	7.91396	7.95521	8.12209	8.22924
Smp_032280.1		K Homology domain%2C type 1 superfamily	NA	8.20976	8.47552	8.42082	8.43517	8.29218	8.48822	8.44859	8.16069	8.39431	8.52705	8.49139	8.28681
Smp_032310.1	Actin-related protein 2/3 complex subunit 3	Actin-related protein 2/3 complex subunit 3 superfamily	Actin related protein 2 3 complex subunit 3	6.19418	6.10897	6.23336	6.16073	6.33265	6.16918	6.20548	6.26689	6.14745	6.20854	6.12	6.36233
Smp_032320.1	Putative serine/arginine rich splicing factor	NA	splicing factor	6.36583	6.34119	6.14063	6.05621	6.09431	6.11843	6.10973	6.36931	6.16759	6.36541	6.43141	5.9436
Smp_032320.2	Putative serine/arginine rich splicing factor	NA	splicing factor	7.88678	7.74519	7.75497	7.77704	7.77929	7.66416	7.61386	7.74956	7.70201	7.577	7.78019	7.24755
Smp_032420.1	Rhomboid-like protein	Rhomboid-like superfamily	presenilin associated rhomboid-like	5.36961	5.30774	5.39216	5.34137	5.33955	5.32717	5.35142	5.2828	5.24188	5.48719	5.17042	5.54186
Smp_032480.1	Putative stromal antigen	Cohesin subunit Scc3/SA	Stromal antigen	8.59766	8.6381	8.57927	8.60626	8.4939	8.57798	8.51687	8.35498	8.59873	8.66092	8.76866	8.39001
Smp_032490.1	Putative tropomyosin	NA	NA	5.17086	5.13228	5.1021	5.2069	5.24678	5.15941	5.27462	5.51146	5.24188	4.95291	5.04922	5.18228
Smp_032500.1	DNA replication licensing factor MCM7	MCM%2C AAA-lid domain	minichromosome maintenance complex component 7	5.28116	4.99504	5.03137	5.23032	5.27192	5.17723	5.08885	5.2753	5.1544	4.8428	5.00924	5.30012
Smp_032500.2	DNA replication licensing factor MCM7	MCM%2C AAA-lid domain	minichromosome maintenance complex component 7	1.0468	0.833077	0.949341	1.31136	1.1001	0.946593	1.30313	1.53864	1.05622	0.74815	1.53754	-0.586292
Smp_032510.1	Putative importin-beta 3	Importin repeat 4	Importin 5	8.25518	8.34613	8.2734	8.35627	8.33636	8.36394	8.19253	8.1676	8.20238	8.33736	8.36199	8.50044
Smp_032520.1	Putative lysosome-associated membrane glycoprotein	Lysosome-associated membrane glycoprotein	Lysosomal-associated membrane protein 2	9.3362	9.25422	9.28613	9.19875	9.15398	9.14177	9.18509	9.16331	9.09884	9.19042	9.18039	9.56377
Smp_032580.1	Proteasome subunit alpha type	Proteasome subunit alpha5	The proteasome is a multicatalytic proteinase complex which is characterized by its ability to cleave peptides with Arg, Phe, Tyr, Leu, and Glu adjacent to the leaving group at neutral or slightly basic pH. The proteasome has an ATP-dependent proteolytic activity (By similarity)	6.52761	6.72231	6.84695	6.78006	6.95532	6.82365	6.73578	6.88696	6.59925	6.73418	6.75729	6.90672
Smp_032640.2	Putative thiamin pyrophosphokinase	Thiamin pyrophosphokinase%2C catalytic domain superfamily	Thiamin pyrophosphokinase 1	3.02676	3.13633	3.25884	3.02959	3.41511	3.18633	3.35155	3.5616	3.04187	3.39498	3.5488	3.54796
Smp_032720.1		Protein pitchfork	primary cilia formation	-0.0380864	-0.0236601	0.32171	-0.308695	0.21681	-0.283323	-0.407864	0.125688	0.33133	0.179819	-0.692999	0.363158
Smp_032760.1	Putative ribosomal protein S11	40S ribosomal protein S11%2C N-terminal	ribosomal protein S11	8.62021	8.68245	8.74567	8.85726	9.01254	8.87189	8.87567	9.0675	8.6722	8.63103	8.75188	9.04993
Smp_032770.1	Putative cassette chromosome recombinase b	NA	NA	5.70132	5.69092	5.74175	5.7407	5.55017	5.79144	5.68209	5.59419	5.66284	5.87568	5.62758	5.75155
Smp_032770.2	Putative cassette chromosome recombinase b	NA	NA	4.49891	4.23174	4.49309	4.21634	4.43819	4.23435	4.3582	4.29081	4.21067	4.52493	4.51037	4.04364
Smp_032770.3	Putative cassette chromosome recombinase b	NA	NA	4.20485	3.81324	4.0124	3.90758	4.12449	3.73836	4.09523	4.03384	4.14138	3.80688	4.17496	3.64297
Smp_032780.1	Putative dolichyl-phosphate beta-glucosyltransferase ( dolp-glucosyltransferase)	Dolichyl-phosphate beta-glucosyltransferase	Asparagine-linked glycosylation 5, dolichyl-phosphate beta-glucosyltransferase homolog (S. cerevisiae)	5.5503	5.50335	5.62514	5.86301	5.77221	5.72867	5.71786	5.62393	5.50308	5.75474	5.42166	5.69589
Smp_032790.1		Essential MCU regulator%2C mitochondrial	chromosome 22 open reading frame 32	4.86736	4.88532	5.02746	5.11898	5.16334	5.03494	5.07168	5.02573	4.76196	5.11799	4.8613	5.20143
Smp_032800.1	Putative smu-1 suppressor of mec-8 and unc-52 homolog	WD40-repeat-containing domain superfamily	smu-1 suppressor of mec-8 and unc-52 homolog (C. elegans)	6.50297	6.48461	6.49579	6.46668	6.67562	6.60352	6.66198	6.5774	6.48293	6.40637	6.33759	6.44354
Smp_032810.1	Thymidylate kinase	Thymidylate kinase-like domain	Deoxythymidylate kinase (Thymidylate kinase)	6.76563	6.8127	6.85656	6.88578	7.01334	6.89113	6.88963	7.0476	6.84281	6.73752	6.70496	6.91254
Smp_032820.1	Putative wd-repeat protein	WD40-repeat-containing domain superfamily	wd repeat	6.33779	6.34387	6.31931	6.21798	6.32395	6.19897	6.18418	6.34049	6.21958	6.29187	6.28399	6.36542
Smp_032920.1	Putative ob fold nucleic acid binding protein	Nucleic acid-binding%2C OB-fold	nucleic acid binding protein	4.79979	4.72358	5.14664	5.21371	5.18566	5.15381	5.0775	4.98188	4.93382	4.98626	4.90057	5.12708
Smp_032920.2	Putative ob fold nucleic acid binding protein	Nucleic acid-binding%2C OB-fold	nucleic acid binding protein	3.07235	2.83002	3.33379	3.22038	3.20721	3.10633	3.44243	2.99883	2.97374	3.5266	3.01687	2.59591
Smp_032930.1		UV-stimulated scaffold protein A	UV-stimulated scaffold protein A	7.13881	6.91295	7.05854	7.05293	7.00083	7.04243	7.14635	7.03722	7.15042	7.13594	7.00073	7.16753
Smp_032950.1	Putative calmodulin (CaM)	EF-Hand 1%2C calcium-binding site	NA	7.54922	7.44836	7.5645	7.44601	7.27376	7.41252	7.39961	7.3426	7.47628	7.42311	7.09862	7.58178
Smp_032970.1	Putative calmodulin	EF-Hand 1%2C calcium-binding site	NA	8.04013	7.98785	7.59735	7.11753	6.82446	7.06477	7.34798	7.24915	7.48784	7.16403	7.00935	7.46742
Smp_032970.2	Putative calmodulin	EF-Hand 1%2C calcium-binding site	NA	0.881563	0.765236	0.765604	0.644016	-0.206992	0.0580763	1.18126	0.493901	0.819276	0.703767	0.600967	0.0289302
Smp_032990.1	Putative calmodulin-4 (Calcium-binding protein Dd112)	EF-Hand 1%2C calcium-binding site	NA	5.23397	5.4959	5.41023	3.51019	3.67818	3.87024	3.94749	4.08137	4.40744	4.795	4.42326	5.01916
Smp_033000.1	Calcium-binding protein	EF-Hand 1%2C calcium-binding site	NA	4.64897	5.73379	5.42161	4.96083	5.05597	5.00043	5.08173	5.25799	5.07771	4.71584	4.4549	4.9834
Smp_033010.1	Similar to 16 kDa calcium-binding protein	EF-hand domain pair protein CML-like	Calcium binding protein	3.23557	2.97409	2.66654	2.96964	2.80355	3.04957	3.18248	3.40896	3.50908	2.62571	2.43919	3.09835
Smp_033020.1	Putative anti-silencing protein	Histone chaperone ASF1-like superfamily	ASF1 anti-silencing function 1 homolog	6.46093	6.26954	6.44495	6.51589	6.50305	6.48552	6.36082	6.4151	6.35594	6.48426	6.47708	6.75092
Smp_033020.2	Putative anti-silencing protein	Histone chaperone ASF1-like superfamily	ASF1 anti-silencing function 1 homolog	3.34608	2.55032	3.2439	2.90125	3.18553	3.02137	3.79272	3.34503	2.92284	3.32387	3.17173	3.0718
Smp_033040.1	Putative l-lactate dehydrogenase	NAD(P)-binding domain superfamily	L-lactate dehydrogenase	6.43052	6.24149	6.45523	6.06986	6.09235	6.18079	6.16728	6.20704	6.11856	5.95988	5.89052	6.25727
Smp_033050.1	DNA topoisomerase I	DNA topoisomerase I%2C DNA binding%2C eukaryotic-type%2C N-terminal domain superfamily	Topoisomerase (DNA) I	7.61931	7.56491	7.57997	7.56773	7.57831	7.59107	7.5403	7.62442	7.68097	7.5094	7.65774	7.82255
Smp_033050.2	DNA topoisomerase I	DNA topoisomerase I%2C DNA binding%2C eukaryotic-type%2C N-terminal domain superfamily	Topoisomerase (DNA) I	6.29361	6.03532	6.22309	6.03165	5.6466	5.84766	6.02048	5.43189	6.04221	6.14209	5.90108	4.3454
Smp_033050.3	DNA topoisomerase I	DNA topoisomerase I%2C DNA binding%2C eukaryotic-type%2C N-terminal domain superfamily	Topoisomerase (DNA) I	4.85758	5.1346	5.07491	4.74959	4.65061	5.04002	4.68819	4.85702	4.61484	5.37531	4.86147	4.48775
Smp_033110.1	Putative zinc finger protein	Zinc finger C2H2 superfamily	ZnF_C2H2	4.30747	4.17913	4.3737	4.19533	4.37354	4.51893	4.49038	4.5528	4.38018	4.44992	4.34616	4.6679
Smp_033140.1	tRNA_int_endo domain-containing protein	tRNA intron endonuclease%2C catalytic domain-like superfamily	tRNA splicing endonuclease 2 homolog (S. cerevisiae)	4.50441	4.32977	4.49881	4.55457	4.58807	4.60632	4.83306	4.67304	4.57225	4.30074	4.03254	4.00171
Smp_033210.1		CDP-alcohol phosphotransferase%2C transmembrane domain	Cardiolipin synthase 1	4.41269	4.40195	4.68162	4.44331	4.28569	4.46181	4.24097	4.27997	4.25418	4.31556	3.96735	4.06547
Smp_033210.2		NA	NA	2.2373	2.23934	2.1691	1.8272	2.35842	2.30311	2.27669	1.98213	1.95661	2.30184	2.2956	1.10457
Smp_033260.1	Family C48 unassigned peptidase (C48 family)	Papain-like cysteine peptidase superfamily	SUMO1 sentrin specific peptidase 1	6.77402	6.68017	6.79039	6.82485	6.74117	6.74767	6.81686	6.68304	6.76781	6.84992	6.83929	6.88427
Smp_033330.1	SH3 domain-binding glutamic acid-rich-like protein	Thioredoxin-like superfamily	SH3 domain binding glutamic acid-rich protein like	6.20376	6.17395	6.00063	6.27038	6.19523	6.01242	6.22466	6.06201	6.05585	5.74945	5.57061	5.79205
Smp_033350.1	Putative peptide n-glycanase (Pngase)	Papain-like cysteine peptidase superfamily	Specifically deglycosylates the denatured form of N- linked glycoproteins in the cytoplasm and assists their proteasome-mediated degradation. Cleaves the beta-aspartyl- glucosamine (GlcNAc) of the glycan and the amide side chain of Asn, converting Asn to Asp. Prefers proteins containing high- mannose over those bearing complex type oligosaccharides. Can recognize misfolded proteins in the endopla…	6.59473	6.68149	6.66126	6.50866	6.67562	6.6376	6.55995	6.43997	6.45849	6.45998	6.5109	6.55805
Smp_033400.1	Cytochrome c-like protein%3B Putative cytochrome c	Cytochrome c-like domain superfamily	Electron carrier protein. The oxidized form of the cytochrome c heme group can accept an electron from the heme group of the cytochrome c1 subunit of cytochrome reductase. Cytochrome c then transfers this electron to the cytochrome oxidase complex, the final protein carrier in the mitochondrial electron-transport chain	0.183359	-0.830292	-2.61192	-0.296027	-0.632172	-0.507314	-1.0075	-0.640446	-1.18514	-1.09765	-1.00518	0.147428
Smp_033400.2	Cytochrome c-like protein%3B Putative cytochrome c	Cytochrome c-like domain superfamily	Electron carrier protein. The oxidized form of the cytochrome c heme group can accept an electron from the heme group of the cytochrome c1 subunit of cytochrome reductase. Cytochrome c then transfers this electron to the cytochrome oxidase complex, the final protein carrier in the mitochondrial electron-transport chain	6.83863	6.85003	6.86289	7.01417	7.06685	6.95809	6.97163	6.96321	6.69472	7.0322	7.00316	7.21758
Smp_033530.1	Putative carbonyl reductase	NAD(P)-binding domain superfamily	Carbonyl reductase	7.38335	7.4065	7.42264	7.42965	7.53936	7.45131	7.40473	7.43275	7.2966	7.31757	7.23303	7.07162
Smp_033540.1	Putative carbonyl reductase	NAD(P)-binding domain superfamily	Carbonyl reductase	6.71959	6.68608	6.76573	6.75682	7.00737	6.78553	6.8072	7.00882	6.68667	6.88351	6.94612	7.07758
Smp_033590.1		Pre-mRNA-splicing factor CWC24-like	Ring finger protein	4.88415	5.06937	5.00169	4.82728	5.04117	4.89636	5.01195	5.02783	4.93419	4.94599	5.12591	4.86173
Smp_033600.1	Ribonuclease III%2C putative	Ribonuclease III%2C endonuclease domain superfamily	Ribonuclease III domain	7.72428	7.72994	7.71478	7.73544	7.57208	7.62598	7.6267	7.47922	7.62144	7.72446	7.7595	7.69605
Smp_033610.1		NADH:ubiquinone oxidoreductase%2C B18 subunit	NADH dehydrogenase (ubiquinone) 1 beta subcomplex	6.61139	6.61766	6.56779	6.56833	6.62051	6.36074	6.36464	6.66832	6.45451	6.66422	6.75347	6.84329
Smp_033620.1		ATPase%2C vacuolar ER assembly factor%2C Vma12	transmembrane protein 199	6.09051	6.00671	6.03913	6.02744	5.98598	5.96288	6.05031	6.10836	5.83974	6.09947	6.04194	6.2219
Smp_033660.1	Amidohydro-rel domain-containing protein	Metal-dependent hydrolase	GlcNAc 6-P deacetylase	6.05282	6.15324	5.97658	6.02323	6.04121	5.92773	6.01612	6.02257	5.88894	5.85911	5.92368	5.78283
Smp_033670.1	ATP synthase gamma subunit%2C putative%3B ATP synthase subunit gamma	ATP synthase%2C F1 complex%2C gamma subunit superfamily	Mitochondrial membrane ATP synthase (F(1)F(0) ATP synthase or Complex V) produces ATP from ADP in the presence of a proton gradient across the membrane which is generated by electron transport complexes of the respiratory chain. F-type ATPases consist of two structural domains, F(1) - containing the extramembraneous catalytic core, and F(0) - containing the membrane proton channel, linked togethe…	7.42809	7.55553	7.478	7.46668	7.55841	7.43086	7.49898	7.51855	7.34786	7.35465	7.49615	7.67035
Smp_033680.1		Pre-mRNA-splicing factor Cwf15/Cwc15	Protein CWC15 homolog	5.98883	5.89552	5.87972	5.8759	6.10968	5.79937	5.81748	6.21994	5.91813	5.75342	5.94946	5.89081
Smp_033700.1	DNA photolyase%2C putative	Cryptochrome/photolyase%2C N-terminal domain superfamily	deoxyribodipyrimidine photo-lyase-like	5.43456	5.3953	5.23334	5.30024	5.36354	5.29015	5.17672	5.33751	5.24188	5.19394	5.45958	5.6125
Smp_033710.1	DEAD box ATP-dependent RNA helicase%2C putative	P-loop containing nucleoside triphosphate hydrolase	DEAD (Asp-Glu-Ala-Asp) box polypeptide	8.54396	8.53511	8.55364	8.63479	8.64048	8.61177	8.44937	8.53598	8.56442	8.59388	8.64382	8.69894
Smp_033760.1		Importin beta family	HEAT repeat	8.22866	8.11553	8.19173	8.31062	8.34047	8.26861	8.24939	8.22131	8.16073	8.18086	8.07081	8.15795
Smp_033770.1		Pentatricopeptide repeat domain-containing protein 3	NA	6.28368	6.11677	6.13409	6.00308	6.04651	6.11073	6.2018	6.18464	6.16995	6.16649	5.82423	5.75364
Smp_033870.1	MSP domain-containing protein	Immunoglobulin-like fold	NA	7.40459	7.294	7.40903	7.469	7.36189	7.42802	7.61982	7.18886	7.39056	7.68171	7.40636	7.4102
Smp_033930.1	Phosphatidylcholine transfer protein%2C putative	STARD10%2C START domain	START	2.3293	2.37636	1.86991	2.12693	1.78301	2.17065	1.87571	2.23104	2.07515	2.59064	2.66158	2.84739
Smp_033950.1	Mothers against decapentaplegic homolog	SMAD MH1 domain superfamily	SMAD family member 4	8.10136	8.16243	8.13608	8.38196	8.3465	8.26907	8.29028	8.29526	8.24885	8.36551	8.35362	8.08412
Smp_033970.1	Putative flotillin-2	Band 7/SPFH domain superfamily	Flotillin	6.6157	6.50407	6.50346	6.59621	6.58159	6.4609	6.44238	6.59342	6.45741	6.45555	6.49083	6.46098
Smp_033990.1	Putative dynactin subunit P25	Trimeric LpxA-like superfamily	Dynactin 5 (P25)	5.59501	5.50527	5.68923	5.5914	5.60684	5.63405	5.67738	5.51699	5.5561	5.57853	5.36176	5.78094
Smp_034000.1	Ubiquitously transcribed sex (X/Y) chromosome tetratricopeptide repeat protein-related	Tetratricopeptide repeat	lysine (K)-specific demethylase	8.46763	8.54183	8.43192	8.41102	8.34284	8.39396	8.34075	8.25529	8.4377	8.40115	8.4623	8.32422
Smp_034080.1	Putative erythrocyte membrane protein	NA	NA	4.98322	5.13035	4.85353	5.08911	4.99365	5.23185	5.04109	4.85896	5.11046	5.05506	5.05748	4.5366
Smp_034090.1	BTB domain-containing protein	SKP1/BTB/POZ domain superfamily	NA	6.71021	6.57937	6.60676	6.4322	6.32744	6.43852	6.44628	6.31923	6.54339	6.68861	6.43361	6.31196
Smp_034100.1	DNA-directed RNA polymerase subunit	Pol III subunit C11%2C C-terminal zinc ribbon	DNA-dependent RNA polymerase catalyzes the transcription of DNA into RNA using the four ribonucleoside triphosphates as substrates (By similarity)	4.65962	4.63456	4.69213	4.3463	4.43977	4.50466	4.54491	4.20691	4.44541	4.75001	4.29683	3.17172
Smp_034120.1	Synaptosomal-associated protein	SNAP-25 domain	Synaptosomal-associated protein	6.68046	6.30517	6.15217	6.08931	6.35465	6.28814	6.52972	6.59534	6.30658	6.18087	6.12837	6.05368
Smp_034120.2	Synaptosomal-associated protein	SNAP-25 domain	Synaptosomal-associated protein	4.66252	4.50278	4.82426	4.64494	4.62166	4.63368	5.08949	4.84757	4.77739	5.23127	4.43717	4.11111
Smp_034120.3	Synaptosomal-associated protein	SNAP-25 domain	Synaptosomal-associated protein	5.32097	5.67055	5.93483	5.8965	5.58199	5.8507	6.00001	5.63857	5.66668	6.07327	5.74213	5.02236
Smp_034190.1	Putative dead box ATP-dependent RNA helicase	P-loop containing nucleoside triphosphate hydrolase	eukaryotic translation initiation factor	7.87491	7.85047	7.63405	8.02379	7.95256	7.61615	8.0197	7.89366	7.53065	7.91163	7.74296	7.63262
Smp_034270.1	SCA7 domain-containing protein	SCA7 domain	NA	7.13079	7.06881	7.15422	7.14146	6.98986	7.12333	7.20501	7.03253	7.24838	7.17198	7.11852	6.66852
Smp_034300.1	ETS domain-containing protein	Winged helix DNA-binding domain superfamily	Ets domain transcription factor	4.09305	4.13753	4.23913	3.77642	4.08063	4.08365	4.22484	4.0425	4.21606	4.60496	4.22668	3.8354
Smp_034300.2	ETS domain-containing protein	Winged helix DNA-binding domain superfamily	Ets domain transcription factor	-0.991719	-0.447011	0.922496	0.706208	0.493679	0.377623	1.43521	0.484153	0.736106	0.759983	0.712811	-1.08324
Smp_034400.1	Adaptor-related protein complex	AP complex%2C mu/sigma subunit	adaptor-related protein complex 3 sigma	5.62783	5.46263	5.72824	5.46281	5.57644	5.54484	5.51468	5.51744	5.39093	5.6221	5.53108	5.7689
Smp_034410.1	Cathepsin F (C01 family)	Papain-like cysteine endopeptidase	Cathepsin F	8.20499	8.04243	8.16876	8.05525	8.00602	8.06113	8.09515	8.04372	8.04374	7.96907	7.85242	8.13391
Smp_034420.1	DIF_6%3B Putative cystatin	Cystatin domain	NA	8.28349	8.06226	8.42305	8.16431	8.19407	8.26725	8.23617	8.18534	8.10545	8.07859	7.84706	8.21174
Smp_034430.1	Putative mitochondrial ribosome protein	39S ribosomal protein L43/54S ribosomal protein L51	Mitochondrial ribosomal protein L43	5.42312	5.53861	5.57215	5.66532	5.73591	5.51612	5.56141	5.6582	5.4907	5.52328	5.46114	5.63316
Smp_034450.1		RSBN1/Dpy-21	round spermatid basic protein	6.54732	6.57866	6.56998	6.58697	6.60837	6.59053	6.58491	6.57883	6.5657	6.65081	6.60697	6.59011
Smp_034490.1	Proteasome catalytic subunit 1 (T01 family)%3B Proteasome subunit beta type	Proteasome subunit beta Pre3	The proteasome is a multicatalytic proteinase complex which is characterized by its ability to cleave peptides with Arg, Phe, Tyr, Leu, and Glu adjacent to the leaving group at neutral or slightly basic pH. The proteasome has an ATP-dependent proteolytic activity (By similarity)	7.02012	7.24191	7.21293	7.34136	7.37796	7.18992	7.16963	7.24676	7.03895	7.10935	7.04818	7.43026
Smp_034500.1	Putative dual specificity protein phosphatase	Rhodanese-like domain superfamily	dual specificity phosphatase 10	6.67893	6.48687	6.70516	6.6707	6.59396	6.75997	6.69772	6.58526	6.81824	6.69344	6.53257	6.76471
Smp_034530.1	Hes-B related	HesB-like domain superfamily	iron-sulfur cluster assembly 2 homolog (S. cerevisiae)	3.65443	3.95231	4.24067	4.04623	3.99138	4.04971	4.07375	3.98097	3.71474	3.69378	3.72522	3.72683
Smp_034550.1	Putative alpha-actinin	CH domain superfamily	actinin, alpha	6.71222	6.78971	6.68776	6.7013	6.7503	6.79939	6.6951	6.83817	6.74388	6.60175	6.71545	6.53353
Smp_034610.1	Innexin	Innexin	gap junction hemi-channel activity	5.63351	5.79096	5.59531	5.48592	5.76964	5.67498	5.62329	5.79138	5.82994	5.6927	5.91005	5.66235
Smp_034660.1	Cytohesin-related guanine nucleotide-exchange protein	Sec7 domain superfamily	IQ motif and Sec7 domain	5.91225	5.84356	5.81184	5.80151	6.09978	5.96533	6.23475	6.09749	6.12462	6.21601	6.21229	6.28523
Smp_034660.2	Cytohesin-related guanine nucleotide-exchange protein	Sec7 domain superfamily	IQ motif and Sec7 domain	4.40543	4.22631	4.34598	4.46766	3.53789	4.28659	3.75768	3.93461	4.42753	3.1485	3.29209	4.1135
Smp_034660.4	Cytohesin-related guanine nucleotide-exchange protein	Sec7 domain superfamily	IQ motif and Sec7 domain	3.52631	3.55781	3.13395	3.46197	3.32861	3.60214	3.33336	3.56427	3.13099	3.01186	3.66978	2.39992
Smp_034670.1	Tubulin gamma chain	Tubulin/FtsZ%2C C-terminal domain superfamily	Tubulin is the major constituent of microtubules. Gamma tubulin is found at microtubule organizing centers (MTOC) such as the spindle poles or the centrosome (By similarity)	5.83571	5.75643	5.79726	5.86301	5.87354	5.89874	5.81266	5.96569	5.79133	5.91688	5.83869	6.02976
Smp_034680.1		Stabilizer of axonemal microtubules 1/2	Inherit from meNOG: family with sequence similarity 154, member	3.45052	3.08955	2.68823	3.47367	3.37521	3.50831	3.24822	3.42179	3.29786	1.82924	2.83511	3.13503
Smp_034700.1	Sco1-related	Thioredoxin-like superfamily	Cytochrome C oxidase assembly protein	5.44592	5.30091	5.50038	5.38135	5.33089	5.26856	5.29205	5.26334	5.27476	5.48401	5.40717	5.53501
Smp_034840.1	14-3-3 epsilon	14-3-3 domain superfamily	Tyrosine 3-monooxygenase tryptophan 5-monooxygenase activation protein	11.1738	11.1026	11.0768	11.1627	11.2131	11.1048	11.0314	11.1965	10.9974	11.0465	11.1165	11.299
Smp_034850.1	Twik family of potassium channels-related	Potassium channel domain	Potassium channel subfamily K member	3.69611	3.68704	3.65639	3.87676	3.75279	3.76034	3.87341	4.15633	3.94059	3.58372	3.99572	3.93604
Smp_034850.2	Twik family of potassium channels-related	Potassium channel domain	Potassium channel subfamily K member	5.35151	5.30706	5.41653	5.54369	5.66458	5.52244	5.66055	5.54841	5.50474	5.81198	5.35223	5.46349
Smp_034860.1	Putative nuclear receptor	Nuclear hormone receptor-like domain superfamily	branched duct epithelial cell fate determination, open tracheal system	3.84781	4.11298	3.77708	3.87942	3.70525	3.91725	3.81396	3.57888	4.07142	3.4547	3.50715	3.21259
Smp_034870.1	AP complex subunit beta	AP complex subunit beta	Adaptor-related protein complex 1, beta 1 subunit	9.0238	9.03525	8.96318	9.01305	8.99125	9.03767	8.91865	8.92573	8.94565	8.95191	9.04817	9.17575
Smp_034920.1	Putative dynein heavy chain	Dynein heavy chain%2C C-terminal domain%2C barrel region	Dynein, axonemal, heavy chain	2.64293	2.89468	2.81199	2.46133	2.2033	2.55047	2.76999	2.44715	2.89924	2.54252	2.79612	2.49905
Smp_034940.1		NA	NA	8.36281	8.28888	8.23351	8.14326	8.13697	8.10976	8.15307	8.28835	8.16486	8.16315	8.20189	8.06953
Smp_034940.2		NA	NA	5.44629	5.89634	5.18152	5.7537	5.77775	5.81426	5.9723	5.99456	5.93312	5.38293	5.50325	5.42071
Smp_034980.2	TFIIS N-terminal domain-containing protein	TFIIS/LEDGF domain superfamily	protein phosphatase 1, regulatory subunit 10	2.77884	3.48424	3.46339	3.28532	3.32527	3.45445	3.39593	3.57383	3.52003	3.62653	2.91799	3.22598
Smp_034980.3	TFIIS N-terminal domain-containing protein	E3 ligase%2C CCCH-type zinc finger	protein phosphatase 1, regulatory subunit 10	2.56057	2.56488	3.1449	3.88244	3.12635	3.28919	3.47769	3.32353	2.33496	3.66029	3.61387	3.30557
Smp_034980.4	TFIIS N-terminal domain-containing protein	E3 ligase%2C CCCH-type zinc finger	protein phosphatase 1, regulatory subunit 10	4.86838	5.07689	4.97958	5.80576	5.29334	5.55109	5.51772	5.61735	5.26746	5.32719	5.88876	5.23527
Smp_034980.5	TFIIS N-terminal domain-containing protein	E3 ligase%2C CCCH-type zinc finger	protein phosphatase 1, regulatory subunit 10	7.88397	7.72914	7.82445	7.71528	7.85782	7.57616	7.72502	7.75937	7.78633	7.67135	7.86109	7.55639
Smp_035000.1		Transmembrane protein 242	Ulp1 protease family, C-terminal catalytic domain	3.917	3.71124	4.03132	4.07598	3.94366	4.00885	4.08074	4.05003	3.82415	3.87604	3.69724	3.89808
Smp_035000.2		Transmembrane protein 242	NA	-0.969484	-0.613521	-0.785434	-2.14674	-2.15359	-0.973318	-2.0081	-2.17219	-0.710027	-0.567527	-0.655759	-0.878671
Smp_035010.1	Putative chibby protein pkd2 interactor	Chibby family	chibby homolog 1 (Drosophila)	3.74651	4.06542	4.08988	3.87008	4.2849	4.08307	3.97796	4.36976	4.23255	3.9272	4.07795	4.0409
Smp_035020.1	Tetraspanin	Tetraspanin/Peripherin	tetraspanin 33	4.44877	4.5113	4.64295	4.9519	4.73297	4.2965	4.76245	4.53715	4.46016	4.74582	4.24475	4.35448
Smp_035020.2	Tetraspanin	Tetraspanin/Peripherin	tetraspanin 33	5.50385	5.36997	5.49519	5.12694	5.22375	5.62941	5.47091	5.37034	5.40536	5.72247	5.26179	5.6616
Smp_035030.1	Putative atp-dependent RNA helicase	P-loop containing nucleoside triphosphate hydrolase	DEAH (Asp-Glu-Ala-His) box polypeptide	9.08304	9.00838	9.04073	9.05769	9.05446	9.09206	9.01085	9.0023	9.03444	9.14456	9.09749	9.05533
Smp_035040.1	Ig-like domain-containing protein	Immunoglobulin-like domain superfamily	NA	3.05246	3.03298	2.90758	2.803	2.88157	3.01542	2.94761	2.84004	3.04187	2.70437	2.47667	2.93321
Smp_035080.1	Putative n-acetylglucosaminyl-phosphatidylinositol de-n-acetylase	N-acetylglucosaminyl-phosphatidylinositol de-N-acetylase	Phosphatidylinositol glycan anchor biosynthesis, class L	5.03784	4.92139	5.06111	5.12095	4.95583	4.96731	5.11148	5.00671	4.90415	5.04646	4.58641	4.22231
Smp_035090.1	Putative hepatoma up-regulated protein	SAPAP family	Discs, large (Drosophila) homolog-associated protein	7.28862	7.19663	7.20203	7.20519	7.24041	7.23462	7.28598	7.26429	7.28653	7.26015	7.35839	7.21182
Smp_035090.3	Putative hepatoma up-regulated protein	NA	Discs, large (Drosophila) homolog-associated protein	5.37548	5.62731	5.66141	5.53506	5.27212	5.45728	5.25952	5.24206	5.43012	5.37149	5.92819	5.52481
Smp_035090.4	Putative hepatoma up-regulated protein	SAPAP family	Discs, large (Drosophila) homolog-associated protein	3.22544	3.39548	3.19282	3.29659	3.74258	3.30341	3.45708	3.64981	3.56378	3.61465	3.27616	2.47407
Smp_035110.1		Snf7 family	Charged multivesicular body protein 7	6.0843	5.98344	6.0486	5.94646	6.01657	5.99281	5.98539	6.16666	5.98918	6.07219	6.09411	6.20647
Smp_035150.1		Telomere length and silencing protein 1	chromosome 9 open reading frame 78	6.08637	6.05114	5.99955	5.90248	6.05601	5.92658	5.91629	6.1752	6.00994	5.81801	6.25912	5.96298
Smp_035180.1	Putative voltage-gated potassium channel	Voltage-gated potassium channel	Domain of unknown function (DUF3399)	4.62391	4.71729	4.81822	5.19853	5.13166	5.16915	5.00674	5.06047	4.94503	4.87171	5.12956	4.98645
Smp_035180.2	Putative voltage-gated potassium channel	Voltage-gated potassium channel	Domain of unknown function (DUF3399)	1.39306	2.24718	1.25202	1.3177	2.09365	-3.39183	2.07357	1.6076	2.11184	1.71035	1.03731	0.977507
Smp_035190.1	Putative ras GTP exchange factor%2C son of sevenless	Ras guanine-nucleotide exchange factor catalytic domain superfamily	ras GTP exchange factor, son of sevenless	7.14612	7.13781	7.14309	6.9216	6.27625	6.94832	6.69667	6.13518	7.07931	7.21082	7.1909	6.3071
Smp_035190.2	Putative ras GTP exchange factor%2C son of sevenless	Ras guanine-nucleotide exchange factor catalytic domain superfamily	ras GTP exchange factor, son of sevenless	4.67437	4.87561	5.41827	4.87023	5.40869	5.01286	5.58208	5.3348	5.33232	5.47407	5.08138	4.84008
Smp_035190.3	Putative ras GTP exchange factor%2C son of sevenless	Ras guanine-nucleotide exchange factor catalytic domain superfamily	ras GTP exchange factor, son of sevenless	6.87118	6.69886	6.66318	6.7321	6.99246	6.71823	7.01354	7.18019	6.8774	6.807	6.8351	6.27862
Smp_035200.1	Putative hsp40%2C subfamily A%2C members 1%2C2%2C4	Chaperone J-domain superfamily	DnaJ (Hsp40) homolog, subfamily A, member	10.7625	10.7688	10.6585	10.7926	10.9439	10.7375	10.78	10.9616	10.7404	10.6715	10.8924	11.0397
Smp_035210.1	Myosin_tail_1 domain-containing protein	Myosin tail	myosin heavy chain	8.62984	8.79533	8.51793	8.68674	8.65478	8.60174	8.54657	8.69876	8.54939	8.36443	8.58534	8.44983
Smp_035220.1	Kinesin-like protein	Kinesin motor domain superfamily	Kinesin family member	2.4085	2.0552	2.4603	2.30033	1.90534	1.59518	2.17111	2.86354	2.51169	2.10913	2.05422	1.71931
Smp_035220.2	Kinesin-like protein	Kinesin motor domain superfamily	Kinesin family member	1.98585	1.96339	1.96559	1.94092	2.1169	2.38658	1.77799	1.96838	2.06232	2.11852	2.51319	1.66957
Smp_035220.3	Kinesin-like protein	Kinesin-like protein	Kinesin family member	1.22699	1.22032	1.27629	1.36871	1.68262	1.17231	1.18693	1.55596	1.24766	1.1704	0.917431	-0.726666
Smp_035260.1	Epidermal growth factor receptor kinase substrate eps8-related protein	Epidermal growth factor receptor kinase substrate 8-like	epidermal growth factor receptor pathway substrate 8	7.7997	7.70896	7.64931	7.88091	7.85957	7.7759	7.87667	7.85971	7.82738	7.52046	7.6115	7.7744
Smp_035260.2	Epidermal growth factor receptor kinase substrate eps8-related protein	Epidermal growth factor receptor kinase substrate 8-like	epidermal growth factor receptor pathway substrate 8	2.20085	2.52745	1.36168	1.67723	2.19583	1.67107	1.87349	2.11645	2.32718	2.7083	2.49346	3.0135
Smp_035260.3	Epidermal growth factor receptor kinase substrate eps8-related protein	Epidermal growth factor receptor kinase substrate 8-like	epidermal growth factor receptor pathway substrate 8	4.46758	4.23372	4.17802	4.40554	4.4418	4.37184	4.68049	4.56433	3.98064	4.10804	3.97155	3.77272
Smp_035270.1	Malate dehydrogenase	NAD(P)-binding domain superfamily	Malate dehydrogenase	7.23591	7.21583	7.20261	7.08607	7.17748	7.10873	7.01453	7.15997	6.99305	6.75874	6.92651	7.25512
Smp_035280.1	Adenylyltransferase and sulfurtransferase MOCS3 homolog Adenylyltransferase Sulfurtransferase	Rhodanese-like domain superfamily	Plays a central role in 2-thiolation of mcm(5)S(2)U at tRNA wobble positions of tRNA(Lys), tRNA(Glu) and tRNA(Gln). Also essential during biosynthesis of the molybdenum cofactor. Acts by mediating the C-terminal thiocarboxylation of sulfur carriers urm1 and mocs2a. Its N-terminus first activates urm1 and mocs2a as acyl-adenylates (-COAMP), then the persulfide sulfur on the catalytic cysteine is t…	6.20567	6.07535	6.23429	6.10809	6.13379	6.19039	6.11635	6.16285	6.18636	6.14953	6.11109	6.20561
Smp_035290.1		NA	NA	-0.554159	-0.713961	-0.291842	-1.58798	-0.281569	-1.20334	-0.706893	-0.397622	-1.56686	-0.257871	0.191389	-0.784683
Smp_035300.1	Putative snare protein sec22	v-SNARE%2C coiled-coil homology domain	Vesicle-trafficking protein	6.57791	6.26792	6.54777	6.55103	6.419	6.48492	6.59179	6.46091	6.39563	6.41964	6.21363	6.59244
Smp_035300.2	Putative snare protein sec22	v-SNARE%2C coiled-coil homology domain	Vesicle-trafficking protein	-0.365418	-0.500407	1.27055	0.989964	0.464568	0.119177	0.509437	0.0765818	0.508361	0.249224	-0.0737788	-0.0678021
Smp_035310.1	Putative sfrs11 protein	RNA-binding domain superfamily	Splicing regulatory glutamine lysine-rich protein 1	7.53168	7.55586	7.26598	7.4381	7.72383	7.27903	7.40066	7.85697	7.38408	7.46695	7.9573	7.70604
Smp_035310.2	Putative sfrs11 protein	NA	Splicing regulatory glutamine lysine-rich protein 1	6.17256	6.32382	6.33808	6.46245	6.58042	6.38724	6.49162	6.46794	6.41308	6.32549	6.40865	5.22316
Smp_035310.3	Putative sfrs11 protein	NA	Splicing regulatory glutamine lysine-rich protein 1	6.17256	6.32382	6.33808	6.46245	6.58042	6.38724	6.49162	6.46794	6.41308	6.32549	6.40865	5.22316
Smp_035360.1		Nucleolar protein 14	NA	4.82823	4.87041	4.8996	4.67742	4.75283	4.67903	4.80664	4.72181	4.76967	4.74803	4.68042	4.72885
Smp_035360.2		Nucleolar protein 14	NA	4.82823	4.87041	4.8996	4.67742	4.75283	4.67903	4.80664	4.72181	4.76967	4.74803	4.68042	4.72885
Smp_035380.1		A-kinase anchor protein 28kDa	A kinase (PRKA) anchor protein 14	0.284541	-0.829093	-0.0571276	-0.226265	0.21681	-0.122565	-0.50082	-0.590148	-0.78634	-0.096764	0.129996	-0.169341
Smp_035390.1		SH2 domain superfamily	Protein tyrosine phosphatase, non-receptor type	6.56007	6.42933	6.44092	6.64081	6.56838	6.49925	6.55635	6.57812	6.6271	6.64084	6.62447	6.50439
Smp_035410.1	Putative mitochondrial ribosomal protein L24	Ribosomal Protein L26/L24%2C KOW domain	ribosomal protein L24	5.41324	5.4017	5.28766	5.50112	5.70807	5.49922	5.34309	5.59167	5.22516	5.34011	5.23745	5.42526
Smp_035430.1	Serine/threonine protein phosphatase 2A regulatory subunit	Armadillo-type fold	Protein phosphatase 2, regulatory subunit B	9.05538	8.9603	8.96123	8.88679	9.03606	8.93948	8.95178	8.95731	8.89427	8.91533	9.00421	9.06985
Smp_035460.1	Nicotinate phosphoribosyltransferase	Nicotinate phosphoribosyltransferase C-terminal domain	Nicotinate phosphoribosyltransferase domain containing 1	2.45072	2.58716	2.86067	2.33508	2.35596	2.45775	2.79152	2.97066	2.45405	2.65599	1.88505	2.34524
Smp_035460.4	Nicotinate phosphoribosyltransferase	Nicotinate phosphoribosyltransferase C-terminal domain	Nicotinate phosphoribosyltransferase domain containing 1	1.75767	1.83237	2.28613	1.50333	1.98544	1.82827	1.62536	1.40113	1.74476	1.7617	1.78722	0.927192
Smp_035460.5	Nicotinate phosphoribosyltransferase	Nicotinate/nicotinamide phosphoribosyltransferase	Nicotinate phosphoribosyltransferase domain containing 1	0.203682	0.00418629	0.602859	1.60364	1.23878	1.67939	1.24162	-3.39183	0.827966	1.48268	1.8882	0.994215
Smp_035470.1	Dolichyl-diphosphooligosaccharide--protein glycosyltransferase 48 kDa subunit	Dolichyl-diphosphooligosaccharide--protein glycosyltransferase 48kDa subunit	dolichyl-diphosphooligosaccharide--protein glycosyltransferase	6.2563	5.95109	6.65301	6.31494	5.99917	6.62066	6.23641	5.97768	6.4577	6.04869	5.88123	6.64328
Smp_035480.1		Arginine and glutamate-rich protein 1	Inherit from biNOG: arginine and glutamate rich 1	5.14123	5.1168	5.20916	5.27923	5.06853	5.32717	5.23373	5.23456	5.19685	5.25867	4.84229	4.95085
Smp_035500.1		Parkin co-regulated protein	PARK2 co-regulated	2.08562	2.00835	2.32252	2.11117	2.0084	2.17065	2.16007	2.10949	2.37378	1.9262	1.81577	2.08461
Smp_035540.1	SWIM-type domain-containing protein	Protein of unknown function DUF5575	Zinc finger, SWIM-type containing 3	5.55928	5.61631	5.54862	5.52065	5.6646	5.65432	5.7023	5.67838	5.65092	5.84925	5.87657	5.61639
Smp_035560.1	DUF3421 domain-containing protein	Domain of unknown function DUF3421	Protein of unknown function (DUF3421)	6.67273	6.65093	6.81956	7.3834	7.41655	7.4043	7.3806	7.47999	7.31969	6.94264	7.08958	7.39666
Smp_035580.1	Serine/threonine-protein phosphatase	Serine-threonine protein phosphatase%2C N-terminal	serine threonine-protein phosphatase	8.16801	8.03345	8.16466	8.10037	7.96405	8.10797	8.1974	8.00908	8.02936	8.25925	7.89888	7.85347
Smp_035620.1		Multivesicular body subunit 12B	family with sequence similarity 125, member B	6.22933	5.89552	6.1615	5.99451	6.0644	6.09037	6.09963	6.1523	6.1504	6.19693	6.20804	6.49665
Smp_035650.1	Homeobox protein aristaless-related	Homeobox%2C conserved site	Homeobox domain	6.16011	6.21721	6.13902	6.12683	6.1288	6.26496	6.26316	6.2784	6.44492	6.24753	5.86719	5.52399
Smp_035700.1	Putative adenosine deaminase	Metal-dependent hydrolase	adenosine deaminase	4.0779	4.39215	4.24799	5.46746	5.69733	5.49303	5.08173	5.27752	4.97254	4.60306	4.6175	4.66757
Smp_035730.1	Putative fgf receptor activating protein	Post-GPI attachment to proteins factor 2	Post-GPI attachment to proteins	5.81459	5.7185	5.9181	5.88752	5.80386	5.97958	5.91404	5.83398	5.8434	6.13844	5.53996	5.74299
Smp_035790.1		Zinc-binding ribosomal protein	ribosomal protein	7.98554	8.2793	8.26779	8.34789	8.54237	8.22678	8.22397	8.78627	8.24609	8.15184	8.4102	8.65383
Smp_035800.1	60S ribosomal protein L37	Ribosomal protein L37e%2C conserved site	Binds to the 23S rRNA (By similarity)	6.27188	6.83237	6.93353	7.18917	7.23944	7.00212	6.96488	7.34933	6.90129	6.91928	7.20758	7.24593
Smp_036010.1		Magnesium transporter NIPA	NIPA-like domain containing	4.57407	4.36948	4.44884	4.44563	4.3481	4.5861	4.46335	4.45333	4.50303	4.28254	4.05749	4.42253
Smp_036020.1	Ig-like domain-containing protein	Immunoglobulin-like domain superfamily	NA	5.22592	5.36073	5.20452	5.45052	5.34827	5.34835	5.373	5.07912	5.28534	5.13444	5.22475	5.50239
Smp_036020.2	Ig-like domain-containing protein	Immunoglobulin-like domain superfamily	NA	8.28423	8.23729	8.16453	8.27057	8.29574	8.3734	8.39213	8.42732	8.4349	8.33359	8.11677	8.06274
Smp_036060.1		NA	NA	7.13981	7.19618	7.10162	7.13611	7.12281	7.08319	7.21144	7.12805	7.10137	7.16007	7.11158	7.31948
Smp_036130.1	Phosducin-like protein (Phlp)	Thioredoxin-like superfamily	phosducin-like	7.00155	6.86572	6.91006	6.82908	6.96879	6.8094	6.9474	6.97279	6.80142	6.82813	6.78307	6.82489
Smp_036180.1	Diacylglycerol kinase	Diacylglycerol kinase	Diacylglycerol kinase, theta 110kDa	6.05071	5.71933	6.23225	5.82806	6.0865	6.00196	6.37378	6.03231	5.63279	6.47465	5.58251	5.87055
Smp_036180.2	Diacylglycerol kinase	NA	Diacylglycerol kinase, theta 110kDa	1.29515	1.97442	1.70664	1.66043	2.74746	1.45669	2.58005	2.61187	1.78852	2.11753	1.61442	0.645361
Smp_036180.3	Diacylglycerol kinase	Diacylglycerol kinase	Diacylglycerol kinase, theta 110kDa	5.89905	6.03943	4.70783	5.62167	5.67281	5.53271	5.19317	5.88547	6.25555	4.41797	5.98574	4.92032
Smp_036180.4	Diacylglycerol kinase	Diacylglycerol kinase	Diacylglycerol kinase, theta 110kDa	5.48441	5.81489	6.1022	5.5786	5.09788	5.42309	5.19523	4.33659	5.11811	6.20864	5.83664	5.57979
Smp_036220.1	Histone H2B	Histone-fold	Core component of nucleosome. Nucleosomes wrap and compact DNA into chromatin, limiting DNA accessibility to the cellular machineries which require DNA as a template. Histones thereby play a central role in transcription regulation, DNA repair, DNA replication and chromosomal stability. DNA accessibility is regulated via a complex set of post-translational modifications of histones, also called h…	7.7176	7.65862	7.71544	7.66666	7.73167	7.56457	7.63526	7.91074	7.53814	7.56837	7.60451	7.85622
Smp_036250.1	Msf1/px19 related	Slowmo/Ups family	Slowmo homolog	6.40914	6.17488	6.38472	6.48515	6.36187	6.37596	6.45636	6.31064	6.51996	6.3971	6.21914	6.39974
Smp_036270.1	Putative arginine/serine-rich splicing factor	RNA-binding domain superfamily	serine arginine-rich splicing factor	8.79762	8.82307	8.72452	8.80175	8.82004	8.74871	8.73558	8.78528	8.58638	8.63247	8.63655	9.02167
Smp_036270.2	Putative arginine/serine-rich splicing factor	RNA-binding domain superfamily	serine arginine-rich splicing factor	4.57764	4.79955	4.63582	4.77511	4.98991	4.62544	4.5932	4.85752	4.36458	4.69384	5.20101	4.28293
Smp_036370.1	Putative peroxisomal membrane protein 2%2C pxmp2	Mpv17/PMP22	MPV17 mitochondrial membrane protein-like 2	7.17581	7.04806	7.18935	7.0896	7.0618	7.09448	7.16963	7.00935	7.1095	7.16752	6.85004	7.08604
Smp_036390.1	Putative craniofacial development protein (Bcnt)	BCNT-C domain	Craniofacial development protein 1	5.88121	5.79465	5.81485	5.54952	5.8701	5.67867	5.78886	6.17454	5.76941	5.22187	5.59956	5.66103
Smp_036390.2	Putative craniofacial development protein (Bcnt)	BCNT-C domain	Craniofacial development protein 1	2.08163	2.62155	2.96372	2.28958	2.45817	1.97749	2.4939	2.08245	2.64485	2.44537	2.59952	1.71447
Smp_036390.3	Putative craniofacial development protein (Bcnt)	NA	Craniofacial development protein 1	2.48509	3.4728	3.3062	3.30701	3.52573	3.0236	3.10423	3.37244	2.41539	2.76003	3.88863	1.93969
Smp_036400.1	Putative nadh-ubiquinone oxidoreductase ashi subunit	NADH dehydrogenase [ubiquinone] 1 beta subcomplex subunit 8	NADH dehydrogenase (ubiquinone) 1 beta subcomplex	7.73126	7.61833	7.48305	7.64834	7.79037	7.56013	7.54149	7.65988	7.51349	7.51287	7.60768	7.83547
Smp_036500.1	CAR%3B Putative nuclear receptor nhr-48	Nuclear hormone receptor-like domain superfamily	receptor	3.30797	2.60668	3.09582	2.78553	2.56347	2.59844	2.99647	2.856	2.44701	2.84868	1.98222	1.04197
Smp_036500.2	CAR%3B Putative nuclear receptor nhr-48	NA	NA	7.4639	7.38703	7.49753	7.45858	7.18349	7.47987	7.46702	7.28541	7.41645	7.68611	7.27414	7.21618
Smp_036500.3	CAR%3B Putative nuclear receptor nhr-48	NA	NA	2.33238	1.48154	2.17879	2.77836	2.02414	2.5022	1.87367	0.911132	2.08737	2.08027	3.64942	2.98693
Smp_036500.4	CAR%3B Putative nuclear receptor nhr-48	NA	NA	4.29866	4.13834	4.62115	4.43018	3.97229	4.39596	4.0524	3.54236	4.12437	4.04743	4.04282	2.88345
Smp_036550.1		NA	NA	4.43448	4.37924	4.55304	4.32096	4.47936	4.35981	4.34814	4.53231	4.65504	4.2492	4.10612	4.55567
Smp_036590.1	Putative polypyrimidine tract binding protein	RNA-binding domain superfamily	polypyrimidine tract binding protein	8.03094	7.99417	8.04244	7.97259	8.04137	8.04826	7.96528	8.03696	7.99949	8.12349	8.19381	8.18061
Smp_036590.2	Putative polypyrimidine tract binding protein	RNA-binding domain superfamily	polypyrimidine tract binding protein	8.03094	7.99417	8.04244	7.97259	8.04137	8.04826	7.96528	8.03696	7.99949	8.12349	8.19381	8.18061
Smp_036630.1	Putative spry domain containing socs box protein	B30.2/SPRY domain superfamily	SplA ryanodine receptor domain and SOCS box containing 3	5.61639	5.28196	5.54565	5.48897	5.46365	5.54783	5.40044	5.17521	5.46244	5.42551	5.05542	5.36786
Smp_036670.1		Tetratricopeptide-like helical domain superfamily	SEL1	1.03413	0.904732	0.97922	1.60342	1.69931	1.63126	1.4731	1.79155	1.43925	0.564198	0.928291	0.928864
Smp_036720.1		NA	NA	1.50026	1.38977	0.831047	1.18843	1.1247	0.630519	1.71964	1.55596	1.33227	1.21314	0.854296	1.05673
Smp_036780.1		Uncharacterised protein family UPF0390	NA	4.22826	4.55311	4.68029	4.73771	4.56757	4.73782	4.77477	4.86601	4.72014	4.64069	4.29278	4.57182
Smp_036920.1	DNA polymerase epsilon subunit%2C putative	Histone-fold	chromatin accessibility complex 1	3.78534	3.87854	3.74896	3.77072	3.52555	3.67348	3.69325	3.79389	3.4591	3.87473	3.65341	3.86645
Smp_036920.2	DNA polymerase epsilon subunit%2C putative	NA	NA	3.78534	3.87854	3.74896	3.77072	3.52555	3.67348	3.69325	3.79389	3.4591	3.87473	3.65341	3.86645
Smp_036940.1	Sec61 gamma subunit%2C putative	Protein translocase SecE domain superfamily	SEC61, gamma subunit	6.2737	6.26185	6.39383	6.26505	6.33092	6.35478	6.80599	6.33796	6.33318	6.38008	6.35446	6.76178
Smp_036950.1		Aldehyde dehydrogenase%2C C-terminal	NA	7.32162	7.3326	7.2707	7.15929	7.26968	7.23931	7.27152	7.28937	7.22894	7.02046	7.0362	7.16487
Smp_036980.1	Pcdc2 (Programmed cell death protein 2)-related	Programmed cell death protein 2%2C C-terminal	programmed cell death	3.73068	3.81526	3.93968	3.91163	4.16132	4.01556	3.97796	4.00673	3.90873	3.80505	3.8351	3.67297
Smp_036990.1	Sh3-containing grb2-like protein 3 (Endophilin III)	SH3-like domain superfamily	SH3-domain GRB2-like	5.41736	5.45496	5.21571	5.14727	5.20661	5.08108	5.15783	5.41133	5.27476	5.06148	5.20804	5.35158
Smp_036990.2	Sh3-containing grb2-like protein 3 (Endophilin III)	SH3-like domain superfamily	SH3-domain GRB2-like	5.41736	5.45496	5.21571	5.14727	5.20661	5.08108	5.15783	5.41133	5.27476	5.06148	5.20804	5.35158
Smp_037120.1	Putative mitochondrial 39S ribosomal protein L27 (L27mt) (MRP-L27)	Ribosomal protein L27	NA	5.99326	6.05621	6.35196	6.22989	6.06335	6.17886	6.27548	6.21074	6.17383	6.17145	5.96272	6.37772
Smp_037190.1	Arf-related protein 1%2C arfrp1	P-loop containing nucleoside triphosphate hydrolase	ADP-ribosylation factor related protein 1	5.63635	5.48539	5.50955	5.73898	5.57057	5.5313	5.55709	5.6877	5.33141	5.59876	5.37776	5.5622
Smp_037230.1	Fimbrin%2C putative	Fimbrin/Plastin	lymphocyte cytosolic protein 1 (L-plastin)	9.53241	9.51929	9.48451	9.33639	9.37376	9.41765	9.43953	9.48505	9.51541	9.33461	9.3295	9.61612
Smp_037290.1	Predicted actin-bundling protein-like protein	Protein FRG1	FSHD Region Gene 1	5.84799	5.74011	5.78598	5.75682	5.93086	5.79056	5.73325	5.87535	5.73601	5.86768	5.80717	5.98424
Smp_037400.1	Putative cell division cycle	Tetratricopeptide repeat	cell division cycle 23 homolog (S. cerevisiae)	5.99563	5.86293	5.94026	5.78429	5.80491	5.89064	5.86371	5.80752	5.99847	5.91755	5.77944	5.72604
Smp_037400.2	Putative cell division cycle	Tetratricopeptide repeat	cell division cycle 23 homolog (S. cerevisiae)	2.69661	2.17343	2.68338	2.65981	2.26515	2.18455	2.04886	2.50687	2.25476	2.43367	3.01067	1.50489
Smp_037460.1	Sas10 domain-containing protein	Sas10 C-terminal domain	UTP3, small subunit (SSU) processome component, homolog (S. cerevisiae)	6.32731	6.37915	6.49039	6.38954	6.60622	6.44254	6.45016	6.4494	6.41164	6.32336	6.37445	6.44792
Smp_037530.1	Thioredoxin (Mitochondrial)%2C Trx M	Thioredoxin-like superfamily	Thioredoxin	5.48732	5.57869	5.79226	5.7782	5.93658	5.77278	5.88678	5.89503	5.53509	5.56754	5.43123	5.58227
Smp_037540.1	Putative alpha-amylase	Solute carrier family 3 member 2%2C N-terminal domain	Solute carrier family 3 (Cystine, dibasic and neutral amino acid transporters, activator of cystine, dibasic and neutral amino acid transport), member 1	8.58983	8.58603	8.67814	8.69866	8.71196	8.7574	8.62257	8.63239	8.59077	8.7722	8.78041	9.00295
Smp_037590.1	DNA helicase	MCM%2C AAA-lid domain	Minichromosome maintenance complex component 3	5.11505	5.14186	4.97877	5.02534	5.09026	5.08726	5.0151	5.05689	5.05266	4.82044	5.01035	5.01129
Smp_037590.2	DNA helicase	MCM%2C AAA-lid domain	Minichromosome maintenance complex component 3	5.11505	5.14186	4.97877	5.02534	5.09026	5.08726	5.0151	5.05689	5.05266	4.82044	5.01035	5.01129
Smp_037640.1		RNA 2'-phosphotransferase%2C C-terminal domain	tRNA phosphotransferase 1	5.86353	5.75625	5.78888	5.5896	5.74722	5.71404	5.73189	5.78894	5.67375	5.68383	5.78744	6.02702
Smp_037640.2		RNA 2'-phosphotransferase%2C C-terminal domain	tRNA phosphotransferase 1	2.64541	2.60579	3.18208	2.61076	2.61486	2.2761	3.19038	2.59011	3.18295	2.51061	3.00708	3.26523
Smp_037700.1	Nuclear transport factor 2-like protein%3B Nuclear transport factor%2C putative	NTF2-like domain superfamily	nuclear transport factor	3.6432	3.59541	3.83035	3.78797	3.63237	3.99524	4.06063	3.68736	3.7974	3.99041	3.60205	3.46787
Smp_037700.2	Nuclear transport factor 2-like protein%3B Nuclear transport factor%2C putative	NTF2-like domain superfamily	nuclear transport factor	7.53068	7.35607	7.73521	7.82818	7.67845	7.74855	7.69419	7.62888	7.55274	7.87845	7.51494	7.93642
Smp_037780.1		NA	Inherit from COG: Triacylglycerol Lipase	6.55932	6.47099	6.51413	6.02112	6.19237	6.18751	6.12998	6.19961	6.26936	6.05728	6.04818	6.26142
Smp_037900.1	Family S12 unassigned peptidase (S12 family)	Beta-lactamase/transpeptidase-like	lactamase, beta	4.59753	4.41762	4.37048	4.4798	4.53776	4.52974	4.60671	4.54409	4.53353	4.62055	4.41363	4.41659
Smp_037910.1	Succinate dehydrogenase [ubiquinone] cytochrome b small subunit	Fumarate reductase/succinate dehydrogenase%2C transmembrane subunit	Membrane-anchoring subunit of succinate dehydrogenase (SDH) that is involved in complex II of the mitochondrial electron transport chain and is responsible for transferring electrons from succinate to ubiquinone (coenzyme Q)	7.26276	7.43673	7.43773	7.51578	7.48961	7.40636	7.38912	7.48725	7.28873	7.54985	7.4435	7.6939
Smp_037930.1	Methyltransferase-like protein	S-adenosyl-L-methionine-dependent methyltransferase	methyltransferase, like	5.81459	5.70304	5.73867	5.79556	5.78114	5.74439	5.80297	5.72568	5.68121	5.78219	5.4439	5.54595
Smp_037960.1	Putative nachr subunit	Neurotransmitter-gated ion-channel ligand-binding domain superfamily	cholinergic receptor, nicotinic	6.46963	6.35426	6.3944	6.46487	6.45289	6.34724	6.46182	6.44272	6.35149	6.50481	6.44243	6.40728
Smp_038030.1	Adenylosuccinate lyase	Fumarase/histidase%2C N-terminal	adenylosuccinate lyase	6.05811	6.02651	6.07766	5.96959	5.98378	5.95163	5.88563	6.04139	5.94561	5.90384	5.89052	6.09265
Smp_038080.1	Putative importin beta-1	Importin beta family	karyopherin (importin) beta 1	8.42072	8.48384	8.43814	8.50978	8.46825	8.49191	8.45402	8.32329	8.37043	8.48211	8.44153	8.5319
Smp_038100.1	ATP synthase subunit beta	ATPase%2C F1/V1/A1 complex%2C alpha/beta subunit%2C N-terminal domain superfamily	Produces ATP from ADP in the presence of a proton gradient across the membrane (By similarity)	8.91595	8.93088	8.88224	8.97925	9.06312	8.93091	8.80324	8.93806	8.82197	8.75696	8.78291	9.04271
Smp_038140.1	Putative golgin IMH1	GCC2%2C Rab binding domain	GRIP and coiled-coil domain containing 2	6.22308	6.25056	6.22179	6.01502	6.15032	6.16608	6.27815	6.21572	6.28925	6.16725	6.19578	6.30298
Smp_038140.2	Putative golgin IMH1	GRIP domain	NA	4.25672	4.12382	3.35354	4.30985	4.2087	3.73611	3.92511	4.16988	3.83668	4.07509	3.42103	3.80709
Smp_038210.1	Putative ww domain-binding protein 2 (WBP-2)	GRAM domain	WW domain binding protein 2	8.2138	7.96948	7.9647	7.8976	8.01172	7.89731	7.97003	8.03592	7.94167	8.14556	8.13057	8.19707
Smp_038240.1	Putative alanyl-tRNA synthetase	Alanine-tRNA ligase%2C eukaryota/bacteria	alanyl-tRNA synthetase	6.73752	6.7489	6.69916	6.64493	6.71144	6.70478	6.69445	6.5426	6.68463	6.57134	6.63763	6.58548
Smp_038300.1	Transcription and mRNA export factor ENY2	Transcription factor EnY2 superfamily	Involved both in mRNA export coupled transcription activation by association with the nuclear pore complex (NPC), and in transcription activation as a component of the transcription regulatory histone acetylation (HAT) complex SAGA. The SAGA complex is a multiprotein complex that activates transcription by remodeling chromatin and mediating histone acetylation and deubiquitination. Within the SAG…	3.99641	4.45809	4.55008	4.44563	4.47307	4.33579	4.63702	4.53527	4.19488	4.55838	4.73556	4.86828
Smp_038330.1		Dehydrodolichyl diphosphate synthase complex subunit Nus1	nuclear undecaprenyl pyrophosphate synthase 1 homolog (S. cerevisiae)	4.96755	4.98668	5.16921	4.99988	5.0433	4.96955	5.15021	5.05895	4.94103	5.13837	4.86366	5.0956
Smp_038340.1	Palmitoyltransferase	Palmitoyltransferase%2C DHHC domain	Zinc finger, DHHC-type containing	7.31057	7.25699	7.23475	7.27304	7.17748	7.21882	7.22056	7.18698	7.24746	7.0812	6.89802	7.2064
Smp_038410.1	Protein SYS1 homolog	Integral membrane protein SYS1-related	SYS1 Golgi-localized integral membrane protein homolog (S. cerevisiae)	0.728887	0.940323	0.575642	1.60342	0.802484	0.584667	0.876179	0.245936	-0.370284	0.745176	-0.00123317	-0.58057
Smp_038420.1	Ubiquinone biosynthesis protein	COQ9	coenzyme Q9 homolog (S. cerevisiae)	2.58308	2.14137	2.63001	2.70105	2.10492	2.36721	2.0487	2.42796	2.46092	2.105	2.51547	1.53879
Smp_038420.2	Ubiquinone biosynthesis protein	COQ9	coenzyme Q9 homolog (S. cerevisiae)	5.61954	5.45755	5.61711	5.53405	5.72174	5.70131	5.74476	5.56376	5.48499	5.61026	5.42455	5.4766
Smp_038440.1	Putative heart-specific myosin light chain phosphatase small subunit	cGMP-dependent protein kinase%2C interacting domain		5.35936	5.41124	5.49269	5.52511	5.51504	5.49922	5.68262	5.77649	5.72548	5.18613	5.42166	5.66862
Smp_038510.1	Putative 60s ribosomal protein L6	Ribosomal Protein L6%2C KOW domain	ribosomal protein L6	9.73425	9.78236	9.87738	10.0321	10.1144	10.0145	9.92829	10.1626	10.0118	9.91208	9.99859	10.2429
Smp_038530.1	Putative map kinase phosphatase	Protein-tyrosine phosphatase-like	Dual specificity phosphatase 14	6.98719	6.78666	7.01574	6.73319	6.64028	6.80253	7.02864	6.73148	6.94903	7.27359	6.91972	6.81475
Smp_038540.1		NA	NA	6.5299	6.11385	6.31844	6.18917	6.18565	6.22722	6.23371	6.20147	6.30869	6.38606	6.42565	6.12948
Smp_038560.1	Putative prothymosin alpha-B	NA	NA	7.78231	7.77885	7.77972	7.81928	7.90499	7.82607	7.88491	7.98615	7.75971	7.69004	8.05535	8.14479
Smp_038560.2	Putative prothymosin alpha-B	NA	NA	4.12298	4.00174	4.43988	4.24696	3.96734	4.08596	4.02331	4.11247	4.0335	4.1704	3.79502	2.79297
Smp_038560.3	Putative prothymosin alpha-B	NA	NA	7.60462	7.57862	7.63663	7.89802	7.51123	7.51787	7.67886	7.63219	7.39648	7.71411	7.51897	7.55048
Smp_038630.1	Putative mitochondrial import inner membrane translocase subunit tim22	Mitochondrial import inner membrane translocase subunit TIM22	translocase of inner mitochondrial membrane 22 homolog (yeast)	3.70931	3.74152	3.82683	3.54582	3.82363	3.87977	3.79453	3.66229	3.62126	3.74784	3.5488	3.54796
Smp_038680.1	Small nuclear ribonucleoprotein G	Small nuclear ribonucleoprotein G	small nuclear ribonucleoprotein polypeptide G	4.62062	4.73637	4.70977	4.91843	4.93996	4.55671	4.95183	4.87537	4.62703	4.72665	4.73556	4.99142
Smp_038700.1	RING-type domain-containing protein	RING-finger protein Mag2/Rnf10	Inherit from KOG: Ring finger protein	8.36542	8.43983	8.27945	8.51259	8.61268	8.4956	8.45092	8.52153	8.37696	8.13266	8.27449	8.27597
Smp_038710.1		NA	NA	6.0475	5.86921	5.92726	5.95642	5.93544	5.99061	5.91741	5.88001	5.84705	6.20565	5.94166	6.05964
Smp_038820.1	NADPH dependent diflavin oxidoreductase%2Cputative	Flavoprotein-like superfamily	NADPH dependent diflavin oxidoreductase 1	5.11451	4.95801	5.28661	5.30182	5.04119	5.35792	5.29511	5.28594	5.26881	5.44872	5.16362	5.10293
Smp_038820.2	NADPH dependent diflavin oxidoreductase%2Cputative	Ferredoxin-NADP reductase (FNR)%2C nucleotide-binding domain	NADPH dependent diflavin oxidoreductase 1	4.002	3.99245	3.54462	3.55802	4.30978	3.85168	3.91291	3.5686	3.85318	3.46694	3.24697	3.44684
Smp_038830.1	Mername-AA194 putative peptidase (S09 family)	Alpha/Beta hydrolase fold	Family with sequence similarity 108, member	5.76236	5.64894	5.78598	5.79186	5.88187	5.77789	5.84607	5.79509	5.77355	5.83309	5.92481	5.91843
Smp_038840.1	Mitochondrial carrier protein-related	Mitochondrial carrier domain superfamily	Solute carrier family 25 member	5.40661	5.20174	5.44887	5.23445	5.09539	5.3393	5.31949	5.05895	5.35552	5.31347	5.05336	5.14679
Smp_038870.1	NADH-ubiquinone oxidoreductase%2C putative	2Fe-2S ferredoxin-like superfamily	NADH dehydrogenase (ubiquinone) Fe-S protein 1, 75kDa (NADH-coenzyme Q reductase)	6.76821	6.78054	6.82875	6.69602	6.80075	6.74962	6.65392	6.76269	6.69614	6.75478	6.74838	6.84883
Smp_038930.1	Putative ribosome biogenesis protein tsr1 (20S rRNA accumulation protein 1)	Ribosome biogenesis protein Bms1/Tsr1	TSR1, 20S rRNA accumulation, homolog (S. cerevisiae)	7.66933	7.79158	7.64884	7.71425	7.80558	7.70732	7.69978	7.82045	7.65147	7.57029	7.78371	7.70465
Smp_038930.2	Putative ribosome biogenesis protein tsr1 (20S rRNA accumulation protein 1)	Ribosome biogenesis protein Bms1/Tsr1	TSR1, 20S rRNA accumulation, homolog (S. cerevisiae)	5.61046	5.53547	5.60689	5.61653	5.12099	5.46075	5.43483	5.03388	5.34443	5.53698	4.9855	4.08619
Smp_038940.1	mRNA cap guanine-N7 methyltransferase	mRNA cap guanine-N7 methyltransferase	mRNA cap guanine-N7 methyltransferase	2.86701	3.0448	3.02733	3.34848	2.93231	3.01005	3.22577	2.81314	3.15896	3.03838	3.22929	3.10716
Smp_038940.2	mRNA cap guanine-N7 methyltransferase	mRNA cap guanine-N7 methyltransferase	mRNA cap guanine-N7 methyltransferase	5.48182	5.36707	5.5179	5.41778	5.65708	5.60438	5.7524	5.67542	5.64063	5.7463	5.73281	5.87008
Smp_038950.1	L-lactate dehydrogenase	NAD(P)-binding domain superfamily	L-lactate dehydrogenase	8.94881	8.96827	8.80962	8.69206	8.85434	8.65941	8.68047	8.83748	8.61936	8.78597	8.89774	9.04879
Smp_038960.1	L-lactate dehydrogenase	NAD(P)-binding domain superfamily	L-lactate dehydrogenase	6.05417	5.94957	5.57351	6.09203	6.46532	5.91654	5.52908	6.12559	5.73232	5.35157	5.48221	5.70778
Smp_038960.2	L-lactate dehydrogenase	NAD(P)-binding domain superfamily	L-lactate dehydrogenase	10.0526	10.1329	9.66907	10.0431	10.2516	9.7865	9.8362	10.0399	9.62635	9.66321	9.78396	9.69775
Smp_038980.1	Fcf2 domain-containing protein	Fcf2/DNTTIP2	deoxynucleotidyltransferase, terminal, interacting protein 2	6.30766	6.33212	6.27463	6.22902	6.35597	6.02797	6.17206	6.42495	6.1692	6.17403	6.3382	6.30324
Smp_039000.1	ATP synthase delta chain%2C putative	F1F0 ATP synthase OSCP/delta subunit%2C N-terminal domain superfamily	ATP synthase, H transporting, mitochondrial F1 complex, O subunit	6.37815	6.3571	6.43772	6.41223	6.50663	6.33067	6.37857	6.59449	6.43121	6.38776	6.35362	6.6247
Smp_039080.1		Folate-sensitive fragile site protein Fra10Ac1	Fragile site, folic acid type, rare, fra(10)(Q23.3) or fra(10)(Q24.2) candidate 1	7.19104	7.05554	7.16882	7.00309	6.98307	7.04006	7.00429	6.9251	6.97835	7.01055	6.84635	6.08108
Smp_039080.2		Folate-sensitive fragile site protein Fra10Ac1	Fragile site, folic acid type, rare, fra(10)(Q23.3) or fra(10)(Q24.2) candidate 1	5.71832	5.60981	5.68421	5.63665	5.61024	5.61846	5.89872	5.57758	5.55848	5.26423	5.36149	5.37149
Smp_039130.1	Niemann-pick C1 (NPC1)	Niemann-Pick C1%2C N-terminal	Niemann-Pick disease type C1	7.75362	7.77807	7.75549	7.5766	7.35592	7.72837	7.51094	7.38209	7.64713	7.67684	7.4801	7.71161
Smp_039160.1	IMD domain-containing protein	I-BAR domain containing protein MTSS1/MTSS2	IRSp53/MIM homology domain	3.30184	4.21058	4.24807	3.58675	3.21099	3.20653	3.94521	4.29088	4.23501	2.83036	3.2729	3.97973
Smp_039160.3	IMD domain-containing protein	I-BAR domain containing protein MTSS1/MTSS2	IRSp53/MIM homology domain	6.01295	5.99985	5.86667	6.11692	6.21045	6.35678	6.12174	5.96262	6.06249	6.29546	6.25716	5.75068
Smp_039180.1	Nuclear protein localization%2C putative	MPN domain	Nuclear protein localization 4 homolog (S. cerevisiae)	7.47516	7.48799	7.54605	7.57265	7.56063	7.6274	7.5531	7.48381	7.52378	7.60214	7.51953	7.50888
Smp_039300.1	Putative trim56 protein	RING-type zinc-finger%2C LisH dimerisation motif	Zinc finger, C3HC4 type (RING finger)	7.65434	7.56731	7.40943	7.45111	7.62265	7.44014	7.41201	7.56481	7.4597	7.35639	7.46813	7.4835
Smp_039390.1		Leucine-rich repeat domain superfamily		5.01314	5.01128	5.09945	5.0258	5.16732	4.94208	5.02174	5.12891	4.91197	4.94982	5.06992	4.96491
Smp_039390.2		Leucine-rich repeat domain superfamily		0.190165	-0.910446	0.543147	-0.416088	1.0237	-0.0340615	-0.212022	0.512243	-0.313583	0.00191562	-0.492369	-0.0244388
Smp_039400.1	Eukaryotic translation initiation factor 5A	Translation elongation factor%2C IF5A C-terminal	eukaryotic translation initiation factor	9.17644	9.30736	9.35759	9.21912	9.38416	9.29855	9.47886	9.59458	9.15068	9.27902	9.61303	9.7696
Smp_039490.1	RRM domain-containing protein	SAP domain superfamily	Apoptotic chromatin condensation inducer 1	8.08832	8.19248	8.03035	8.06086	8.00863	8.0601	8.04808	8.07074	8.12249	8.16807	8.23529	8.14703
Smp_039490.2	RRM domain-containing protein	Acinus%2C RNA recognition motif	Apoptotic chromatin condensation inducer 1	4.70566	4.68148	4.77076	4.81317	4.23004	4.60746	4.52088	3.97437	4.73213	4.77233	4.19222	3.10576
Smp_039490.3	RRM domain-containing protein	Acinus%2C RNA recognition motif	Apoptotic chromatin condensation inducer 1	6.21805	6.09948	6.48247	6.27656	6.06166	6.33376	6.37575	5.90225	6.31477	6.31229	5.93745	5.30613
Smp_039590.1		EF-Hand 1%2C calcium-binding site	NA	1.87137	1.69076	1.50452	1.85132	2.12527	1.73984	2.17518	3.11732	2.07515	2.31794	1.60633	1.72914
Smp_039640.1	Putative retinoblastoma binding protein	Zinc finger%2C CCHC-type superfamily	Retinoblastoma binding protein 6	7.74639	7.74986	7.74575	7.54966	7.75293	7.63515	7.81272	7.80871	7.62067	7.90475	7.98916	7.66916
Smp_039640.2	Putative retinoblastoma binding protein	NA	Retinoblastoma binding protein 6	1.52714	1.98944	2.35314	1.93233	2.44023	1.60853	1.85184	1.7211	2.24948	1.96615	1.73561	1.64618
Smp_039650.1	Cell polarity protein	L27 domain superfamily	discs, large	4.2763	4.18151	4.16144	4.13467	4.47307	4.32537	4.48473	4.59875	4.53353	4.03113	4.27161	4.23925
Smp_039670.1	Putative cyclin l	Cyclin/Cyclin-like subunit Ssn8	Cyclin L1	7.30199	7.41833	7.26017	7.15017	7.04558	7.1203	6.90893	7.05927	7.23011	7.09084	7.31085	7.43081
Smp_039670.2	Putative cyclin l	Cyclin/Cyclin-like subunit Ssn8	Cyclin L1	7.34618	7.15982	7.3333	7.29587	7.35284	7.29556	7.43809	7.39976	7.42656	7.45824	7.43379	6.7784
Smp_039740.1	Putative pre-mRNA-processing ATP-dependent RNA helicase prp5	Arginine and glutamate-rich protein 1	arginine and glutamate rich	5.61782	5.71465	5.60817	5.67205	5.76579	5.44893	5.61501	5.96897	5.69477	5.58249	5.95942	6.04526
Smp_039750.1	Alpha-1%2C4 glucan phosphorylase	Phosphorylase pyridoxal-phosphate attachment site	Phosphorylase is an important allosteric enzyme in carbohydrate metabolism. Enzymes from different sources differ in their regulatory mechanisms and in their natural substrates. However, all known phosphorylases share catalytic and structural properties (By similarity)	4.70466	4.83203	5.02586	4.6144	4.59614	4.84222	4.64089	4.38883	4.74809	4.66055	4.79142	4.80091
Smp_039750.2	Alpha-1%2C4 glucan phosphorylase	Phosphorylase pyridoxal-phosphate attachment site	Phosphorylase is an important allosteric enzyme in carbohydrate metabolism. Enzymes from different sources differ in their regulatory mechanisms and in their natural substrates. However, all known phosphorylases share catalytic and structural properties (By similarity)	3.289	3.32506	3.50115	2.37008	3.3698	3.4221	3.52125	2.98749	3.59743	3.23348	2.49114	2.629
Smp_039750.3	Alpha-1%2C4 glucan phosphorylase	Phosphorylase pyridoxal-phosphate attachment site	Phosphorylase is an important allosteric enzyme in carbohydrate metabolism. Enzymes from different sources differ in their regulatory mechanisms and in their natural substrates. However, all known phosphorylases share catalytic and structural properties (By similarity)	2.70354	2.61132	2.18216	3.56417	3.20379	2.57741	2.39093	2.87729	2.1948	3.37821	3.22629	3.23399
Smp_039810.1	Muscleblind-like protein	Zinc finger%2C CCCH-type	muscleblind-like splicing regulator	7.6002	7.79062	7.80785	7.72836	7.55022	7.84022	7.67465	7.55028	7.79231	7.6876	7.65305	7.49095
Smp_039820.1	Cysteine protease	Papain-like cysteine peptidase superfamily	autophagy related 4B, cysteine peptidase	7.99141	7.91679	7.9173	7.7547	7.75042	7.8368	7.81252	7.64122	7.91588	7.96362	7.85515	7.93995
Smp_039820.2	Cysteine protease	NA	autophagy related 4B, cysteine peptidase	5.41767	5.02899	5.51031	4.57646	4.89197	5.15816	4.89033	5.34751	4.99088	5.17298	5.37036	5.18894
Smp_039820.3	Cysteine protease	Papain-like cysteine peptidase superfamily	autophagy related 4B, cysteine peptidase	4.82607	4.57047	4.15888	4.32818	4.0321	4.38293	4.44733	4.18715	4.62303	4.72617	4.984	4.72712
Smp_039870.1	Putative vasodilator-stimulated phosphoprotein	Intermediate filament%2C rod domain%2C coil 1B	Enabled homolog (Drosophila)	6.09773	6.25745	6.22225	6.32095	6.46288	6.32109	6.44705	6.28631	6.4001	6.31801	6.23654	6.18301
Smp_039970.1	4F5 domain-containing protein	ZNF706/At2g23090 superfamily	Zinc finger protein	5.13724	5.21088	5.4329	5.13271	5.04117	5.18076	5.41801	5.49638	5.6214	5.39195	5.25553	5.51009
Smp_039980.1	Putative mitochondrial ribosomal protein S33	Ribosomal protein S27/S33%2C mitochondrial	Ribosomal protein S33	4.64052	4.6953	4.69912	4.56907	4.70803	4.65981	4.83306	4.75386	4.82498	4.69948	4.64519	4.80822
Smp_040020.1	Putative centromere protein A (Cenp-A) (Centromere autoantigen A)	Histone-fold	histone H3	2.6202	2.40211	2.26593	2.46133	2.51619	2.41293	2.19012	2.69968	2.47783	2.05184	1.94616	2.38184
Smp_040080.1		Lysosomal transcription factor%2C NCU-G1	chromosome 1 open reading frame 85	7.38249	7.36521	7.24561	7.12127	7.13786	7.2489	7.1573	7.01285	7.12655	7.02406	6.86561	7.13508
Smp_040080.2		Lysosomal transcription factor%2C NCU-G1	chromosome 1 open reading frame 85	3.85162	4.26521	4.65396	4.79636	4.57301	4.57497	4.57016	4.86228	4.42746	4.63622	4.41582	4.6688
Smp_040100.1	WD_REPEATS_REGION domain-containing protein	WD40-repeat-containing domain superfamily	Angio-associated migratory cell protein	5.88778	5.95436	5.97658	5.79926	5.94682	5.85957	5.88333	5.73855	5.77611	5.7744	5.51316	5.62545
Smp_040110.2	Putative thrombospondin type 1 domain-containing protein	Thrombospondin type-1 (TSP1) repeat superfamily	Notch ligand involved in the mediation of Notch signaling (By similarity)	-0.540778	-0.0939212	0.0256537	0.0657618	0.0238601	-2.2747	-0.138476	-0.881276	-0.271629	-0.439256	0.0658728	-0.878671
Smp_040130.1	Peptidyl-prolyl cis-trans isomerase	Cyclophilin-like domain superfamily	PPIases accelerate the folding of proteins (By similarity)	10.1937	10.2747	10.2689	10.7534	10.7599	10.5128	10.3783	10.5399	10.2041	10.1849	10.1309	10.429
Smp_040190.1	Serine/threonine kinase	Protein kinase%2C ATP binding site	Map microtubule affinity-regulating kinase	8.61285	8.52012	8.578	8.60538	8.59994	8.57194	8.64985	8.56842	8.64853	8.82957	8.77854	8.53104
Smp_040270.1		Low temperature viability protein Ltv1	NA	7.20044	7.29615	7.2635	7.19666	7.3674	7.17308	7.22238	7.47461	7.26938	7.13999	7.39417	7.40006
Smp_040280.1		Cyclin PHO80-like	Cyclin Pas1 PHO80 domain containing 1	6.97269	6.68083	6.88209	6.73705	6.7818	6.81499	6.90443	6.81951	6.72286	6.949	6.7718	6.82937
Smp_040350.1	Putative rfx5	RFX-like DNA-binding protein	Regulatory factor X, 7	5.6354	5.67453	5.61899	5.62575	5.93833	5.73706	5.73083	5.8131	5.76247	5.54719	5.56202	5.38162
Smp_040360.1	Serologically defined breast cancer antigen ny-br-84-related	Endoplasmic reticulum vesicle transporter%2C N-terminal	ERGIC and golgi 3	5.02924	5.21088	5.21664	5.15978	5.16334	5.15353	5.39239	5.16762	5.10234	4.99151	4.87306	4.78994
Smp_040460.1	YTH domain-containing protein	YTH domain	YTH domain family, member	8.32668	8.36077	8.31736	8.25723	8.22596	8.29799	8.12924	8.11848	8.2981	8.2464	8.19522	8.23157
Smp_040500.1	Peptidylprolyl isomerase	Tetratricopeptide repeat	FK506 binding protein 8, 38kDa	6.99644	6.65383	6.67516	6.76038	6.65876	6.6495	6.72857	6.79299	6.59582	6.25116	6.59475	6.86278
Smp_040500.2	Peptidylprolyl isomerase	Tetratricopeptide repeat	FK506 binding protein 8, 38kDa	7.11478	7.21942	7.29459	7.05665	7.2232	7.05021	7.04046	7.03874	7.13179	7.18636	7.26423	5.97675
Smp_040500.3	Peptidylprolyl isomerase	FKBP-type peptidyl-prolyl cis-trans isomerase domain	FK506 binding protein 8, 38kDa	4.37453	5.08092	4.8962	4.60089	4.79217	4.60703	4.43053	4.83394	4.63653	4.87703	5.28018	4.46649
Smp_040510.1	Putative alpha-mannoside beta-1%2C6-n-acetylglucosaminyltransferase	Domain of unknown function DUF4525	mannosyl (alpha-1,6-)-glycoprotein beta-1,6-N-acetyl-glucosaminyltransferase	6.89924	6.77638	6.92085	6.82532	6.61841	6.77475	6.95075	6.65663	6.7064	6.82544	6.50017	6.5197
Smp_040510.2	Putative alpha-mannoside beta-1%2C6-n-acetylglucosaminyltransferase	Domain of unknown function DUF4525	mannosyl (alpha-1,6-)-glycoprotein beta-1,6-N-acetyl-glucosaminyltransferase	4.01269	4.30869	3.57189	4.1199	4.69445	4.4098	4.01997	4.46052	4.69534	4.25399	4.37846	4.08671
Smp_040550.1	TYR_PHOSPHATASE_2 domain-containing protein	Protein-tyrosine phosphatase-like	protein tyrosine phosphatase type IVA	5.70276	5.64085	5.9204	5.6159	5.67833	5.70073	6.0544	5.60297	5.60713	5.88346	5.30671	5.50169
Smp_040560.1	Cytoplasmic tRNA 2-thiolation protein 1	tRNA thiolation protein%2C TtcA/Ctu1 type	Plays a central role in 2-thiolation of mcm(5)S(2)U at tRNA wobble positions of tRNA(Lys), tRNA(Glu) and tRNA(Gln). Directly binds tRNAs and probably acts by catalyzing adenylation of tRNAs, an intermediate required for 2-thiolation. It is unclear whether it acts as a sulfurtransferase that transfers sulfur from thiocarboxylated URM1 onto the uridine of tRNAs at wobble position	3.4968	3.53965	3.41833	3.42769	3.4242	3.49907	3.97989	3.98157	3.80207	3.86297	3.94354	3.6274
Smp_040560.2	Cytoplasmic tRNA 2-thiolation protein 1	tRNA thiolation protein%2C TtcA/Ctu1 type	Plays a central role in 2-thiolation of mcm(5)S(2)U at tRNA wobble positions of tRNA(Lys), tRNA(Glu) and tRNA(Gln). Directly binds tRNAs and probably acts by catalyzing adenylation of tRNAs, an intermediate required for 2-thiolation. It is unclear whether it acts as a sulfurtransferase that transfers sulfur from thiocarboxylated URM1 onto the uridine of tRNAs at wobble position	1.63923	0.881851	2.07999	1.39734	1.9484	1.62039	0.40518	1.27423	1.11968	1.74988	1.04498	0.45469
Smp_040560.3	Cytoplasmic tRNA 2-thiolation protein 1	Cytoplasmic tRNA 2-thiolation protein 1%2C C-terminal	Plays a central role in 2-thiolation of mcm(5)S(2)U at tRNA wobble positions of tRNA(Lys), tRNA(Glu) and tRNA(Gln). Directly binds tRNAs and probably acts by catalyzing adenylation of tRNAs, an intermediate required for 2-thiolation. It is unclear whether it acts as a sulfurtransferase that transfers sulfur from thiocarboxylated URM1 onto the uridine of tRNAs at wobble position	0.153911	0.62661	0.255813	0.0539346	-0.463507	0.213182	0.737364	-0.7126	-0.351432	0.712927	-0.288335	-0.163627
Smp_040570.1	Putative rab5	P-loop containing nucleoside triphosphate hydrolase	member RAS oncogene family	8.28611	8.15655	8.33496	8.32794	8.28656	8.32097	8.49002	8.32609	8.25062	8.30004	8.21693	8.41763
Smp_040610.1	Letm1 RBD domain-containing protein	Letm1 ribosome-binding domain	LETM1-like protein	3.70995	3.18254	3.44439	3.45074	3.10862	3.36228	3.66641	3.36529	3.47296	3.71288	3.36624	3.15596
Smp_040610.3	Letm1 RBD domain-containing protein	LETM1-like	LETM1 domain containing 1	2.49936	2.20961	2.43832	2.43231	3.06581	2.4723	2.99672	3.1305	2.57265	2.58483	1.96808	1.38599
Smp_040710.1	Putative dna-directed rna polymerase II 13.3 kD polypeptide	RNA polymerase RBP11	DNA-directed rna polymerase II subunit	4.38606	4.47836	4.44872	4.41479	4.61482	4.21781	4.56486	4.39382	4.37722	4.35765	4.3439	4.52601
Smp_040710.2	Putative dna-directed rna polymerase II 13.3 kD polypeptide	RNA polymerase%2C RBP11-like subunit	DNA-directed rna polymerase II subunit	0.00606308	0.18952	0.530229	0.67866	-0.0670281	0.424188	0.488793	0.284077	-2.35067	0.461831	0.859601	0.305109
Smp_040720.1		Glycerophosphocholine acyltransferase 1	Protein of unknown function (DUF2838)	6.78856	6.73097	6.65435	6.78068	6.55186	6.74044	6.6802	6.50521	6.64198	6.73594	6.23682	6.36575
Smp_040720.2		Glycerophosphocholine acyltransferase 1	Protein of unknown function (DUF2838)	-0.248697	-0.137039	0.267968	-1.39371	-1.50912	-1.35772	0.271032	-0.55958	0.265978	-0.502472	-0.727811	-0.275486
Smp_040770.1	Putative methionine-tRNA synthetase	Methionyl-tRNA synthetase%2C anticodon-binding domain	methionyl-tRNA synthetase	6.7753	6.73503	6.81833	6.84525	6.83486	6.88346	6.80962	6.74494	6.71888	6.67542	6.59495	6.80681
Smp_040790.1	Peptidyl-prolyl cis-trans isomerase	Cyclophilin-like domain superfamily	PPIases accelerate the folding of proteins (By similarity)	7.60274	7.49174	7.57181	7.636	7.6746	7.5642	7.45712	7.76111	7.52492	7.39713	7.21452	7.62045
Smp_040800.1	Putative glycyl-tRNA synthetase	Anticodon-binding domain superfamily	Glycyl-tRNA synthetase	8.53916	8.54228	8.44566	8.45779	8.40355	8.52484	8.49163	8.57141	8.64609	8.59703	8.71504	8.72564
Smp_040800.2	Putative glycyl-tRNA synthetase	Anticodon-binding domain superfamily	Glycyl-tRNA synthetase	3.69475	3.93539	3.44432	3.46607	3.82358	3.56148	3.53934	3.21471	2.98031	3.76629	3.59718	4.0622
Smp_040800.3	Putative glycyl-tRNA synthetase	NA	Glycyl-tRNA synthetase	3.04463	2.74523	2.56476	2.38445	3.00253	1.47792	2.96448	3.57659	2.97303	3.32835	4.11058	3.25613
Smp_040960.1	Putative zinc finger protein	Zinc finger C2H2 superfamily	Zinc finger protein	1.92743	2.21645	1.0078	-3.39183	-3.39183	1.83905	-3.39183	-3.39183	1.19764	0.959721	-3.39183	-3.39183
Smp_040960.2	Putative zinc finger protein	Zinc finger C2H2 superfamily	Zinc finger protein	5.20186	5.23732	5.4007	5.55164	5.39879	5.27234	5.57997	5.62808	5.39697	5.3878	5.24832	5.2723
Smp_040970.1	V-type proton ATPase subunit a	ATPase%2C V0 complex%2C subunit 116kDa%2C eukaryotic	ATPase, H transporting, lysosomal V0 subunit	6.97514	7.17857	7.05014	6.42068	6.80248	6.41574	6.81488	6.86124	7.01126	6.55596	6.92937	6.87617
Smp_040970.2	V-type proton ATPase subunit a	ATPase%2C V0 complex%2C subunit 116kDa%2C eukaryotic	ATPase, H transporting, lysosomal V0 subunit	8.07191	8.03784	8.08267	8.01485	8.00093	7.96901	7.74583	7.89253	7.8641	8.21126	8.20314	7.95518
Smp_040970.3	V-type proton ATPase subunit a	ATPase%2C V0 complex%2C subunit 116kDa%2C eukaryotic	ATPase, H transporting, lysosomal V0 subunit	3.76885	-3.39183	4.6212	5.55918	4.86009	5.80214	5.78532	5.148	4.38155	4.95826	-3.39183	-3.39183
Smp_040990.1		Ribonuclease H2%2C subunit C	Ribonuclease H2 non-catalytic subunit (Ylr154p-like)	3.37786	3.52419	3.80713	3.75304	3.84813	3.55661	3.46035	3.61841	3.33297	3.38136	3.48893	3.28619
Smp_041050.1	G-patch domain-containing protein	G patch domain-containing protein 3	G patch domain containing 3	6.70279	6.6782	6.69246	6.66531	6.696	6.67089	6.7434	6.79631	6.7255	6.83314	6.84766	6.84385
Smp_041060.1	Putative septin%3B Septin-5	Septin 4	Septin 4	7.06919	7.0562	7.02749	7.12683	7.12732	7.04084	7.00453	7.1004	7.06686	7.03847	7.0657	7.16132
Smp_041100.1		Nucleoside 2-deoxyribosyltransferase-like		5.74801	5.79096	5.9135	5.82123	5.72272	5.86198	6.00771	5.89618	5.86034	6.22579	5.75093	5.62028
Smp_041190.1		Outer dense fibre protein 2-related	outer dense fiber of sperm tails 2	4.58247	4.62576	4.81596	4.29318	4.37654	4.57799	4.58917	4.13234	4.67357	4.47562	4.46423	3.27223
Smp_041190.2		Outer dense fibre protein 2-related	outer dense fiber of sperm tails 2	7.51809	7.60367	7.42297	7.49709	7.52901	7.4096	7.52438	7.60356	7.55647	7.6105	7.69358	7.61773
Smp_041190.3		NA	outer dense fiber of sperm tails 2	4.77796	4.88655	4.89871	4.68183	4.04767	4.75316	4.41948	4.09928	4.56707	4.94537	4.84341	3.7904
Smp_041370.1		NA	NA	6.87606	6.91265	6.86135	6.87891	6.71857	6.88054	6.60606	6.43485	6.76408	6.81311	7.05259	6.91206
Smp_041370.2		NA	NA	4.41203	4.5147	4.38925	4.40305	4.32992	4.41518	4.80317	4.39408	4.29482	4.50965	3.58614	3.4617
Smp_041370.3		NA	NA	5.89196	5.9595	6.03211	6.04224	6.29532	6.32836	6.40945	6.23099	6.20516	6.22259	5.94503	5.75282
Smp_041390.1	Ubiquitin-conjugating enzyme E2 G%2C putative	Ubiquitin-conjugating enzyme%2C active site	ubiquitin-conjugating enzyme E2G 2	6.13528	6.07935	6.2517	6.08305	6.19045	6.26223	6.06153	6.25709	6.18348	6.08694	6.03986	6.44427
Smp_041430.1	14-3-3 protein%2C putative	14-3-3 domain superfamily	Tyrosine 3-monooxygenase tryptophan 5-monooxygenase activation protein	7.44112	7.66727	7.52999	7.79463	7.81481	7.65989	7.65424	7.84175	7.55645	7.49045	7.57386	7.67503
Smp_041450.1	Aspartyl-tRNA synthetase%2C putative	Nucleic acid-binding%2C OB-fold	Asparaginyl-tRNA synthetase	7.63356	7.53821	7.61988	7.67707	7.77671	7.71413	7.65357	7.63291	7.51425	7.65154	7.62482	7.88261
Smp_041460.1	Tetraspanin%2C putative	Tetraspanin/Peripherin	NA	8.56121	8.59757	8.66536	8.71095	8.84325	8.96723	8.97431	9.11454	9.09232	8.86482	8.67869	8.91615
Smp_041480.1	Rna recognition motif (Rrm) domain containing protein%2C putative	RNA-binding domain superfamily	RNA recognition motif. (a.k.a. RRM, RBD, or RNP domain)	6.5629	6.50619	6.70649	6.82715	6.85153	6.63487	6.83861	6.84028	6.61056	6.39879	6.56426	6.84327
Smp_041480.2	Rna recognition motif (Rrm) domain containing protein%2C putative	RNA-binding domain superfamily	RNA recognition motif. (a.k.a. RRM, RBD, or RNP domain)	6.75045	6.89864	6.86542	6.96153	7.08522	7.04229	6.99974	6.84297	6.91705	7.08845	6.80234	6.81365
Smp_041480.3	Rna recognition motif (Rrm) domain containing protein%2C putative	RNA-binding domain superfamily	RNA recognition motif. (a.k.a. RRM, RBD, or RNP domain)	5.99494	6.10171	5.71398	5.73114	5.82319	5.84646	5.66216	5.66284	5.67323	6.01071	6.11867	5.55136
Smp_041490.1	Fe2OG dioxygenase domain-containing protein	Alpha-ketoglutarate-dependent dioxygenase AlkB-like superfamily	AlkB, alkylation repair homolog 1 (E. coli)	5.66578	5.95	5.84513	5.82244	5.89015	5.6818	5.93969	5.74622	5.78628	5.96901	5.76488	5.15931
Smp_041500.1		Ragulator complex protein LAMTOR3	Late endosomal lysosomal adaptor, MAPK and MTOR activator 3	5.50867	5.36918	5.39305	5.46953	5.53457	5.56403	5.37616	5.39075	5.44653	5.19239	5.17943	5.46685
Smp_041500.2		Ragulator complex protein LAMTOR3	Late endosomal lysosomal adaptor, MAPK and MTOR activator 3	5.29139	5.37618	5.41424	5.55114	5.56045	5.44105	5.28334	5.51925	5.26748	5.90598	5.85451	6.02342
Smp_041550.1		NA	NA	5.48103	5.34141	5.40204	5.07698	5.01761	5.16331	5.31268	5.16572	5.21579	4.74537	4.74583	5.13416
Smp_041570.1		Coiled-coil domain-containing protein 83	coiled-coil domain containing 83	1.25676	0.868241	1.04796	0.647955	0.761801	0.952743	1.31845	0.994182	1.15527	1.15031	1.58361	0.994215
Smp_041600.1	Isoleucine--tRNA ligase	Isoleucyl tRNA synthetase type 2%2C anticodon-binding domain	Isoleucyl-tRNA synthetase	7.98081	7.99033	8.09072	8.05473	7.99454	8.09653	8.02733	7.85982	8.06478	8.09953	8.00421	7.79907
Smp_041630.1		Blc2-like superfamily	NA	8.05259	8.08281	8.11871	7.88838	7.71745	8.01758	8.03511	7.89358	8.08062	8.25039	8.02781	7.97125
Smp_041650.1	Putative 40s ribosomal protein S27	Zinc-binding ribosomal protein	40s ribosomal protein S27	6.76304	7.0135	7.1207	7.31019	7.44132	7.29153	7.22918	7.26733	7.08654	7.29372	7.31276	7.58078
Smp_041700.1	Rhodopsin-like orphan GPCR%2Cputative	GPCR%2C rhodopsin-like%2C 7TM	NA	3.02676	2.79127	2.93506	2.95205	2.80355	2.89848	2.93878	3.34308	3.17166	3.26013	2.73558	2.62818
Smp_041730.1	Putative pre-mRNA-splicing factor cwc-21	mRNA splicing factor Cwf21 domain	Serine arginine repetitive matrix 2	2.95882	3.20268	3.5723	3.25257	3.5635	3.30829	3.03539	3.79285	3.6591	3.88788	3.79145	2.75642
Smp_041730.2	Putative pre-mRNA-splicing factor cwc-21	mRNA splicing factor Cwf21 domain	Serine arginine repetitive matrix 2	5.76064	5.86939	5.78436	5.81059	5.76858	5.85887	5.70192	6.08104	5.85341	5.59475	5.84341	5.7828
Smp_041740.1	T-complex protein 1 subunit gamma	GroEL-like equatorial domain superfamily	Chaperonin containing Tcp1, subunit 3 (Gamma)	8.70653	8.8285	8.75325	8.85593	9.01943	8.8384	8.84161	9.0015	8.84176	8.8391	8.98768	9.15971
Smp_041750.1	PWWP domain-containing protein	PWWP domain	PWWP domain containing 2B	7.40827	7.43179	7.39672	7.38893	7.38553	7.39627	7.52352	7.38256	7.51552	7.46894	7.54315	7.15365
Smp_041750.2	PWWP domain-containing protein	PWWP domain	PWWP domain containing 2B	3.33062	3.34099	2.99731	3.49503	3.42133	2.71294	3.14485	3.60081	3.41836	3.45386	3.37003	2.47864
Smp_041760.1	Putative chromodomain helicase DNA binding protein	CDH1/2%2C SANT-Helical linker 1	Chromodomain helicase DNA binding protein	6.24888	6.66527	6.62552	6.53904	5.74233	6.3093	6.0292	5.80007	6.51277	6.5527	7.00914	6.25651
Smp_041760.2	Putative chromodomain helicase DNA binding protein	CDH1/2%2C SANT-Helical linker 1	Chromodomain helicase DNA binding protein	7.3233	7.07948	7.28047	7.20036	7.51561	7.45457	7.51277	7.55367	7.48549	7.69817	7.86432	7.43541
Smp_041760.3	Putative chromodomain helicase DNA binding protein	CDH1/2%2C SANT-Helical linker 1	Chromodomain helicase DNA binding protein	6.74752	6.72054	6.72412	6.37578	6.25666	6.44847	6.54371	6.83017	6.74771	6.8344	6.92369	6.32147
Smp_041770.1	Serine/threonine kinase	Protein kinase%2C ATP binding site	SRSF protein kinase	9.73434	9.74985	9.76158	9.64756	9.58473	9.71188	9.72206	9.6111	9.75236	9.77533	9.85452	9.66982
Smp_041770.2	Serine/threonine kinase	Protein kinase-like domain superfamily	SRSF protein kinase	1.96435	5.50114	3.72213	4.71502	-3.39183	2.55761	2.97306	-3.37044	2.76982	4.94263	4.35916	-3.39183
Smp_041770.3	Serine/threonine kinase	Protein kinase-like domain superfamily	SRSF protein kinase	6.66223	6.4907	6.5253	6.47049	6.2225	6.41133	6.16684	5.98651	6.36251	6.16567	6.57726	5.46361
Smp_041830.1	Predicted membrane protein-like protein%3B Small membrane protein related	Uncharacterised protein family UPF0220	transmembrane protein 50A	5.99326	6.04297	6.11218	6.2408	6.0944	6.10567	5.79688	6.05586	6.07568	6.15254	6.0146	6.29423
Smp_041890.1	Ribonuclease	Ribonuclease H superfamily	Endonuclease that specifically degrades the RNA of RNA- DNA hybrids (By similarity)	6.03682	5.90793	5.98428	6.02428	6.0539	6.03284	6.17857	6.09841	6.01103	6.07748	6.12787	5.76305
Smp_041980.1	Putative 60s acidic ribosomal protein P1	Ribosomal protein P1/P2%2C N-terminal domain	Ribosomal protein	8.55841	8.75608	8.82264	9.09774	9.25969	9.00254	8.92131	9.11033	8.81003	8.73455	8.79285	9.15548
Smp_042020.1	ATP-diphosphohydrolase 1%3B Putative atp-diphosphohydrolase 1	Nucleoside phosphatase GDA1/CD39	Ectonucleoside triphosphate diphosphohydrolase	7.09775	7.01819	6.86552	6.69998	6.82687	6.71877	6.67	6.77648	6.57819	6.43877	6.18464	6.27956
Smp_042030.1	Putative vesicle transport protein SEC20	Sec20	SNARE that may be involved in targeting and fusion of Golgi-derived retrograde transport vesicles with the ER. Required for maintenance of ER network. Implicated in the suppression of cell death. May be involved in mitochondrial autophagy (By similarity)	5.77942	5.65192	5.70639	5.70112	5.73143	5.5991	5.91006	5.82978	5.74572	5.90329	5.52475	5.76333
Smp_042030.3	Putative vesicle transport protein SEC20	Sec20	SNARE that may be involved in targeting and fusion of Golgi-derived retrograde transport vesicles with the ER. Required for maintenance of ER network. Implicated in the suppression of cell death. May be involved in mitochondrial autophagy (By similarity)	4.93285	4.75593	4.86682	4.42251	4.67666	4.77937	4.58683	4.6086	4.72628	4.67203	4.61543	4.39573
Smp_042050.1	CwfJ_C_1 domain-containing protein	Cwf19-like protein	CWF19-like 2, cell cycle control (S. pombe)	5.96236	6.1708	5.97349	6.01835	6.29524	6.02536	6.10452	6.28922	6.10589	6.19239	6.29077	5.95871
Smp_042050.2	CwfJ_C_1 domain-containing protein	Cwf19-like protein	CWF19-like 2, cell cycle control (S. pombe)	1.44053	0.844768	1.34429	1.82508	0.416103	2.13911	0.914482	2.35214	1.17212	1.10696	0.208121	0.216421
Smp_042060.1		MIT%2C C-terminal domain superfamily	MIT, microtubule interacting and transport, domain containing 1	6.77659	6.59829	6.52998	6.59266	6.73133	6.66815	6.70879	6.99923	6.71356	6.40047	6.44232	6.61109
Smp_042080.1		AH/BAR domain superfamily	NA	5.25257	5.24508	5.29475	5.19947	5.3028	5.11171	5.24272	5.40408	5.05686	5.02473	5.00502	5.13959
Smp_042090.1	Putative 60s ribosomal protein L10a	Ribosomal protein L1/ribosomal biogenesis protein	ribosomal protein	8.86975	9.07712	8.99896	9.18025	9.29022	9.04622	9.06617	9.27457	8.75167	8.95563	9.14119	9.22162
Smp_042090.2	Putative 60s ribosomal protein L10a	Ribosomal protein L1/ribosomal biogenesis protein	ribosomal protein	4.29033	4.83324	4.56314	4.69013	4.91142	4.58155	4.41716	4.59762	4.04706	4.5589	4.68274	4.57833
Smp_042110.1	OCIA domain-containing protein	OCIA domain-containing protein 1/2	Ovarian carcinoma immunoreactive antigen (OCIA)	6.33692	6.17954	6.32624	6.20039	6.28858	6.21974	6.38832	6.34891	6.19593	6.18032	6.29452	6.4617
Smp_042120.1	NPP-1 prepropeptide%3B Putative neuropeptide	NA	NA	2.88142	2.65867	2.52901	2.3176	2.67799	2.46447	2.5674	2.47203	2.62107	2.59064	2.56049	2.47636
Smp_042140.1	Putative dynein light chain	Dynein light chain superfamily	NA	7.43706	7.27103	7.24577	7.27304	7.25922	7.23653	7.43494	7.42372	7.42636	7.21387	7.19873	7.43725
Smp_042150.1	Putative dynein light chain 1%2C cytoplasmic%3B Tegumental antigen	Dynein light chain superfamily	NA	5.06544	5.32803	5.2535	5.33798	5.62545	5.38516	5.29551	5.58027	5.08597	4.32584	4.34099	4.4606
Smp_042160.1	Fructose-bisphosphate aldolase	Fructose-bisphosphate aldolase class-I active site	fructose-bisphosphate aldolase	11.4114	11.2249	11.1511	11.1484	11.1897	11.0966	11.1139	11.2632	11.1075	11.2343	11.2393	11.4755
Smp_042210.1	Origin recognition complex subunit 4	Orc1-like%2C AAA ATPase domain	origin recognition complex subunit	3.38462	3.36306	3.5231	3.42985	3.58797	3.49598	3.6012	3.38297	3.31903	3.11137	3.00717	2.88233
Smp_042270.1	26S protease regulatory subunit 6a%2C putative	AAA ATPase%2C AAA+ lid domain	Proteasome (Prosome, macropain) 26S subunit, ATPase, 3	6.88662	6.91519	6.83393	6.83629	6.89811	6.79908	6.83153	6.99468	6.81948	6.80282	6.9897	7.01942
Smp_042270.2	26S protease regulatory subunit 6a%2C putative	AAA ATPase%2C AAA+ lid domain	Proteasome (Prosome, macropain) 26S subunit, ATPase, 3	6.88662	6.91519	6.83393	6.83629	6.89811	6.79908	6.83153	6.99468	6.81948	6.80282	6.9897	7.01942
Smp_042280.1		Prefoldin	ubiquitously-expressed, prefoldin-like chaperone	4.75709	4.74646	4.73083	4.6367	4.75542	4.7352	4.84256	4.83998	4.6661	4.64639	4.43917	4.70221
Smp_042300.1	PUR-alpha-like protein	Purine-rich element binding protein family	Purine-rich element binding protein	8.04514	7.9216	7.82509	7.95586	8.03512	7.88967	7.96569	7.96404	7.78346	7.76827	7.84795	7.97833
Smp_042340.1	Catenin and plakophilin%2C putative	Juxtamembrane domain-associated catenin	Catenin (Cadherin-associated protein), delta	4.73611	4.83893	4.68839	5.02534	4.93768	5.1036	4.85668	4.85424	5.00773	4.70495	4.70956	4.79223
Smp_042390.1	Putative 2-deoxyglucose-6-phosphate phosphatase	Haloacid dehalogenase-like hydrolase	haloacid dehalogenase-like hydrolase domain containing 1	6.07074	5.93023	6.21199	5.94868	5.96598	5.9939	6.0797	5.94696	5.86874	6.12114	6.09009	6.20733
Smp_042400.1		SAP domain superfamily	Mesencephalic astrocyte-derived neurotrophic factor	6.3671	6.27498	6.60462	6.17313	6.31782	6.45215	6.36299	6.52488	6.43121	6.05835	6.09511	6.37772
Smp_042420.1	Putative zinc finger protein	Zinc finger C2H2-type	Zinc finger protein	3.86725	3.48255	3.80217	3.39121	3.65615	3.74557	3.77483	3.62951	3.8947	4.12807	3.91006	3.83781
Smp_042430.1	DNA replication complex GINS protein SLD5	GINS complex protein Sld5%2C alpha-helical domain	GINS complex subunit 4 (Sld5 homolog)	2.57234	2.67809	2.87361	2.59713	2.92846	2.54748	2.51779	2.76926	2.61777	2.98546	2.98029	2.46211
Smp_042430.2	DNA replication complex GINS protein SLD5	GINS complex protein Sld5%2C alpha-helical domain	GINS complex subunit 4 (Sld5 homolog)	1.81464	1.56348	1.39346	1.04809	1.43991	1.31055	1.59625	0.656362	1.68275	1.13806	1.03664	-0.22478
Smp_042440.1	(Dihydro)ceramide Synthase (LAG1)	Sphingosine N-acyltransferase Lag1/Lac1-like	Ceramide synthase	4.55622	4.27159	4.4615	4.46127	4.42828	4.65705	4.44166	4.4313	4.47187	4.01799	3.9943	4.30512
Smp_042530.1	Putative wd-repeat protein	WD40-repeat-containing domain superfamily	WD repeat domain 66	2.19732	1.99148	2.30858	1.9957	1.95527	1.98897	1.99966	1.81118	2.18684	2.06893	1.83514	1.62982
Smp_042550.1	Sortingnexin-related	Sorting nexin-like	sorting nexin	5.54754	5.49036	5.34036	5.26136	5.50952	5.34987	5.39224	5.51526	5.45866	5.73001	5.47567	5.63954
Smp_042550.2	Sortingnexin-related	Sorting nexin-like	sorting nexin	7.28588	7.16065	7.22819	7.07802	7.08394	6.98173	7.07521	7.12681	7.08467	6.92549	7.03077	7.01598
Smp_042560.1	Putative mitochondrial import receptor subunit tom40	Tom40	Translocase of outer mitochondrial membrane 40 homolog	6.89966	6.87839	6.9358	7.07189	7.01388	7.06973	6.99072	6.98742	6.93767	7.01827	6.84288	7.14568
Smp_042590.1	Putative nadh-ubiquinone oxidoreductase 1%2C chain	4Fe-4S ferredoxin%2C iron-sulphur binding%2C conserved site	NADH dehydrogenase (Ubiquinone) Fe-S protein 8, 23kDa (NADH-coenzyme Q reductase)	6.52608	6.63744	6.66195	6.51166	6.78243	6.52527	6.53236	6.69431	6.49693	6.44778	6.60415	6.78678
Smp_042630.1	Probable ribosome biogenesis protein	S-adenosyl-L-methionine-dependent methyltransferase	Methyltransferase like	3.85528	3.81319	3.99948	3.78564	3.80418	3.80646	3.75129	3.83435	3.84308	3.77266	3.62181	2.53188
Smp_042630.2	Probable ribosome biogenesis protein	S-adenosyl-L-methionine-dependent methyltransferase	pre-rRNA processing protein involved in ribosome biogenesis (By similarity)	4.80718	4.80531	4.85079	4.74058	4.85473	4.86824	4.78971	4.8535	4.6879	4.81189	4.90898	4.94837
Smp_042630.3	Probable ribosome biogenesis protein	Ribosome biogenesis protein	pre-rRNA processing protein involved in ribosome biogenesis (By similarity)	0.41545	-0.283716	0.121911	0.57581	-0.759039	-0.741886	-0.839028	0.222088	-0.0198362	1.17103	-3.39183	-3.39183
Smp_042630.4	Probable ribosome biogenesis protein	Ribosome biogenesis protein	pre-rRNA processing protein involved in ribosome biogenesis (By similarity)	-0.0724785	-3.39183	-3.39183	-3.39183	-3.39183	-0.843533	-0.338442	-0.9523	0.0513757	-3.39183	-0.248654	-1.43239
Smp_042670.1	DNA mismatch repair protein	MutS%2C connector domain superfamily	MutS homolog 6 (E. coli)	6.65467	6.58851	6.54938	6.55382	6.50509	6.50542	6.50199	6.3919	6.47352	6.62432	6.65476	6.47034
Smp_042680.1	Putative tropinone reductase	NAD(P)-binding domain superfamily	oxidoreductase activity	7.63958	7.61248	7.622	7.57732	7.6845	7.55196	7.56533	7.62218	7.48372	7.42767	7.58605	7.64577
Smp_042700.1	Subfamily M23B non-peptidase homologue (M23 family)	Protein FAM81	family with sequence similarity 81, member A	2.35706	2.64795	2.41652	2.27578	2.49152	2.41293	2.27669	2.38303	2.68768	2.7893	2.70433	2.76553
Smp_042740.1	Putative spag6	Armadillo-type fold	Sperm associated antigen 6	3.39135	3.3826	3.22954	3.23267	3.05153	3.17864	2.90295	3.25267	3.13234	3.02645	3.09814	3.14226
Smp_042770.1	Rab-GAP TBC domain-containing protein	Rab-GTPase-TBC domain superfamily	TBC1 domain family member 30	5.48575	5.49141	5.42484	5.31408	5.2957	5.32891	5.41801	5.35478	5.45608	5.54023	5.53108	5.31608
Smp_042780.1	Mediator of RNA polymerase II transcription subunit 20	Mediator complex%2C subunit Med20	Mediator complex subunit 20	6.07283	6.02029	6.093	6.03058	6.1526	6.08214	6.16161	6.1837	6.1563	6.18425	6.09511	6.12948
Smp_042790.1	Dolichol-phosphate mannosyltransferase subunit 1	DPM1-like	Dolichyl-phosphate mannosyltransferase polypeptide 1, catalytic subunit	4.48875	4.44374	4.64739	4.60142	4.55473	4.39746	4.50516	4.47668	4.33351	4.48879	4.45305	4.54565
Smp_042790.2	Dolichol-phosphate mannosyltransferase subunit 1	DPM1-like	Dolichyl-phosphate mannosyltransferase polypeptide 1, catalytic subunit	1.10198	1.9335	1.97992	2.07359	1.59501	2.16738	1.916	2.05225	1.83922	2.00751	1.88412	1.10753
Smp_042810.1	Putative chromosome transmission fidelity factor	P-loop containing nucleoside triphosphate hydrolase	CTF18, chromosome transmission fidelity factor 18 homolog (S. cerevisiae)	5.59906	5.86806	5.69379	5.66667	5.63956	5.67498	5.67068	5.54554	5.63131	5.82305	5.88704	5.51706
Smp_042910.1		Osteopetrosis-associated transmembrane protein 1 precursor	NA	6.08326	5.90568	5.95661	5.85357	5.93315	6.02213	5.91066	5.92574	6.08291	5.78219	5.62447	5.98625
Smp_042920.1	Serine/threonine-protein kinase 19%2C putative	Serine-threonine protein kinase 19	Serine threonine kinase 19	4.73314	5.01364	4.87	5.02284	5.10162	4.78521	5.02107	5.1166	4.74039	4.85432	4.74892	4.59659
Smp_042920.2	Serine/threonine-protein kinase 19%2C putative	Serine-threonine protein kinase 19	Serine threonine kinase 19	1.23059	1.016	1.26853	1.33653	2.37995	0.97424	1.55966	1.32836	1.39714	0.921473	1.17103	0.747823
Smp_042920.3	Serine/threonine-protein kinase 19%2C putative	Serine-threonine protein kinase 19	Serine threonine kinase 19	-3.39183	-3.39183	-3.39183	-3.39183	-0.718182	-3.39183	-3.39183	-0.766276	0.084717	-3.39183	-1.00656	-0.704719
Smp_042980.1	Mevalonate kinase	GHMP kinase%2C C-terminal domain superfamily	mevalonate kinase	5.61063	5.64355	5.61951	5.64767	5.77349	5.65293	5.79076	5.8483	5.63554	5.7227	5.59638	5.637
Smp_042990.1	MINDY_DUB domain-containing protein	MINDY deubiquitinase domain	family with sequence similarity 63, member	4.49819	4.87846	4.49266	4.28277	4.51957	4.49917	4.32463	4.57024	4.56636	4.63209	4.74583	4.74792
Smp_043030.1	Hexokinase	ATPase%2C nucleotide binding domain	hexokinase	9.61331	9.54264	9.449	9.4744	9.55684	9.51978	9.48332	9.60744	9.5586	9.71332	9.91624	9.94369
Smp_043070.1	RNA_GG_bind domain-containing protein	Phosphorylated adapter RNA export protein	phosphorylated adaptor for RNA export	4.79797	4.56216	4.59666	4.629	4.57648	4.63018	4.53427	4.71297	4.51982	4.59959	4.35487	4.34261
Smp_043070.2	RNA_GG_bind domain-containing protein	Phosphorylated adapter RNA export protein	phosphorylated adaptor for RNA export	1.77341	0.746459	0.979924	1.05602	1.80259	1.11023	0.735328	1.18378	0.562852	1.49639	1.66983	0.271235
Smp_043100.1	Putative heterogeneous nuclear ribonucleoprotein	BOULE/DAZ family	Nuclear factor hnRNPA1	8.92873	8.8359	8.70948	8.81849	8.96012	8.81361	8.69509	9.04605	8.79232	8.69812	8.89643	9.02022
Smp_043110.1		NA	NA	6.86383	6.76821	6.67083	6.74537	6.812	6.68046	6.71332	6.90648	6.66203	6.65506	6.56337	6.54448
Smp_043120.1	Putative universal stress protein	Rossmann-like alpha/beta/alpha sandwich fold	Universal stress protein	8.54433	8.53784	8.65233	8.71081	8.94103	8.78855	8.826	9.00842	8.72403	8.78276	9.04103	9.20117
Smp_043130.1		Gemin2/Brr1	NA	5.99104	5.90117	6.06632	6.05448	5.97268	6.00917	6.00137	5.96241	5.87352	5.95873	5.81938	5.99026
Smp_043150.1	Putative smirv1 protein%3B SmIrV1 protein	Calreticulin/calnexin%2C conserved site	Calnexin	10.4146	10.3994	10.3295	10.4858	10.4426	10.3943	10.4025	10.4562	10.4007	10.426	10.5085	10.69
Smp_043170.1	Putative transforming acidic coiled-coil containing protein 1/2	TACC family	transforming, acidic coiled-coil containing protein 3	7.29181	7.22533	7.12667	7.10709	7.04547	7.07751	7.06203	7.22817	7.1969	7.10573	7.25193	7.06195
Smp_043200.1	Putative serine/threonine-protein kinase rio2 (Rio kinase 2)	Winged helix DNA-binding domain superfamily	RIO kinase 2 (yeast)	5.30339	5.37999	5.40778	5.38954	5.36099	5.47272	5.38185	5.35311	5.37165	5.45668	5.4352	5.269
Smp_043200.2	Putative serine/threonine-protein kinase rio2 (Rio kinase 2)	Winged helix DNA-binding domain superfamily	RIO kinase 2 (yeast)	5.30339	5.37999	5.40778	5.38954	5.36099	5.47272	5.38185	5.35311	5.37165	5.45668	5.4352	5.269
Smp_043210.1	Putative tetraspanin	Tetraspanin/Peripherin	NA	7.03845	7.11675	7.27788	7.09512	7.01767	7.14176	7.05132	6.8858	7.01321	6.94032	6.67907	7.00809
Smp_043220.1		NA	NA	7.78365	7.74606	7.73087	7.72932	7.62052	7.63234	7.65357	7.58597	7.56681	7.79996	7.66696	7.70736
Smp_043260.1	Putative g-protein coupled receptor	GPCR%2C rhodopsin-like%2C 7TM	histamine receptor H1	2.34325	2.47673	2.39028	2.28986	2.10914	2.24622	2.08209	2.38303	2.0245	2.08582	2.26452	2.29374
Smp_043270.1	G_PROTEIN_RECEP_F1_2 domain-containing protein	GPCR%2C rhodopsin-like%2C 7TM	histamine receptor H1	0.33231	0.38248	-0.151872	-0.936411	0.0238601	-0.303013	0.0357947	-0.397622	0.312315	0.590943	0.843627	0.265423
Smp_043340.1	Putative biogenic amine (Dopamine) receptor	GPCR%2C rhodopsin-like%2C 7TM	histamine receptor H1	1.17709	0.940323	0.62012	-0.385347	0.0910852	0.719767	0.81231	0.698283	0.564744	0.321729	0.386192	1.05673
Smp_043350.1	UDP-n-acetylglucosamine pyrophosphorylase	UDP-sugar pyrophosphorylase	UDP-N-acteylglucosamine pyrophosphorylase	5.76495	5.83653	5.85595	5.83209	5.76322	5.80313	5.80418	5.669	5.7926	5.7254	5.67773	5.92577
Smp_043360.2		NA	NA	1.18393	0.0169107	1.32807	1.1712	1.51306	1.41407	1.46869	1.59634	0.644719	0.679051	1.21693	0.512487
Smp_043390.1	Fn3_like domain-containing protein	Glycoside hydrolase%2C family 3%2C N-terminal domain superfamily	Glycosyl hydrolase family 3 C-terminal domain	6.61714	6.51886	6.44012	6.02323	6.07999	6.1198	6.05644	6.31752	6.27208	5.79123	6.33759	6.52664
Smp_043500.1	RNase_Zc3h12a domain-containing protein	Ribonuclease Zc3h12a-like%2C NYN domain	NEDD4 binding protein 1	6.65117	6.47251	6.63845	6.59195	6.55877	6.60782	6.66933	6.55648	6.68395	6.69757	6.5094	6.81249
Smp_043570.1	MARVEL domain-containing protein	Marvel domain	NA	5.66475	5.47936	5.68764	5.72943	5.6011	5.74063	5.61708	5.56577	5.73253	5.92594	5.51264	5.83836
Smp_043570.2	MARVEL domain-containing protein	NA	NA	-0.384597	-0.245625	-0.163485	0.327194	-0.117747	0.145945	-0.278779	0.464456	0.194472	0.714665	-0.276649	-2.4393
Smp_043580.1	Putative histone-lysine n-methyltransferase%2C setb1	Pre-SET domain	euchromatic histone-lysine N-methyltransferase	5.08839	5.13228	5.23334	5.20319	5.18466	5.31669	5.27987	5.19962	5.05896	5.22857	5.00929	4.50051
Smp_043600.1		FAR-17a/AIG1-like protein	NA	7.49983	7.35821	7.4756	7.55544	7.34203	7.46096	7.54267	7.29692	7.33532	7.3364	7.02894	6.78913
Smp_043610.1		NA	wilms tumor 1 associated protein	4.17856	4.05608	4.21444	4.41873	4.0551	4.20446	4.26323	4.08157	3.96412	4.0513	3.30298	3.49052
Smp_043610.2		Pre-mRNA-splicing regulator WTAP	wilms tumor 1 associated protein	7.14579	7.03748	7.11424	7.01821	7.01236	7.17079	7.12256	7.01832	7.13701	7.27605	7.2454	6.96358
Smp_043650.1		NA	NA	6.4516	6.20811	6.3579	5.94312	6.17407	6.34364	6.25608	6.42173	6.26664	6.24377	5.78369	6.14305
Smp_043670.1	ATP-dependent 6-phosphofructokinase	Phosphofructokinase superfamily	Phosphofructokinase	7.64642	7.84607	7.65211	7.6467	7.69201	7.63537	7.5541	7.60121	7.49684	7.9711	7.72748	8.07582
Smp_043670.2	ATP-dependent 6-phosphofructokinase	Phosphofructokinase superfamily	Phosphofructokinase	6.87081	6.86078	6.71155	6.70117	6.62041	6.52708	6.7154	6.58879	6.67253	6.57723	6.89514	6.77249
Smp_043780.1		S-adenosyl-L-methionine-dependent methyltransferase	Family with sequence similarity 173, member B	5.51068	5.20906	5.47407	5.34137	5.30457	5.3479	5.55421	5.22362	5.3876	5.47922	5.07591	5.38623
Smp_043910.1	Tubulin tyrosine ligase-related	Tubulin polyglutamylase TTLL1	Tubulin tyrosine ligase-like family, member	1.34257	1.51308	1.66632	1.3848	1.44042	1.51384	1.52117	1.48442	1.67642	1.33115	1.83514	1.67037
Smp_043940.1	Synaptosomal associated protein%2C putative	Target SNARE coiled-coil homology domain	Synaptosomal-associated protein	4.36643	4.6456	4.35459	3.91141	4.29135	4.43175	4.12049	4.38971	4.2752	4.39539	4.8613	4.81461
Smp_043940.2	Synaptosomal associated protein%2C putative	Target SNARE coiled-coil homology domain	Synaptosomal-associated protein	5.46742	5.42034	5.43243	5.38963	5.47816	5.29072	5.35011	5.71911	5.48814	5.49503	5.6175	5.77841
Smp_043970.1	DNAj homolog subfamily C member%2C putative	DnaJ homolog subfamily C member 8	DnaJ (Hsp40) homolog, subfamily C, member 8	6.46999	6.37996	6.5217	6.39117	6.45891	6.33587	6.36381	6.63222	6.39263	6.11601	6.39336	6.4244
Smp_043990.1	Basigin related	Basigin-like	Immunoglobulin I-set domain	8.37726	8.31689	8.50548	8.29764	8.29357	8.35252	8.31014	8.28071	8.28264	8.4456	8.21276	8.49106
Smp_043990.2	Basigin related	Immunoglobulin-like domain superfamily	Immunoglobulin I-set domain	3.69486	5.03198	2.00469	3.50363	3.6934	3.37108	2.20108	2.08471	1.16216	3.33197	5.24766	5.34172
Smp_044000.1	Putative bax inhibitor	Bax inhibitor 1-related	transmembrane BAX inhibitor motif containing 6	8.31457	7.91224	8.29456	8.1344	7.96713	8.09551	8.00479	7.9547	8.08333	8.14682	7.72651	8.13662
Smp_044000.2	Putative bax inhibitor	Bax inhibitor 1-related	transmembrane BAX inhibitor motif containing 6	8.31457	7.91224	8.29456	8.1344	7.96713	8.09551	8.00479	7.9547	8.08333	8.14682	7.72651	8.13662
Smp_044020.1	Putative folate carrier protein	Mitochondrial carrier domain superfamily	solute carrier family 25 (mitochondrial folate carrier) , member 32	4.28716	4.48846	4.53219	4.62842	4.54676	4.62626	4.52948	4.44707	4.3842	4.38161	4.10213	4.24262
Smp_044060.1	Phosphodiesterase	3'5'-cyclic nucleotide phosphodiesterase%2C catalytic domain superfamily	phosphodiesterase	4.77521	4.70049	4.66122	4.44249	4.44122	4.5948	4.53827	4.64597	4.41402	4.42207	4.26091	4.35883
Smp_044160.1	Putative mitochondrial carrier protein	Mitochondrial carrier domain superfamily	solute carrier family 25 (S-adenosylmethionine carrier), member 26	4.57868	4.53724	4.72265	4.66738	4.92424	4.58126	4.83016	4.84045	4.74798	4.70948	4.65593	4.38721
Smp_044160.2	Putative mitochondrial carrier protein	Mitochondrial carrier domain superfamily	solute carrier family 25 (S-adenosylmethionine carrier), member 26	4.29951	4.05121	3.6673	4.2317	3.83279	4.15017	3.97027	3.97576	3.69003	4.08814	4.06189	3.98878
Smp_044250.1	Subfamily M67C unassigned peptidase (M67 family)	MPN domain	Stam binding	6.5299	6.49512	6.42162	6.42105	6.57574	6.46802	6.63219	6.61068	6.55978	6.54792	6.55683	6.11394
Smp_044260.1	Apg10p-like protein	Autophagy-related protein 3	autophagy related 10	5.63762	5.51207	5.70463	5.41237	5.62568	5.54226	5.60287	5.70948	5.58148	5.67016	5.50466	5.52702
Smp_044260.2	Apg10p-like protein	NA	autophagy related 10	-1.02716	-0.317786	-2.42515	-1.08541	-0.478051	-1.42554	-1.88521	-0.271709	-0.394889	-0.859185	-1.1243	-1.92506
Smp_044280.1	Putative fibrillarin	S-adenosyl-L-methionine-dependent methyltransferase	Fibrillarin	6.28458	6.55375	6.59747	6.76061	6.93603	6.80753	6.54404	6.85835	6.56422	6.51712	6.58855	6.87454
Smp_044400.1	Mitotic checkpoint protein-related	WD40-repeat-containing domain superfamily	WD repeat domain 92	4.74138	4.66636	4.5765	4.51318	4.58807	4.48988	4.5441	4.57312	4.52445	4.26411	4.33079	4.58248
Smp_044440.1	S-(hydroxymethyl)glutathione dehydrogenase	NAD(P)-binding domain superfamily	alcohol dehydrogenase	6.65746	6.56376	6.6783	6.77819	6.82625	6.73526	6.73642	6.7153	6.57379	6.806	6.64038	6.75237
Smp_044470.1	ARF7EP_C domain-containing protein	ARF7 effector protein%2C C-terminal	Inherit from KOG: ADP-ribosylation factor-like 14 effector protein	2.28273	2.53213	2.37672	3.08915	2.62101	2.63016	2.84444	2.73976	2.49033	2.52442	2.47135	2.44526
Smp_044470.2	ARF7EP_C domain-containing protein	ARF7 effector protein%2C C-terminal	Inherit from KOG: ADP-ribosylation factor-like 14 effector protein	3.29813	3.29706	3.28435	3.15721	3.58762	3.03558	3.61981	3.31641	3.20138	3.19111	3.37341	3.58879
Smp_044470.4	ARF7EP_C domain-containing protein	NA	Inherit from KOG: ADP-ribosylation factor-like 14 effector protein	3.30648	3.21966	3.61354	3.59669	3.1108	3.46961	3.38415	3.32987	3.45993	3.44512	2.8879	2.96681
Smp_044520.1	Putative vmac	Vimentin-type intermediate filament-associated coiled-coil protein	NA	4.9653	4.78612	4.85353	4.87474	4.82865	5.08931	4.85433	5.03828	4.95912	4.84793	4.7787	4.97735
Smp_044530.1	Putative growth factor receptor-bound protein	SH2 domain superfamily	Growth factor receptor-bound protein	7.48895	7.22893	7.44133	7.43536	7.23015	7.4349	7.37734	7.34765	7.34614	7.63801	7.35194	7.47136
Smp_044550.1	Putative far upstream (Fuse) binding protein	K Homology domain%2C type 1 superfamily	Far upstream element (FUSE) binding protein	5.16794	5.22531	5.03376	5.20534	5.4784	4.95026	5.08829	5.64089	4.74447	4.73593	4.79943	4.7865
Smp_044550.2	Putative far upstream (Fuse) binding protein	K Homology domain%2C type 1 superfamily	Far upstream element (FUSE) binding protein	9.54126	9.46188	9.4424	9.56033	9.7413	9.48808	9.51437	9.76042	9.50109	9.56584	9.9101	9.82664
Smp_044550.3	Putative far upstream (Fuse) binding protein	K Homology domain%2C type 1 superfamily	Far upstream element (FUSE) binding protein	8.59804	8.59832	8.49144	8.59358	8.88121	8.51294	8.5649	8.75928	8.59564	8.77574	9.1091	8.96658
Smp_044560.1		NA	NA	5.82953	5.75518	5.83787	5.48897	5.5181	5.34102	5.36466	5.73983	5.38426	5.48878	5.46581	5.65353
Smp_044580.1	Putative 60s ribosomal protein L30	Ribosomal protein L30/YlxQ	ribosomal protein, L30	8.07078	8.00642	8.02296	8.15449	8.22339	8.15604	8.18603	8.2535	8.03737	8.25226	8.28619	8.5495
Smp_044610.1		NA	XK, Kell blood group complex subunit-related family, member	0.76539	0.412188	1.47412	1.17666	0.607341	0.950937	1.31463	0.491956	0.896786	1.69678	0.724903	1.47108
Smp_044680.1		NA	NA	8.03363	7.97019	7.90851	7.99741	7.99522	8.01083	7.87372	7.96329	7.97473	8.00985	7.9296	8.23081
Smp_044680.2		NA	NA	4.53213	4.66474	4.72918	4.67796	5.01226	4.57439	4.65663	4.77832	4.51946	4.63952	4.91236	5.00649
Smp_044690.1	Putative mitochondrial glutamate carrier protein	Mitochondrial carrier domain superfamily	solute carrier family 25 (mitochondrial carrier glutamate), member 22	5.47945	5.51225	5.56338	5.50263	5.54682	5.50385	5.55853	5.40892	5.57377	5.58249	5.44074	5.53227
Smp_044750.1	Putative marvel-containing potential lipid raft-associated protein	Marvel domain	NA	7.25724	7.12885	7.21247	6.88288	6.98986	7.10009	7.37243	7.10538	7.24147	6.95992	6.70496	6.93664
Smp_044800.1	Putative ankyrin repeat domain protein	Ankyrin repeat-containing domain superfamily	ankyrin repeat domain 5	3.96067	4.27507	4.2222	4.05862	4.00887	4.08719	4.09773	4.13297	4.14043	4.05276	3.98132	4.27256
Smp_044810.1		Nuclear polyadenylated RNA-binding protein Nab2/ZC3H14	zinc finger CCCH-type containing 14	7.12777	7.24548	7.32279	7.17549	7.34003	7.28617	7.34431	7.38373	7.28828	7.14151	7.46269	7.29862
Smp_044850.1	Ribokinase	Ribokinase-like	ribokinase	7.07808	7.07833	7.09757	7.06372	7.02198	7.07596	7.14347	6.92967	7.06477	7.00112	7.03463	6.48249
Smp_044920.1	Dynamin%2C putative	Dynamin-type guanine nucleotide-binding (G) domain	Dynamin 1-like	6.89559	6.83041	6.49444	6.42346	6.61572	6.54703	6.42479	6.54361	6.5244	6.61038	6.58434	6.53951
Smp_044920.2	Dynamin%2C putative	Dynamin-type guanine nucleotide-binding (G) domain	Dynamin 1-like	6.45779	6.30055	6.33006	6.07904	6.30387	6.39949	6.32368	6.41951	6.55688	6.38607	6.65046	6.70282
Smp_044920.3	Dynamin%2C putative	Dynamin-type guanine nucleotide-binding (G) domain	Dynamin 1-like	7.75074	7.65751	7.67808	7.67806	7.66	7.66744	7.72023	7.84455	7.75787	7.59817	7.92713	7.93291
Smp_044950.1	IRS-type PTB domain-containing protein	IRS-type PTB domain	NA	6.55708	6.33136	6.53523	6.35899	6.3712	6.43691	6.55491	6.59379	6.63626	6.22674	6.37197	6.64201
Smp_044970.1	2-oxoglutarate dehydrogenase	Multifunctional 2-oxoglutarate metabolism enzyme%2C C-terminal domain superfamily	dehydrogenase E1 and transketolase domain containing 1	9.11451	9.14311	9.10239	9.0153	9.06704	9.0674	8.9975	9.01623	9.06778	9.22263	9.32137	9.28098
Smp_045010.1	Putative 22.6kDa tegument-associated antigen%3B Tegumental antigen	Dynein light chain superfamily	NA	7.13881	7.21356	7.12915	7.12438	7.23527	7.13531	7.2192	7.50468	7.28515	6.83001	6.72261	6.97103
Smp_045040.1	Putative rRNA methyltransferase	S-adenosyl-L-methionine-dependent methyltransferase	FtsJ homolog 3 (E. coli)	6.67369	6.79343	6.62258	6.77312	6.70461	6.67563	6.73184	6.56675	6.65554	6.77129	6.63563	6.54441
Smp_045040.2	Putative rRNA methyltransferase	Ribosomal RNA methyltransferase%2C Spb1%2C C-terminal	FtsJ homolog 3 (E. coli)	2.0617	2.63541	3.07958	2.39816	1.9362	2.46763	2.12083	3.04896	2.63385	2.6578	2.36413	1.79297
Smp_045060.1	Putative mitotic checkpoint protein bub3	WD40-repeat-containing domain superfamily	budding uninhibited by benzimidazoles 3 homolog (yeast)	6.10081	6.18604	6.15567	6.17786	6.27419	6.16724	6.10457	6.20889	6.13855	6.18914	6.14155	6.37695
Smp_045070.1	WD_REPEATS_REGION domain-containing protein	WD40-repeat-containing domain superfamily	UTP15, U3 small nucleolar ribonucleoprotein, homolog (S. cerevisiae)	6.35168	6.47513	6.43306	6.41383	6.43337	6.49445	6.52786	6.43622	6.39131	6.42589	6.53228	6.30501
Smp_045200.1	Tegument antigen	Dynein light chain superfamily	NA	6.30698	6.28764	6.62344	6.98809	7.17345	7.11462	6.94567	6.94717	6.03294	6.19303	7.03597	6.75528
Smp_045200.2	Tegument antigen	Dynein light chain superfamily	NA	8.00129	8.20818	8.1604	8.51782	8.59819	8.20406	8.34579	8.58251	8.2949	8.06322	7.76596	8.02819
Smp_045220.1	Putative myosin light chain 1	Myosin light chain alkali	myosin light chain	8.56289	8.54725	8.55272	8.61099	8.5741	8.48179	8.67928	8.51948	8.30231	8.48649	8.15918	8.39588
Smp_045230.1		NA	NA	6.63	6.62109	6.63077	6.57983	6.56099	6.63056	6.67266	6.66293	6.63415	6.71531	6.58355	6.445
Smp_045250.1	WD_REPEATS_REGION domain-containing protein	CSTF1%2C dimerization domain superfamily	cleavage stimulation factor, 3' pre-RNA, subunit 1, 50kDa	6.16503	6.25745	6.17693	6.25253	6.32395	6.17112	6.2319	6.18276	6.19784	6.20951	6.42645	6.41772
Smp_045260.1	5-aminolevulinate synthase	Pyridoxal phosphate-dependent transferase	Aminolevulinate, delta-, synthase	6.63496	6.58851	6.64817	6.61799	6.82933	6.6432	6.50648	6.64184	6.43526	6.49517	6.53848	6.65406
Smp_045300.1	PDZ domain-containing protein	PDZ superfamily	Inherit from meNOG: PDZ and LIM domain 2 (mystique)	1.39707	0.752879	0.831047	0.812982	1.24765	1.38601	0.635343	1.38315	0.98913	0.657523	0.891768	0.96191
Smp_045360.1		Calsyntenin	CAlSYntenin	8.89451	9.04626	8.86463	9.0795	9.03845	9.0294	8.98604	8.8078	8.9421	8.71416	8.91958	8.89146
Smp_045400.1		ODR-4-like	Inherit from biNOG: chromosome 1 open reading frame 27	7.25457	7.14766	7.18819	7.22284	7.15298	7.24087	7.34395	7.15134	7.1227	7.32074	7.15704	7.30586
Smp_045400.2		ODR-4-like	NA	5.77887	5.76356	5.77138	5.8108	6.09774	5.71094	5.98953	5.8613	5.99773	5.95752	5.89738	4.84418
Smp_045410.1	Adiponectin receptor%2C putative	AdipoR/Haemolysin-III-related	adiponectin receptor	-0.0769286	-0.107667	-0.0996266	-3.39183	-0.0575316	-3.39183	-3.39183	-0.0816392	-3.39183	-0.0246641	0.856951	-0.175796
Smp_045410.2	Adiponectin receptor%2C putative	AdipoR/Haemolysin-III-related	adiponectin receptor	4.77657	4.73938	5.0706	5.18824	4.84858	4.99167	5.20643	5.08957	5.14445	5.12215	4.61731	4.9114
Smp_045420.1	Adiponectin receptor%2C putative	AdipoR/Haemolysin-III-related	adiponectin receptor	4.51594	4.43548	4.52467	4.55963	4.42304	4.40483	4.55923	4.26993	4.20708	4.56692	4.29575	4.21314
Smp_045420.2	Adiponectin receptor%2C putative	AdipoR/Haemolysin-III-related	adiponectin receptor	2.0396	1.67627	1.03108	1.91191	2.2861	1.98121	1.65151	2.1889	2.10454	1.98446	1.98396	1.62322
Smp_045430.1	Glycosyltransferase-related	Oligosaccharide biosynthesis protein Alg14-like	asparagine-linked glycosylation 14 homolog (S. cerevisiae)	3.81326	3.60985	4.24162	4.25731	4.23454	4.13768	3.90473	4.09996	4.04794	4.05859	3.60594	3.60603
Smp_045430.2	Glycosyltransferase-related	Oligosaccharide biosynthesis protein Alg14-like	asparagine-linked glycosylation 14 homolog (S. cerevisiae)	1.89011	1.90316	1.72502	1.53818	0.794035	1.85053	1.53482	1.36653	0.566633	1.07247	1.03463	1.33695
Smp_045470.1	Homeobox protein prospero/prox-1/ceh-26%2Cputative	Prospero homeodomain family	Prospero homeobox 1	-0.360889	-0.327912	-0.472636	-1.07383	-0.785326	-0.283323	-1.23615	-0.149825	-0.282641	-0.257871	-0.586105	-1.87986
Smp_045480.1	Cell polarity protein	PH-like domain superfamily	Numb homolog	8.38914	8.39705	8.51679	8.52213	8.40195	8.49869	8.5001	8.27685	8.40693	8.70326	8.43698	8.30423
Smp_045490.1	Putative annexin	Annexin superfamily	annexin A11	0.251201	-1.23309	-0.416906	-0.630479	-0.70786	-0.553736	-0.724724	-0.279992	-0.379348	0.0982759	-0.790534	-0.730884
Smp_045500.1	Annexin	Annexin superfamily	annexin A11	5.79316	5.66764	5.55009	5.67459	5.72402	5.68858	5.56713	5.89497	5.82005	5.13833	5.46731	5.84722
Smp_045510.1	Small ubiquitin-related modifier	Ubiquitin-like domain superfamily	SMT3 suppressor of mif two 3 homolog	7.12676	7.09076	7.07819	7.26816	7.24037	7.13829	6.9485	7.20425	7.07414	6.96392	7.11307	7.31349
Smp_045550.1	Annexin	Annexin superfamily	annexin A11	7.03899	7.17766	7.01413	7.02586	7.19907	7.07389	7.34515	7.58133	7.4389	7.53302	7.68875	7.83128
Smp_045560.1	Annexin	Annexin superfamily	annexin A11	7.66756	7.73755	7.64541	7.41384	7.6191	7.57303	7.61186	7.61243	7.67305	7.54795	7.64484	7.87206
Smp_045590.1		Armadillo-type fold	HEAT repeat containing 2	6.25088	6.21066	6.22499	6.12448	6.21616	6.29289	6.28362	6.20081	6.3566	6.67787	6.53061	6.61962
Smp_045590.2		Armadillo-type fold	HEAT repeat containing 2	4.29701	4.6057	4.41342	4.23519	4.27551	4.59013	4.46077	4.13667	4.59122	4.16846	4.34244	2.94292
Smp_045590.3		Armadillo-type fold	HEAT repeat containing 2	1.64194	2.39802	1.96293	0.982705	-3.39183	1.12344	-3.39183	-3.39183	-0.748266	2.32208	2.44853	0.799194
Smp_045590.4		Armadillo-type fold	HEAT repeat containing 2	1.59748	2.03246	0.933803	1.94519	0.371372	1.59286	0.889792	1.07206	1.56578	2.03854	1.08111	0.980735
Smp_045590.5		Armadillo-type fold	HEAT repeat containing 2	2.19901	2.5412	2.75411	2.26114	1.81954	2.63422	2.41225	1.42017	2.48809	1.94298	2.74564	2.4743
Smp_045600.1	DUF4709 domain-containing protein	Uncharacterized protein C10orf67-like	Viral A-type inclusion protein	4.01395	4.03282	4.08988	4.28979	4.23748	4.25393	4.46949	4.39924	4.32962	4.23034	4.42646	4.08656
Smp_045610.1	Rho GDP-dissociation inhibitor-related	Rho GDP-dissociation inhibitor domain superfamily	Rho GDP dissociation inhibitor (GDI)	9.6294	9.53229	9.64047	9.59815	9.56333	9.56402	9.61497	9.52506	9.50755	9.73614	9.49577	9.74704
Smp_045620.1	WD_REPEATS_REGION domain-containing protein	TREX component Tex1/THOC3	THO complex	6.31939	6.46566	6.42647	6.37311	6.54684	6.42882	6.42984	6.50393	6.29985	6.22674	6.38599	6.34208
Smp_045650.1	Putative intersectin-1 (EH and SH3 domains protein 1)	Growth arrest-specific protein 8	Growth arrest-specific 8	2.70905	2.71112	2.80207	2.47371	2.81354	2.79154	2.27669	3.06106	2.7617	2.08582	2.42648	2.25427
Smp_045680.1	Sodium/hydrogen exchanger	Cation/H+ exchanger%2C CPA1 family	Sodium hydrogen exchanger	-1.19437	0.627484	-0.795035	0.127253	-0.198939	0.153502	0.497951	0.409378	0.489066	-1.54672	-0.933954	-1.66282
Smp_045710.1	Snf7-related	Snf7 family	Charged multivesicular body protein	6.5428	6.59131	6.60177	6.63944	6.64028	6.54111	6.40042	6.74238	6.62356	6.66211	6.793	6.80511
Smp_045730.1	Exosome complex exonuclease RRP43%2C putative	Exosome complex component Rrp43	Exosome complex	6.88722	6.84533	6.8035	7.00415	6.99974	6.9369	7.00188	7.00297	6.96086	6.90091	6.75029	6.92307
Smp_045750.1	Putative cak assembly factor	Zinc finger%2C RING-type%2C conserved site	menage a trois homolog 1, cyclin H assembly factor (Xenopus laevis)	6.34079	6.22224	6.26894	6.51476	6.47722	6.36381	6.48174	6.41514	6.36445	6.47659	6.40662	6.39102
Smp_045750.2	Putative cak assembly factor	Zinc finger%2C RING-type%2C conserved site	menage a trois homolog 1, cyclin H assembly factor (Xenopus laevis)	1.72033	0.5577	1.62079	1.21434	1.67388	1.06986	1.25902	1.44073	1.20281	1.96979	1.24094	1.34774
Smp_045760.1	tRNA (guanine(37)-N1)-methyltransferase	SAM-dependent methyltransferase TRM5/TYW2-type	Specifically methylates the N1 position of guanosine-37 in various cytoplasmic and mitochondrial tRNAs. Methylation is not dependent on the nature of the nucleoside 5' of the target nucleoside. This is the first step in the biosynthesis of wybutosine (yW), a modified base adjacent to the anticodon of tRNAs and required for accurate decoding (By similarity)	5.7995	5.6422	5.76444	5.87707	5.9019	5.79056	6.1454	5.80613	5.72548	5.94954	5.6161	5.78975
Smp_045780.1	Ubiquitin-activating enzyme E1-related	Ubiquitin-activating enzyme	Ubiquitin-like modifier activating enzyme 5	5.87704	5.7639	5.85595	5.99021	5.93086	5.92428	5.86016	5.8613	5.82255	5.95873	5.63694	5.92263
Smp_045790.1	NHR domain-containing protein	B30.2/SPRY domain superfamily	neuralized homolog 2 (Drosophila)	6.62572	6.55876	6.72563	6.57409	6.44292	6.52906	6.49222	6.52191	6.54113	6.6207	6.52588	6.63754
Smp_045810.1	Delta-aminolevulinic acid dehydratase	Delta-aminolevulinic acid dehydratase%2C active site	delta-aminolevulinic acid dehydratase	1.56476	2.89205	2.191	2.38943	1.8044	2.11432	2.06841	2.03399	2.03836	1.48828	2.1272	2.31308
Smp_045810.2	Delta-aminolevulinic acid dehydratase	Delta-aminolevulinic acid dehydratase%2C active site	delta-aminolevulinic acid dehydratase	5.62165	5.51818	5.55941	5.6042	5.61398	5.47576	5.47844	5.58009	5.474	5.60649	5.52958	5.35922
Smp_045810.3	Delta-aminolevulinic acid dehydratase	Delta-aminolevulinic acid dehydratase%2C active site	delta-aminolevulinic acid dehydratase	3.57794	3.93591	3.95211	3.79302	3.63378	3.7999	3.85655	3.77037	3.55059	3.97277	3.78709	3.17841
Smp_045860.1	Inositol hexakisphosphate and diphosphoinositol-pentakisphosphate kinase	VIP1%2C N-terminal	Diphosphoinositol pentakisphosphate kinase	7.21654	7.11534	7.10471	7.05608	6.99168	6.76462	7.08802	7.06721	7.14963	7.08052	7.05497	6.91847
Smp_045860.3	Inositol hexakisphosphate and diphosphoinositol-pentakisphosphate kinase	VIP1%2C N-terminal	Diphosphoinositol pentakisphosphate kinase	6.45781	6.6764	6.57062	6.55228	6.39691	6.83382	6.57637	6.19386	6.54246	6.69307	6.76202	6.16372
Smp_045920.1	MARVEL domain-containing protein	Marvel domain	NA	3.62956	3.54792	3.79434	3.6815	3.76889	3.66292	3.79677	3.55539	3.78102	3.82626	3.51786	2.92644
Smp_045920.2	MARVEL domain-containing protein	Marvel domain	NA	4.21849	4.16626	4.41531	4.35396	4.23328	4.38818	4.20662	4.24929	3.97362	4.37753	3.8927	4.45136
Smp_045930.1		Transmembrane protein 65	Transmembrane protein 65	6.58059	6.4438	6.62489	6.50762	6.41665	6.62176	6.6451	6.53116	6.58426	6.60742	6.38701	6.58878
Smp_045930.2		Transmembrane protein 65	Transmembrane protein 65	3.83947	3.9454	3.58444	3.92689	3.79044	3.34223	3.10605	3.39297	3.16139	3.79101	3.59922	2.71806
Smp_045950.1	Transformer-2-related	RNA-binding domain superfamily	transformer 2 beta homolog (Drosophila)	7.56679	7.55588	7.48421	7.54651	7.58416	7.5723	7.58878	7.61836	7.26756	7.52298	7.60662	7.84768
Smp_045960.1	Calcium binding atopy-related autoantigen	Calcium uptake protein 1/2/3	Mitochondrial calcium uptake 1	7.08743	7.08281	7.18697	7.03163	7.03537	7.07129	7.04363	7.012	6.99524	7.16603	7.04714	7.20898
Smp_045980.1	Putative cc2d1b protein	Coiled-coil and C2 domain-containing protein 1	coiled-coil and C2 domain containing	7.64762	7.8177	7.76641	7.60102	7.66321	7.70388	7.65249	7.69998	7.92645	7.71413	7.7533	7.68111
Smp_045980.2	Putative cc2d1b protein	Coiled-coil and C2 domain-containing protein 1	coiled-coil and C2 domain containing	4.51733	4.519	4.91893	4.3494	4.1101	4.86247	4.58202	4.37897	4.76775	5.14555	4.73177	3.84849
Smp_045990.1	Diras family%2C GTP-binding ras-like	P-loop containing nucleoside triphosphate hydrolase	DIRAS family, GTP-binding Ras-like	3.8859	3.62644	3.51001	3.66243	3.62303	3.54487	3.67355	3.90797	3.69371	3.87005	3.87653	3.62147
Smp_045990.2	Diras family%2C GTP-binding ras-like	P-loop containing nucleoside triphosphate hydrolase	DIRAS family, GTP-binding Ras-like	-0.103921	-1.27656	-0.365036	0.264147	-0.925792	-0.402935	-0.737112	-0.169694	-0.543871	-1.31983	-3.39183	-2.12151
Smp_046020.1	Sds	Leucine-rich repeat domain superfamily	Protein phosphatase 1, regulatory subunit	8.01606	7.92521	7.9799	7.80906	7.97382	7.8683	7.9308	8.1256	7.98783	7.92048	8.09587	8.18553
Smp_046030.1	U6 snRNA-associated Sm-like protein LSm1	Sm-like protein Lsm1	LSM1 homolog, U6 small nuclear RNA associated (S. cerevisiae)	5.30339	5.43794	5.2315	5.42345	5.54831	5.41494	5.46331	5.69828	5.30513	4.99375	5.17803	5.22203
Smp_046060.1	Putative myosin-10 (Myosin heavy chain%2C nonmuscle IIb) (Nonmuscle myosin heavy chain IIb) (NMMHC II-b) (NMMHC-IIB) (Cellular myosin heavy chain%2C type B) (Nonmuscle myosin heavy chain-B) (NMMHC-B)	Kinesin motor domain superfamily	Myosin heavy chain	9.63003	9.86893	9.4755	9.57055	9.34857	9.47255	9.63883	9.49117	9.72284	10.0046	10.2571	9.99201
Smp_046060.2	Putative myosin-10 (Myosin heavy chain%2C nonmuscle IIb) (Nonmuscle myosin heavy chain IIb) (NMMHC II-b) (NMMHC-IIB) (Cellular myosin heavy chain%2C type B) (Nonmuscle myosin heavy chain-B) (NMMHC-B)	Kinesin motor domain superfamily	Myosin heavy chain	9.14169	9.37327	9.22339	9.32022	9.02599	9.24166	8.82764	8.9733	9.24855	8.94628	9.16282	8.97991
Smp_046090.1	Putative chaperonin containing t-complex protein 1%2C theta subunit%2C tcpq	GroEL-like equatorial domain superfamily	chaperonin containing Tcp1, subunit 8 (theta)	8.98388	9.03345	9.01306	9.21498	9.32157	9.18358	9.08256	9.15374	9.04374	9.11183	9.07591	9.31993
Smp_046100.1		NADH:ubiquinone oxidoreductase%2C subunit NDUFB4	NA	6.8165	7.05417	7.18793	7.24791	7.23791	6.99994	6.98001	7.28633	6.97371	7.01882	7.05128	7.383
Smp_046120.1	Putative vesicular acetylcholine transporter	MFS transporter superfamily	Solute carrier family 18 (Vesicular	6.03896	5.918	5.84271	5.84525	5.89015	5.84263	5.99074	5.83757	5.84096	5.79765	5.42805	5.54049
Smp_046130.1	Putative alpha-actinin	CH domain superfamily	MICAL-like 1	7.14741	7.14732	7.09199	7.05248	7.07871	7.04733	6.96304	7.03883	7.04321	7.02209	7.12814	6.64659
Smp_046130.2	Putative alpha-actinin	NA	MICAL-like 1	3.57215	3.39612	3.23722	3.19532	3.70788	3.30695	3.6965	3.67879	3.50157	3.46287	3.44492	2.9686
Smp_046130.3	Putative alpha-actinin	CH domain superfamily	MICAL-like 1	5.64487	5.58761	5.56038	5.69989	5.48728	5.48892	5.71628	5.39574	5.38628	5.4563	5.0586	3.65545
Smp_046140.1	Protein kinase	Protein kinase-like domain superfamily	Nuclear receptor binding protein	8.29922	8.34135	8.23936	8.20364	8.21352	8.1602	8.26204	8.24315	8.29765	8.29804	8.49672	8.25112
Smp_046160.1		Protein phosphatase inhibitor 2 (IPP-2)	Protein phosphatase 1, regulatory (Inhibitor) subunit 2	6.53826	6.42384	6.56779	6.50866	6.51965	6.41579	6.41878	6.64116	6.57892	6.37322	6.43202	6.51834
Smp_046190.1	Putative ankyrin repeat and socs box protein 13 (Asb-13)	Ankyrin repeat-containing domain superfamily	Ankyrin repeat and SOCS box containing 13	5.4841	5.31569	5.33818	5.30382	5.37259	5.39083	5.53673	5.29956	5.46988	5.5079	5.24166	5.40826
Smp_046190.2	Putative ankyrin repeat and socs box protein 13 (Asb-13)	Ankyrin repeat-containing domain superfamily	Ankyrin repeat and SOCS box containing 13	3.33698	2.87016	3.67786	3.23223	3.49584	3.38399	3.56743	3.69123	3.0943	3.53603	3.79452	3.62946
Smp_046250.1	Putative copii-coated vesicle membrane protein P24	GOLD domain superfamily	transmembrane emp24 domain trafficking protein 2	7.14926	6.90959	7.17885	6.97504	7.11929	7.16434	7.11927	6.9858	6.9659	7.08331	6.95112	7.18163
Smp_046290.1	Putative marvel-containing potential lipid raft-associated protein	Marvel domain	Membrane-associating domain	9.46046	9.26303	9.45534	9.37269	9.22842	9.40678	9.24838	9.15841	9.23175	9.31572	8.95417	9.33755
Smp_046360.1	Putative zinc finger protein	Zinc finger C2H2 superfamily	Zinc finger protein	4.26901	4.6557	4.83663	3.99561	4.59677	4.81431	4.26588	4.82074	5.04632	4.18795	4.44548	4.43141
Smp_046410.1	Putative tektin	Tektin	tektin 2 (testicular)	1.06812	1.3638	1.1453	0.358515	1.02508	1.05716	0.17633	1.35668	1.12354	0.0481454	0.928291	1.50085
Smp_046430.1	Ubiquitin carboxyl-terminal hydrolase	Papain-like cysteine peptidase superfamily	ubiquitin carboxyl-terminal hydrolase	7.53068	7.45684	7.57072	7.55855	7.40752	7.60568	7.60351	7.42333	7.7012	7.72176	7.53627	7.49095
Smp_046500.1	Proliferating cell nuclear antigen	Proliferating cell nuclear antigen%2C PCNA%2C conserved site	This protein is an auxiliary protein of DNA polymerase delta and is involved in the control of eukaryotic DNA replication by increasing the polymerase's processibility during elongation of the leading strand (By similarity)	-2.19571	-2.11188	-3.39183	-1.47514	-0.867189	-0.620912	-0.766822	-2.15076	-3.39183	-2.10707	-0.615246	-2.18376
Smp_046500.2	Proliferating cell nuclear antigen	Proliferating cell nuclear antigen%2C PCNA%2C conserved site	This protein is an auxiliary protein of DNA polymerase delta and is involved in the control of eukaryotic DNA replication by increasing the polymerase's processibility during elongation of the leading strand (By similarity)	7.28256	7.13659	7.12369	7.08377	7.21783	7.11102	7.08995	7.18193	7.04214	6.93639	7.03425	7.30996
Smp_046550.1	Putative bystin	Bystin	Bystin-like	6.28909	6.21358	6.4037	6.33204	6.39301	6.30174	6.28856	6.302	6.20733	6.25127	6.05232	6.27134
Smp_046630.1	Hypothetical Schistosoma spp. protein UPF0506	Uncharacterised domain UPF0506		9.11743	9.09593	9.11633	8.76943	8.8039	8.8695	9.0734	9.05636	8.86863	9.1286	8.87802	9.13604
Smp_046680.1		WD40-repeat-containing domain superfamily	UTP18, small subunit (SSU) processome component, homolog (yeast)	6.67893	6.63405	6.70848	6.6947	6.82687	6.8255	6.83777	6.77773	6.65581	6.76662	6.62517	6.71833
Smp_046690.1	Putative ubiquitin (Ribosomal protein L40)	Ubiquitin-like domain superfamily	Ubiquitin-2 like Rad60 SUMO-like	9.19776	9.2111	9.13016	9.14885	9.22622	9.10039	9.20752	9.33447	9.15293	9.58215	9.59262	9.81747
Smp_046690.3	Putative ubiquitin (Ribosomal protein L40)	Ubiquitin-like domain superfamily	Ubiquitin-2 like Rad60 SUMO-like	3.58265	3.56757	3.44164	3.86933	3.85225	3.7701	3.89851	3.81547	3.67024	3.57166	3.66849	3.98328
Smp_046740.1	Dihydrolipoyl dehydrogenase	FAD/NAD(P)-binding domain superfamily	dihydrolipoyl dehydrogenase	7.395	7.47401	7.43893	7.37888	7.62655	7.46803	7.41877	7.58062	7.41943	7.42932	7.47277	7.69328
Smp_046750.1	Putative wd-repeat protein	WD40-repeat-containing protein Swd3/WDR5	will die slowly	6.30254	6.30088	6.50727	6.36232	6.35505	6.35819	6.2418	6.31666	6.17673	6.3971	6.36283	6.2531
Smp_046790.1	Putative glucose transport protein	MFS transporter superfamily	Solute carrier family 2 (Facilitated glucose transporter) member	3.89539	4.27921	4.08122	4.12787	3.80663	3.91762	4.06072	3.95094	4.11314	3.9648	3.95386	2.92267
Smp_046790.2	Putative glucose transport protein	MFS transporter superfamily	Solute carrier family 2 (Facilitated glucose transporter) member	3.97463	3.59328	3.57685	3.58281	3.784	3.63294	3.59868	3.44791	3.43855	3.76204	3.0513	3.46511
Smp_046790.3	Putative glucose transport protein	NA	NA	2.53783	2.8648	2.59987	2.8733	2.77664	2.67286	3.02192	2.92112	3.10034	2.82172	2.47679	2.1298
Smp_046800.2	Putative fatty acid binding protein	Intracellular lipid binding protein	Lipocalin / cytosolic fatty-acid binding protein family	6.42372	6.39183	6.62586	6.4558	6.59011	6.4404	6.54477	6.70024	6.45908	6.02557	6.23302	6.30473
Smp_046810.1	Putative m-phase inducer phosphatase(Cdc25)	Rhodanese-like domain superfamily	cell division cycle 25 homolog	7.29046	7.14753	7.17165	7.20504	7.10716	7.22304	7.19208	7.15422	7.31003	7.06533	7.13081	7.04566
Smp_046870.1		NA	NA	6.12825	5.85413	5.76571	5.78567	5.71342	5.70877	6.02865	5.93695	5.64255	6.10776	6.02412	6.0443
Smp_046880.1	Putative glycosyltransferase	PIGA%2C GPI anchor biosynthesis	phosphatidylinositol glycan anchor biosynthesis, class A	6.99707	6.91407	7.11182	6.98036	7.15081	7.02866	7.08042	7.00382	6.936	6.8266	6.7706	6.7372
Smp_046880.2	Putative glycosyltransferase	PIGA%2C GPI anchor biosynthesis	phosphatidylinositol glycan anchor biosynthesis, class A	3.05263	3.64284	3.52268	3.73428	3.67649	3.33657	3.33873	3.536	3.61454	3.61325	2.94837	3.06657
Smp_046880.3	Putative glycosyltransferase	PIGA%2C GPI anchor biosynthesis	phosphatidylinositol glycan anchor biosynthesis, class A	3.27336	3.26057	3.49765	3.22449	3.81863	3.45343	3.55847	3.18493	3.22579	3.25013	2.90696	2.94804
Smp_046890.1	Protein phosphatase	Protein phosphatase 2C	PTC7 protein phosphatase homolog (S. cerevisiae)	5.35248	5.3808	5.37554	5.26149	5.38044	5.42148	5.47251	5.38783	5.44489	5.33482	5.38271	5.51845
Smp_046900.1		Seipin family	Berardinelli-Seip congenital lipodystrophy 2 (seipin)	5.34126	5.04971	5.31816	5.30861	5.21998	5.21265	5.20391	5.07586	5.33199	5.06978	5.01905	5.15006
Smp_046900.2		Seipin family	Berardinelli-Seip congenital lipodystrophy 2 (seipin)	1.5439	1.39029	0.452735	0.722902	0.583728	0.869914	1.45267	1.17441	0.206033	1.69061	1.09917	0.966151
Smp_046900.3		Seipin family	Berardinelli-Seip congenital lipodystrophy 2 (seipin)	3.99509	3.98973	4.09468	3.87667	3.77575	4.05598	4.33209	4.01995	4.18654	4.37028	3.80777	3.07626
Smp_046910.1	Histone-like transcription factor ccaat-related	Histone-fold	NA	3.63189	3.69018	3.61093	3.48595	3.55858	3.57432	3.64525	3.60722	3.40733	3.25268	3.5011	3.69279
Smp_046930.1	Putative o-linked n-acetylglucosamine transferase%2C ogt	UDP-N-acetylglucosamine--peptide N-acetylglucosaminyltransferase 110kDa subunit	O-linked N-acetylglucosamine (GlcNAc) transferase	10.7457	10.7204	10.6545	10.7441	10.7618	10.6672	10.7058	10.7175	10.7464	10.7201	10.9096	10.4745
Smp_046980.1		Pre-mRNA-splicing factor 38	PRP38 pre-mRNA processing factor 38 (Yeast) domain containing A	5.56376	5.37105	5.55749	5.65855	5.51962	5.53281	5.72301	5.63911	5.62282	5.52638	5.35446	5.54595
Smp_047060.1		NADH dehydrogenase [ubiquinone] 1 beta subcomplex subunit 9	NADH dehydrogenase (ubiquinone) 1 beta subcomplex	6.35768	6.31789	6.39877	6.42584	6.49582	6.38351	6.44394	6.52414	6.27208	6.23054	6.27693	6.68593
Smp_047090.1		NA	NA	4.14281	3.99287	4.15386	4.06379	3.84028	4.16539	4.298	3.70829	4.14142	4.13741	3.75196	3.03966
Smp_047090.2		NA	NA	5.00663	4.74472	4.97824	4.92645	4.84522	5.00403	4.85027	4.84938	4.86148	4.72684	4.59422	5.00835
Smp_047090.3		NA	NA	1.29973	0.594355	0.607421	1.62999	1.05367	0.478352	1.43646	0.210311	0.665142	1.10563	0.653398	0.833167
Smp_047110.1	Putative dead box ATP-dependent RNA helicase	P-loop containing nucleoside triphosphate hydrolase	DEAD (Asp-Glu-Ala-Asp) box polypeptide 52	7.3996	7.25124	7.38805	7.42623	7.28457	7.39934	7.37202	7.21304	7.36067	7.36203	7.33036	7.58144
Smp_047190.1	Serine/threonine kinase	Chaperone J-domain superfamily	cyclin G associated kinase	7.96877	7.85381	7.89556	7.79432	7.71545	7.84205	7.86567	7.63704	7.88838	7.83784	7.88994	7.72852
Smp_047200.1	Putative 60s ribosomal protein L3	Ribosomal protein L3%2C conserved site	ribosomal protein	10.2787	10.4846	10.3672	10.5732	10.7464	10.4647	10.5702	10.7577	10.4521	10.3924	10.5407	10.6995
Smp_047240.1	Putative beta-1%2C4-galactosyltransferase	Nucleotide-diphospho-sugar transferases	UDP-Gal betaGlcNAc beta 1,4- galactosyltransferase, polypeptide	3.50736	3.43967	3.63347	3.42985	3.37521	3.586	3.71924	3.60722	3.57508	3.51206	3.5311	3.14226
Smp_047330.1		RNA-binding domain superfamily	NA	2.65394	3.58003	3.75221	3.51817	3.69611	3.71349	3.75461	3.41821	3.29544	3.8078	3.00555	2.33102
Smp_047330.2		RNA-binding domain superfamily	NA	4.76758	3.80549	4.37367	4.16618	4.2316	4.13358	4.27074	4.3982	4.30384	3.60015	3.93302	3.96159
Smp_047330.3		RNA-binding domain superfamily	NA	4.17065	4.14887	4.23666	4.36317	4.27507	4.44449	4.34704	4.01893	4.16671	3.9127	3.80168	2.65933
Smp_047360.1	Ubx6(Yeast)-related	Ubiquitin-associated domain	UBX domain protein 1	4.25996	4.02352	4.59097	4.23035	4.03799	4.51689	4.51507	4.87937	3.93329	4.52769	3.58127	3.9848
Smp_047360.2	Ubx6(Yeast)-related	Ubiquitin-associated domain	UBX domain protein 1	5.81469	6.0238	5.85138	5.76758	5.82199	5.75781	5.83028	5.35887	5.83851	5.8481	5.86326	3.89016
Smp_047360.3	Ubx6(Yeast)-related	Ubiquitin-like domain superfamily	UBX domain protein 1	5.41553	5.38705	5.30147	5.17902	5.47572	4.96259	5.10989	5.85284	5.30812	4.98245	5.33377	5.73853
Smp_047370.1	Malate dehydrogenase	NAD(P)-binding domain superfamily	malate dehydrogenase 2, NAD (mitochondrial)	8.31412	8.28364	8.34665	8.33012	8.29931	8.34666	8.38303	8.29765	8.22615	8.20256	8.00821	8.22307
Smp_047400.2		NA	NA	2.71978	2.86434	2.94248	2.90738	2.91005	2.81377	2.9259	3.04216	2.87505	2.41174	2.77622	2.85321
Smp_047410.1	RING-type domain-containing protein	Zinc finger%2C RING/FYVE/PHD-type	autocrine motility factor receptor, E3 ubiquitin protein ligase	4.61434	4.56147	3.94546	4.99753	4.56491	4.64949	4.49674	4.51551	3.83698	4.20965	3.40284	4.56428
Smp_047410.2	RING-type domain-containing protein	Zinc finger%2C RING/FYVE/PHD-type	autocrine motility factor receptor, E3 ubiquitin protein ligase	6.76704	6.62251	6.93166	6.8231	6.77024	6.87617	7.03383	6.75044	6.99307	7.1407	6.96309	7.09109
Smp_047440.1	PSP domain-containing protein	PSP%2C proline-rich	Zinc finger, CCHC domain containing 8	6.40483	6.31355	6.36063	6.24967	6.39044	6.41186	6.39746	6.33305	6.47654	6.38895	6.49441	6.58364
Smp_047450.1	Putative snare protein ykt6	v-SNARE%2C coiled-coil homology domain	YKT6 v-SNARE homolog (S. cerevisiae)	6.33586	6.22281	6.29697	6.27011	6.19362	6.12418	6.20566	6.2197	6.08261	6.47964	5.98491	6.21656
Smp_047460.1	Metalloendopeptidase	Metallopeptidase%2C catalytic domain superfamily	Meprin A	6.42069	6.46489	6.26168	5.98697	6.18854	6.08214	6.13482	6.30459	6.13855	6.13337	6.25463	6.1645
Smp_047500.1	F-box domain-containing protein	F-box only protein 28	F-box protein 28	5.50449	5.36452	5.42322	5.44248	5.50429	5.40508	5.42592	5.57023	5.49535	5.40715	5.3645	5.38623
Smp_047540.1	Putative f-box and wd40 domain protein	WD40-repeat-containing domain superfamily	FBOX	5.05599	5.20585	5.22765	5.1158	5.15414	5.27522	5.36369	5.11379	5.23152	5.23638	5.32445	5.06987
Smp_047540.3	Putative f-box and wd40 domain protein	WD40-repeat-containing domain superfamily	FBOX	3.23916	3.36149	3.13063	3.49576	3.61506	3.47929	3.47623	3.4393	3.29495	3.52375	2.69057	2.87107
Smp_047550.1	Putative morn protein	MORN motif	MORN repeat containing 3	1.77176	1.99148	1.81179	1.6695	1.78301	2.1072	1.71964	2.0111	1.84156	1.78856	1.71485	1.60911
Smp_047610.1	Cell division control protein 45-related	CDC45 family	cell division cycle 45 homolog (S. cerevisiae)	2.53771	2.18193	1.99706	1.92531	2.10914	2.15504	2.04968	2.35656	2.12408	1.94483	2.0157	1.7856
Smp_047620.1	Putative cyclin B3	Cyclin	Cyclin B3	3.37107	3.52419	3.26607	3.09517	3.31321	3.41314	2.94761	3.24547	3.29074	2.64863	2.96384	3.26649
Smp_047650.1	Ferritin	Ferritin%2C conserved site	Stores iron in a soluble, non-toxic, readily available form. Important for iron homeostasis (By similarity)	6.74999	6.63946	6.26257	6.49353	6.52498	6.37428	6.49222	6.81404	6.55904	6.39367	6.51836	6.73275
Smp_047680.1	Ferritin	Ferritin%2C conserved site	Stores iron in a soluble, non-toxic, readily available form. Important for iron homeostasis (By similarity)	1.19474	0.0472602	-1.67711	-1.04528	-1.3156	-0.686864	-0.592998	0.214444	-0.615962	-0.437325	-0.847437	0.759148
Smp_047700.1	Putative ring finger protein 11 (Sid 1669) (Nedd4 ww domain-binding protein 2)	Zinc finger%2C RING/FYVE/PHD-type	Ring finger protein	3.02676	3.13633	3.19964	3.04626	2.82345	3.06635	2.97376	3.17147	3.47176	3.05246	2.89169	3.24651
Smp_047720.1	VEFS-Box domain-containing protein	Polycomb protein%2C VEFS-Box	suppressor of zeste 12 homolog (Drosophila)	5.40495	5.68085	5.42646	5.50263	5.66184	5.55676	5.67733	5.50092	5.66614	5.64934	5.54732	5.09
Smp_047740.1	26S proteasome non-ATPase regulatory subunit%2Cputative	CSN8/PSMD8/EIF3K	Proteasome (Prosome, macropain) 26S subunit, non-ATPase, 8	6.8896	6.85586	6.87264	6.80967	6.84036	6.81685	6.91627	6.85481	6.74714	6.83063	6.73941	6.95574
Smp_047860.1	Pseudouridine synthase	Pseudouridine synthase%2C catalytic domain superfamily	RNA pseudouridylate synthase domain containing 2	6.00224	6.01549	6.20271	6.12179	6.2189	6.17707	6.20203	6.14183	6.06304	6.25392	6.29386	6.3299
Smp_047870.1	Protein kinase	Protein kinase%2C ATP binding site	LIM domain kinase	6.17817	5.95878	6.09072	6.00843	5.96336	5.87355	6.0734	6.29811	6.12602	5.86066	5.78299	5.60936
Smp_047870.2	Protein kinase	Protein kinase%2C ATP binding site	LIM domain kinase	4.70822	4.62029	4.4272	3.90698	4.41961	4.61868	4.6701	4.60855	4.51399	4.74734	4.89758	4.9393
Smp_047900.1	Mitogen-activated protein kinase	Protein kinase%2C ATP binding site	mitogen-activated protein kinase	5.92882	6.08234	6.25533	5.84168	5.84095	6.0645	6.09864	5.80857	5.93993	6.10362	5.86601	5.98324
Smp_048080.1		Serine-tRNA ligase%2C type1	NA	3.60505	3.24521	3.50537	3.61794	3.41202	3.46942	3.64129	3.23751	3.49835	4.08953	3.49302	2.4606
Smp_048080.2		Serine-tRNA synthetase%2C type1%2C N-terminal domain superfamily	NA	4.24637	4.31524	4.24818	4.29817	4.40459	4.49068	4.11506	4.49464	4.46394	4.15512	4.2642	4.25197
Smp_048080.3		Serine-tRNA synthetase%2C type1%2C N-terminal domain superfamily	NA	0.844392	0.420276	1.10941	1.38454	0.475176	1.27462	1.3001	0.632291	0.926145	1.69546	0.273742	-0.72141
Smp_048160.1	Putative rna recognition motif protein split ends	RNA-binding domain superfamily	SPOC domain	9.46126	9.42243	9.4283	9.4308	9.11653	9.4112	9.39386	9.1256	9.47394	9.61267	9.65994	8.96041
Smp_048230.1	Putative high-affinity copper uptake protein	Ctr copper transporter	Solute carrier family 31 (Copper transporters), member 1	6.84863	6.63744	6.86611	6.97286	6.68108	6.8638	7.03434	6.81283	6.76589	6.95016	6.37363	6.64137
Smp_048240.1	Putative mannose-1-phosphate guanyltransferase	Nucleotide-diphospho-sugar transferases	GDP-mannose pyrophosphorylase A	6.60417	6.62314	6.58379	6.58626	6.60765	6.49383	6.48921	6.52711	6.45052	6.47046	6.30411	6.4005
Smp_048260.1	Putative n-acetyltransferase	Acyl-CoA N-acyltransferase	N(alpha)-acetyltransferase 20, NatB catalytic subunit	6.23796	6.22527	6.2586	6.1501	6.39065	6.12264	6.25262	6.32495	6.0812	6.23898	6.44178	6.47763
Smp_048260.2	Putative n-acetyltransferase	Acyl-CoA N-acyltransferase	N(alpha)-acetyltransferase 20, NatB catalytic subunit	4.94436	4.77896	4.93156	4.80802	4.86231	4.75389	4.95159	4.83354	4.76109	5.0744	4.80519	3.4455
Smp_048380.1		NA	NA	2.28664	2.50077	2.54099	2.51024	2.77317	2.42599	2.43564	2.61288	2.47783	2.3877	1.98135	1.97557
Smp_048420.1		Vma22/CCDC115	NA	5.81959	5.62317	5.60104	5.7968	5.72537	5.64318	5.87873	5.77649	5.7812	5.74547	5.63969	5.51288
Smp_048430.1	Thioredoxin glutathione reductase	Thioredoxin-like superfamily	thioredoxin reductase	4.96712	5.25684	5.23688	5.12167	4.97955	4.91949	4.89902	5.05189	5.05202	4.91745	5.55562	5.19153
Smp_048430.2	Thioredoxin glutathione reductase	Thioredoxin-like superfamily	thioredoxin reductase	5.69315	5.51022	5.61995	5.89902	5.58853	5.45593	5.64143	5.48613	5.62737	5.68754	5.70468	5.90793
[truncated: 12,472 more rows]
