# Supplementary material for: Rhesus macaques self-curing from a schistosome infection can display complete immunity to challenge
Source: Nat Commun. 2021 Oct 26;12:6181. doi: 10.1038/s41467-021-26497-0 (PMC8548296; doi:10.1038/s41467-021-26497-0)
Supplement: Supplementary file 13 — Supplementary Data 7 [file 41467_2021_26497_MOESM13_ESM.xlsx]

## Sheet: Table S7
Table S7. Differentially expressed genes found with RNA-Seq in S. mansoni schistosomula co-cultured with rhesus plasma collected at week0, week8 or week1pc compared with control schistosomula. Statistical test for determination of differentially expressed genes with adjustment for multiple test correction (FDR < 5%) was performed using limma+voom (i) and edgeR+svaseq (ii,iii).
Differentially expressed genes found with RNA-Seq in S. mansoni schistosomula co-cultured with plasma from week1pc compared with control schistosomula
Gene ID	Gene Annotation	log2FoldChange (Wk1pc/Ctl)	Wk1pc_vs_Ctl log2CPM (*)	Wk1pc_vs_Ctl F-statistics (**)	Wk1pc_vs_Ctl Pvalue from edgeR	Wk1pc_vs_Ctl FDR from edgeR
SmLINC122627-IBu	NA	6.91751	-1.51748	28.5756	0.00159965	0.0350628
SmLNCA143876-IBu	NA	5.86707	-0.110478	59.5924	5.01366e-05	0.00660123
SmLNCA100032-IBu	NA	3.55538	1.45584	58.338	5.41707e-05	0.00682092
Smp_090090.1	serpin peptidase inhibitor, clade A (alpha-1 antiproteinase, antitrypsin), member 10	3.51544	0.758549	21.3987	0.0016031	0.0350736
SmLNCA143200-IBu	NA	2.70785	-0.508415	18.6167	0.0024379	0.0427116
Smp_320210.1	Dynein light chain	2.50167	1.51819	61.5238	4.46292e-05	0.00598823
Smp_139140.1	NA	2.45831	2.64114	73.0261	2.37287e-05	0.0045423
SmLNCA176224-IBu	NA	2.39863	-0.396784	27.4549	0.000730748	0.0234182
Smp_309480.1	Peroxiredoxin	2.36649	6.39573	202.878	4.6576e-07	0.000429389
Smp_300710.1	NA	2.18189	3.59396	254.014	1.91278e-07	0.000378359
SmLNCA171144-IBu	NA	2.13954	-0.274951	32.169	0.000433956	0.0180074
SmLINC105064-IBu	NA	2.09857	1.42697	32.8723	0.000403677	0.0171511
Smp_094930.1	Zinc finger protein	2.09419	3.84056	109.326	5.16959e-06	0.00157935
Smp_345180.2	NA	2.00791	1.92736	66.9198	3.27808e-05	0.00521013
SmLNCA129592-IBu	NA	1.99292	1.41345	34.5559	0.000341218	0.0158949
SmLNCA110227-IBu	NA	1.95807	2.55542	65.8225	3.48387e-05	0.00526528
SmLINC140995-IBu	NA	1.76676	1.81937	55.0148	6.69907e-05	0.00746216
Smp_151490.2	SH3 domain	1.71771	3.0801	49.8159	9.56564e-05	0.00874738
SmLNCA100037-IBu	NA	1.71669	1.75704	17.6716	0.0028407	0.0458119
SmLNCA153217-IBu	NA	1.67385	0.337815	31.5158	0.000464651	0.0185305
SmLINC110226-IBu	NA	1.64902	7.01557	88.6466	1.1478e-05	0.00294268
SmLNCA123535-IBu	NA	1.63691	0.616065	20.6835	0.00177824	0.0363137
Smp_136660.1	neuregulin 2	1.54491	5.85767	332.349	6.55117e-08	0.000378359
Smp_314640.2	Peroxiredoxin	1.50947	6.28569	251.211	1.99899e-07	0.000378359
Smp_134870.1	Zinc finger protein	1.46986	6.24387	50.6342	9.02508e-05	0.0086382
Smp_058700.1	glutathione peroxidase	1.39701	5.44763	219.999	3.382e-07	0.000378359
Smp_012480.2	Exonuclease 1	1.39304	3.02228	68.8514	2.95129e-05	0.00492695
Smp_164020.1	phosphatase and actin regulator 4	1.34417	5.63389	62.8386	4.13071e-05	0.00570237
SmLINC156349-IBu	NA	1.32924	0.989296	25.7954	0.000893068	0.0255648
Smp_344540.1	NA	1.31377	2.66762	19.1987	0.00222503	0.0410061
Smp_309710.4	ankyrin repeat domain	1.29356	5.89596	39.8117	0.000210273	0.0134173
Smp_302860.1	Dynein light chain	1.26867	5.62087	215.21	3.68951e-07	0.000378359
Smp_103140.1	Tubulin is the major constituent of microtubules. It binds two moles of GTP, one at an exchangeable site on the beta chain and one at a non-exchangeable site on the alpha chain (By similarity)	1.25252	4.24366	189.72	6.06594e-07	0.000458361
SmLNCA146298-IBu	NA	1.23916	0.920119	20.1344	0.00192915	0.0378115
Smp_176020.1	NA	1.16815	2.51408	23.8628	0.0011431	0.0293874
Smp_329570.1	nicotinamide riboside kinase 1	1.15106	2.29914	36.7619	0.000276518	0.0147406
Smp_147410.1	CDK5 regulatory subunit associated protein 1	1.09474	6.00116	577.202	7.12521e-09	0.000102297
Smp_174870.1	Otopetrin	1.06001	4.63526	45.6522	0.000130363	0.0101169
Smp_130520.4	Prominin	1.05755	3.36542	30.0586	0.000543497	0.0200678
Smp_244160.1	Dynein light chain	1.04418	3.00553	47.2394	0.00011553	0.00961362
Smp_244400.1	NA	1.03812	5.79851	109.323	5.17025e-06	0.00157935
Smp_031190.2	phospholipase A2, group XV	1.03516	5.75527	56.8617	5.94503e-05	0.0071725
SmLNCS160603-IBu	NA	1.02221	2.31101	23.9862	0.00112471	0.0291386
Smp_166340.1	NA	0.998715	8.54656	235.23	2.59457e-07	0.000378359
Smp_341080.1	NA	0.988582	8.48773	231.137	2.78144e-07	0.000378359
Smp_313300.1	EF-hand calcium binding domain 4B	0.977291	3.38674	57.1048	5.85382e-05	0.0071517
Smp_302980.1	ChtBD2	0.974355	4.82352	27.9177	0.000692182	0.022706
Smp_058690.1	glutathione peroxidase	0.962022	6.1958	79.636	1.71755e-05	0.00379367
Smp_312630.1	Dynein light chain	0.924983	5.60043	44.1153	0.000147053	0.0106093
Smp_020070.1	NA	0.912143	8.00513	45.3205	0.000133756	0.0102692
Smp_163520.1	NA	0.911077	3.66571	49.6229	9.69895e-05	0.00879492
Smp_138080.1	NA	0.893412	6.22535	36.6352	0.000279797	0.0147685
Smp_310180.1	NA	0.892981	7.12965	96.9478	8.17698e-06	0.00234794
Smp_135160.1	Dual specificity phosphatase	0.891682	5.83641	169.147	9.51973e-07	0.000594238
Smp_342070.3	At rich interactive domain	0.883051	4.74299	18.3907	0.00252737	0.0432397
Smp_055220.2	NA	0.845848	7.24885	73.974	2.26177e-05	0.00444824
Smp_247920.2	T-cell activation RhoGTPase activating protein	0.840776	6.92975	50.9949	8.79889e-05	0.00861608
Smp_174810.1	Destroys radicals which are normally produced within the cells and which are toxic to biological systems (By similarity)	0.829759	4.57541	67.3915	3.19429e-05	0.00521013
Smp_135980.1	calcium-dependent protein kinase	0.825083	3.97067	83.1086	1.46349e-05	0.00354962
Smp_340490.1	Calcium binding protein	0.813384	4.10971	65.6773	3.51228e-05	0.00526528
SmLNCA165054-IBu	NA	0.801825	4.37273	27.5123	0.000725822	0.0233792
Smp_181040.1	kiaa1279	0.780024	3.40702	37.8809	0.000249547	0.014505
Smp_081900.1	NA	0.77117	7.78437	47.1785	0.000116059	0.00961362
Smp_138070.1	NA	0.766036	6.78214	37.368	0.000261482	0.0146644
Smp_210480.1	Meningioma expressed antigen 5 (Hyaluronidase)	0.7521	4.21806	49.0865	0.000100819	0.00893489
Smp_124060.1	venom allergen-like (VAL)	0.751738	3.28	36.9283	0.000272285	0.0147406
Smp_168990.1	Inherit from NOG: Transcription elongation factor	0.743326	5.40037	145.078	1.73342e-06	0.000957181
Smp_198020.1	catechol-O-methyltransferase domain containing 1	0.738361	5.07327	126.187	2.97718e-06	0.00126276
Smp_138210.1	NA	0.728962	5.10776	20.7756	0.00175441	0.0360343
Smp_315420.1	Major vault protein	0.726819	8.23972	218.134	3.49783e-07	0.000378359
Smp_203390.1	NA	0.722087	6.04699	128.331	2.78958e-06	0.00126276
Smp_130370.1	elongation of very long chain fatty acids protein	0.706451	2.79241	30.506	0.000517627	0.0197648
Smp_335180.2	NA	0.697991	4.81438	48.415	0.000105881	0.00919598
Smp_008660.1	gelsolin	0.693421	5.90162	44.6951	0.00014046	0.0104043
Smp_016780.1	Tubulin is the major constituent of microtubules. It binds two moles of GTP, one at an exchangeable site on the beta chain and one at a non-exchangeable site on the alpha chain (By similarity)	0.69218	7.18492	78.8564	1.78196e-05	0.00384572
Smp_146430.2	UDP-Gal betaGlcNAc beta 1,4- galactosyltransferase, polypeptide	0.690801	6.80532	92.0249	9.96436e-06	0.00269921
Smp_203950.1	Retinol dehydrogenase	0.68957	5.61981	113.712	4.44566e-06	0.00149508
Smp_082780.1	wiskott-Aldrich	0.681356	4.49047	29.7723	0.000560902	0.0203355
Smp_170790.1	NA	0.675448	3.76638	39.034	0.000225093	0.0138105
Smp_135460.2	Thymidylate synthase	0.666328	7.07757	100.884	7.02772e-06	0.00205912
Smp_151490.1	SH3 domain	0.663407	6.10566	113.529	4.47323e-06	0.00149508
Smp_140510.2	TLC domain containing	0.661869	7.34272	30.4533	0.000520597	0.0198255
Smp_344550.1	NA	0.649132	6.76959	291.345	1.10833e-07	0.000378359
Smp_342050.1	amide hydrolase	0.648557	5.91656	141.185	1.92681e-06	0.00102456
Smp_326080.1	solute carrier family 22	0.640909	3.18663	25.8039	0.000892131	0.0255648
Smp_163720.1	SH3-domain GRB2-like endophilin	0.633657	7.50471	72.691	2.41375e-05	0.00455977
Smp_181470.1	Glutamate receptor, ionotropic, N-methyl D-aspartate-associated protein 1 (Glutamate binding)	0.610028	7.32527	45.9381	0.000127523	0.0101152
Smp_045550.1	annexin A11	0.601382	7.35793	181.656	7.19569e-07	0.000491946
Smp_049150.1	Aspartate aminotransferase	0.599019	6.19016	86.657	1.25043e-05	0.00314955
Smp_073490.1	Mitogen-activated protein kinase kinase	0.591411	5.20516	32.1362	0.000435436	0.0180074
Smp_344530.1	NA	0.586331	6.15818	52.7679	7.78438e-05	0.00817996
Smp_341210.1	NA	0.58046	4.55624	46.2646	0.000124373	0.00995507
Smp_247360.1	MDS1 and EVI1 complex locus	0.570129	5.08201	20.229	0.00190205	0.0376658
Smp_041500.2	Late endosomal lysosomal adaptor, MAPK and MTOR activator 3	0.569756	5.5659	64.0103	3.86023e-05	0.00554213
Smp_162250.1	retinitis pigmentosa GTPase regulator interacting protein 1	0.569128	3.42899	16.9513	0.0032047	0.0493027
Smp_175580.1	NA	0.565008	4.9026	23.0448	0.00127496	0.0310248
Smp_311670.1	Kunitz/Bovine pancreatic trypsin inhibitor domain	0.557162	7.74057	79.9936	1.68898e-05	0.00379367
Smp_019100.1	EH-domain containing	0.557138	7.28093	115.009	4.2561e-06	0.00149508
Smp_136690.1	ACEtylcholinesterase	0.545966	5.07644	35.0391	0.000325555	0.0156846
Smp_202400.1	NA	0.538817	4.13401	37.8083	0.000251194	0.0145419
Smp_025890.1	TBC1 domain family, member 5	0.533009	5.04229	77.1285	1.93579e-05	0.0039703
Smp_326090.1	solute carrier family 22	0.527251	4.52809	41.622	0.000180213	0.0121079
Smp_008900.1	NA	0.510922	9.62228	68.4568	3.01463e-05	0.00497483
Smp_046690.1	Ubiquitin-2 like Rad60 SUMO-like	0.481454	9.3297	74.0586	2.25217e-05	0.00444824
Smp_063180.1	Desumoylating isopeptidase 1	0.477917	7.97553	115.901	4.13171e-06	0.00149508
Smp_018360.2	Phosphatidylinositol-specific phospholipase C, X domain containing	0.470211	6.37665	94.7543	8.91942e-06	0.0025109
SmLINC122520-IBu	NA	0.46984	4.69058	33.4661	0.00038014	0.0166132
Smp_242450.1	Abhydrolase domain containing	0.468787	5.69434	47.2366	0.000115555	0.00961362
Smp_247170.1	Heat shock protein	0.459208	7.37933	43.482	0.0001547	0.0108874
Smp_041760.2	Chromodomain helicase DNA binding protein	0.456845	7.46395	18.4801	0.00249151	0.0431453
Smp_129450.1	glucose-6-phosphatase, catalytic	0.455416	5.59791	58.8365	5.25208e-05	0.00673251
Smp_266750.1	NA	0.43599	5.6583	49.901	9.50759e-05	0.00874738
Smp_141150.2	DDHD domain containing	0.426601	6.54347	65.4499	3.55737e-05	0.00526528
Smp_045590.1	HEAT repeat containing 2	0.42635	6.34429	52	8.20488e-05	0.0083692
Smp_244070.2	CH	0.417925	5.81895	37.9101	0.000248886	0.014505
Smp_212390.1	ubiquitin- specific peptidase	0.410317	5.56658	25.3744	0.000941214	0.0262589
Smp_340360.1	CCR4-NOT transcription complex subunit	0.408177	8.6508	40.5706	0.000196965	0.0128537
Smp_155560.1	Serpin peptidase inhibitor, clade B (Ovalbumin), member	0.399586	6.49925	50.0498	9.40712e-05	0.00874738
Smp_300990.1	Aquaporin	0.399175	7.85801	27.1064	0.000761569	0.023821
Smp_027000.2	Family with sequence similarity 108, member	0.390794	6.29753	45.0996	0.000136078	0.0103369
Smp_148120.1	SR-related CTD-associated factor 8	0.387129	6.47945	20.1625	0.00192106	0.0377704
Smp_198980.1	CCR4-NOT transcription complex subunit 1	0.377724	8.07301	49.2341	9.97468e-05	0.00892989
Smp_179720.1	oxysterol binding protein-like	0.377076	6.48119	65.8072	3.48684e-05	0.00526528
Smp_305870.1	Multiple PDZ domain	0.37649	6.8479	36.2789	0.000289279	0.0150478
Smp_176110.1	NA	0.370078	6.71874	51.1663	8.69391e-05	0.00860817
Smp_167750.1	Fatty acid amide hydrolase	0.36999	6.45763	29.8449	0.000556421	0.0203271
Smp_047410.2	autocrine motility factor receptor, E3 ubiquitin protein ligase	0.361568	6.9047	32.1132	0.000436478	0.0180074
Smp_078400.1	Galactokinase 2	0.357404	6.14598	50.8612	8.88194e-05	0.00861608
Smp_051300.1	TAR DNA binding protein	0.356774	6.14497	30.3098	0.000528783	0.0199161
Smp_125890.1	deoxyribodipyrimidine photo-lyase-like	0.349492	5.4088	37.5392	0.00025742	0.0146644
Smp_055340.1	lin-9 homolog (C. elegans)	0.345059	6.86535	70.8457	2.65535e-05	0.00470653
Smp_138320.1	NA	0.34078	7.4124	30.7317	0.00050516	0.0194116
Smp_173620.2	transmembrane protein 245	0.339641	6.71018	41.5195	0.000181765	0.0121377
Smp_048550.1	par-6 (partitioning defective 6) homolog	0.334322	5.51314	37.9456	0.000248088	0.014505
Smp_095910.1	Signal recognition particle receptor	0.327884	7.82944	55.019	6.69723e-05	0.00746216
Smp_133310.1	NA	0.327128	6.28692	44.6493	0.000140968	0.0104043
Smp_343890.1	Abhydrolase domain containing	0.317092	5.88636	30.2902	0.000529913	0.0199161
Smp_085910.1	SMAD family member	0.316542	7.33135	34.2651	0.000351099	0.0160585
Smp_132120.1	NA	0.314239	6.99398	49.564	9.74014e-05	0.00879492
Smp_309720.1	ankyrin repeat domain	0.298539	8.01484	33.8746	0.000364933	0.016373
Smp_051360.1	dolichyl-phosphate (UDP-N-acetylglucosamine) N-acetylglucosaminephosphotransferase 1 (GlcNAc-1-P transferase)	-0.235306	8.43637	42.6999	0.00016484	0.0113521
Smp_341800.1	Ras suppressor protein 1	-0.266954	8.34285	31.7483	0.000453423	0.0182316
Smp_126480.1	Calponin	-0.274848	8.03897	28.8869	0.000619302	0.0214249
Smp_056760.1	protein disulfide isomerase family A, member 2	-0.286303	9.58111	29.2433	0.00059492	0.0209345
Smp_073400.1	Lysosomal-associated membrane protein 2	-0.290817	8.67166	45.201	0.000135006	0.01031
Smp_131020.1	NA	-0.29652	6.39964	21.5883	0.00156033	0.0347313
Smp_131580.1	mannosidase, alpha, class 2B, member	-0.298453	8.45245	25.84	0.000888151	0.0255648
Smp_006860.2	Synaptopodin 2-like	-0.310831	6.74897	38.5463	0.000235054	0.014307
Smp_021920.1	myosin heavy chain	-0.315025	8.98618	38.2101	0.000242241	0.014491
Smp_020370.1	Reticulon	-0.319388	8.63693	50.8888	8.86469e-05	0.00861608
Smp_153480.2	solute carrier family 12 (potassium chloride transporters), member 9	-0.330043	8.48105	29.5935	0.000572122	0.0205349
Smp_336370.1	Protocadherin 8	-0.341214	6.4305	52.538	7.90738e-05	0.00817996
Smp_170550.2	Granulin	-0.342434	7.75236	19.3902	0.0021601	0.0403104
Smp_167190.1	Fibulin 1	-0.350903	6.28433	29.4147	0.000583625	0.0206892
Smp_141680.1	periostin, osteoblast specific factor	-0.358235	7.94319	34.7957	0.000333331	0.0158214
Smp_144770.1	G protein-coupled receptor 155	-0.358951	7.18695	37.983	0.000247252	0.014505
Smp_153660.1	(DC) complex that phosphorylates and inhibits members of the retinoblastoma (RB) protein family including RB1 and regulates the cell-cycle during G(1) S transition. Phosphorylation of RB1 allows dissociation of the transcription factor E2F from the RB E2F complex and the subsequent transcription of E2F target genes which are responsible for the progression through the G(1) phase. Hypophosphorylat…	-0.364287	5.00499	37.0915	0.000268212	0.0147406
Smp_071390.1	adenylate kinase	-0.366513	5.89344	40.4101	0.000199689	0.0128562
Smp_152940.2	Otopetrin	-0.367956	5.77934	23.4201	0.00121223	0.0302412
Smp_015050.1	Ethanolamine kinase	-0.370675	5.70238	50.3325	9.21988e-05	0.00870854
Smp_037780.1	Inherit from COG: Triacylglycerol Lipase	-0.373033	6.253	47.4867	0.000113412	0.00961362
Smp_246550.2	Huntingtin interacting protein 1	-0.376091	6.47523	56.0219	6.27407e-05	0.00734675
Smp_022400.1	glucose-6-phosphate isomerase	-0.382283	8.03679	80.2989	1.66505e-05	0.00379367
Smp_063390.1	Aminoadipate-semialdehyde dehydrogenase-phosphopantetheinyl transferase	-0.392618	5.94944	69.7643	2.81098e-05	0.00480444
Smp_163970.1	cathepsin A	-0.393624	7.05363	21.7509	0.00152475	0.0344196
Smp_332850.1	PH	-0.398522	6.48941	34.5442	0.000341609	0.0158949
Smp_243960.1	signal-induced proliferation-associated 1	-0.399083	6.21285	55.9724	6.29414e-05	0.00734675
Smp_139900.1	Acid phosphatase 6, lysophosphatidic	-0.399135	5.64334	25.9819	0.000872725	0.0253638
Smp_123010.3	cationic amino acid transporter	-0.408468	6.2245	42.8829	0.000162395	0.011318
Smp_153390.1	ectonucleotide pyrophosphatase phosphodiesterase	-0.41359	6.18802	35.7394	0.000304411	0.015228
Smp_331880.1	ACEtylcholinesterase	-0.416612	5.91433	65.4993	3.54753e-05	0.00526528
Smp_000680.1	solute carrier family 25 (mitochondrial carrier)	-0.421948	6.44417	39.325	0.0002194	0.0136866
Smp_012440.1	Solute carrier family 2 (Facilitated glucose transporter) member	-0.429182	8.67165	32.9834	0.00039914	0.0170549
Smp_175390.1	NA	-0.431258	5.67081	34.2618	0.000351214	0.0160585
Smp_074450.2	NA	-0.436242	6.9488	37.3948	0.000260842	0.0146644
Smp_000660.1	ornithine aminotransferase	-0.446126	8.36252	73.638	2.3004e-05	0.00446308
Smp_131810.1	O-fucosyltransferase 2	-0.447123	5.16072	39.567	0.000214801	0.0135855
Smp_307020.1	Actins are highly conserved proteins that are involved in various types of cell motility and are ubiquitously expressed in all eukaryotic cells	-0.450048	10.8098	33.7254	0.000370397	0.016413
Smp_084010.1	NA	-0.456004	5.60041	53.3952	7.46064e-05	0.00811829
Smp_143300.1	Calcium-binding EGF domain	-0.467571	6.1584	20.9346	0.00171416	0.0357706
Smp_137580.1	superkiller viralicidic activity 2-like (S. cerevisiae	-0.469053	6.94123	82.8096	1.48344e-05	0.00354962
Smp_347550.1	Inherit from opiNOG: Fras1 related extracellular matrix protein	-0.469267	8.03524	32.6598	0.000412541	0.0173183
Smp_156630.1	Inherit from euNOG: kiaa1324	-0.474438	7.26474	33.995	0.000360595	0.0162356
Smp_018290.1	Serine threonine kinase	-0.480181	4.96396	34.9655	0.000327882	0.0157438
Smp_247780.1	GIPC PDZ domain containing family, member	-0.480646	5.62619	31.3946	0.000470644	0.0186213
Smp_131460.1	bestrophin	-0.482453	6.76943	43.4065	0.000155645	0.0109005
Smp_169050.1	Major Facilitator Superfamily	-0.483022	7.56707	22.163	0.00143906	0.0331099
Smp_062070.1	Sulfide quinone	-0.492855	6.39925	22.4775	0.00137766	0.0321069
Smp_246610.2	member RAS oncogene family	-0.49331	6.40856	67.1722	3.23291e-05	0.00521013
Smp_041550.1	NA	-0.496582	5.16558	33.5151	0.000378272	0.0166081
Smp_166790.1	Solute carrier family 39 (Zinc transporter), member 13	-0.499206	6.05742	33.3858	0.00038322	0.0166466
Smp_323920.4	NA	-0.501007	5.18967	35.8775	0.000300447	0.015228
Smp_123710.2	Acetyl-coA carboxylase	-0.50719	6.18173	71.0592	2.6259e-05	0.00470653
Smp_197480.2	chromosome 4 open reading frame 29	-0.509993	5.37394	38.3841	0.000238488	0.0143262
Smp_154760.3	EGF_like	-0.511275	7.75003	39.6275	0.00021367	0.0135737
Smp_178490.1	Solute carrier family 35 (UDP-glucuronic acid UDP-N-acetylgalactosamine dual transporter), member D1	-0.518148	4.60866	42.2165	0.000171524	0.0117265
Smp_323920.3	NA	-0.520268	4.65959	39.9134	0.000208426	0.0133588
Smp_134580.1	NA	-0.52072	5.8284	80.4927	1.65007e-05	0.00379367
Smp_328600.4	Phosphatidylinositol-5-phosphate 4-kinase, type II	-0.531013	4.92731	32.1344	0.000435516	0.0180074
Smp_204260.1	NA	-0.531333	5.97326	55.2841	6.58202e-05	0.00746216
Smp_214180.1	calpain-like protein	-0.541588	6.53511	48.9838	0.000101573	0.00894655
Smp_015820.1	notum pectinacetylesterase homolog (Drosophila)	-0.551917	4.19572	26.8297	0.000787206	0.0242951
Smp_162790.1	Maguk P55 subfamily member	-0.55229	6.4807	43.9193	0.000149369	0.0106388
Smp_130100.1	NA	-0.553213	7.13565	64.948	3.65949e-05	0.00536115
Smp_146250.1	fucosidase, alpha-L	-0.553594	5.82134	70.1432	2.75519e-05	0.00480444
Smp_060030.1	TSP1	-0.553831	6.40574	40.4725	0.000198625	0.0128562
Smp_081190.1	ras homolog family member	-0.556225	6.0207	90.6069	1.05675e-05	0.00280957
Smp_086220.1	NA	-0.558527	6.83059	31.8714	0.000447617	0.0182316
Smp_142970.1	Palmitoyl-protein thioesterase 1	-0.558692	5.37397	38.132	0.000243949	0.014505
Smp_301430.1	phospholipase B domain containing	-0.561181	7.82311	57.04	5.87797e-05	0.0071517
Smp_160830.1	phospholipase D family, member	-0.568475	5.64291	66.3383	3.38519e-05	0.00526528
Smp_136550.1	neurotrophic tyrosine kinase, receptor, type	-0.58256	4.74065	44.2163	0.000145878	0.0105776
Smp_169050.2	Major Facilitator Superfamily	-0.585337	5.93881	31.7304	0.000454276	0.0182316
Smp_011990.1	galactosidase, beta	-0.587155	6.21356	32.1131	0.000436482	0.0180074
Smp_013950.1	Solute carrier family 43 member	-0.590742	5.31258	37.1352	0.000267134	0.0147406
Smp_059130.4	CAP-GLY domain containing linker protein	-0.590808	5.49591	30.9498	0.000493464	0.0192518
Smp_334450.1	Sushi domain (SCR repeat)	-0.593853	4.22962	49.1797	0.00010014	0.00892989
Smp_309980.1	Hydroxysteroid dehydrogenase like 1	-0.61723	4.71776	32.0553	0.000439112	0.0180229
Smp_032970.1	NA	-0.619786	7.40975	19.0476	0.00227801	0.0412425
Smp_086480.1	NA	-0.650137	7.36127	34.9091	0.00032968	0.0157774
Smp_244640.1	Dehydrogenase	-0.651817	6.40127	25.4413	0.000933358	0.0262416
Smp_324850.1	NA	-0.65485	5.47293	56.1422	6.22554e-05	0.00734675
Smp_246330.1	Ectonucleoside triphosphate diphosphohydrolase	-0.68877	5.48825	85.6254	1.30814e-05	0.00323811
Smp_027430.2	EF-hand domain family, member	-0.695887	4.38909	48.0558	0.000108719	0.00934661
Smp_042020.1	Ectonucleoside triphosphate diphosphohydrolase	-0.698119	6.69982	124.855	3.10174e-06	0.00126682
Smp_331910.1	Protein of unknown function (DUF3421)	-0.713449	5.90041	44.6001	0.000141515	0.0104043
Smp_326810.1	NA	-0.715633	4.84571	58.5507	5.34589e-05	0.00679212
Smp_011830.1	NA	-0.716654	8.72354	137.704	2.12293e-06	0.00105769
Smp_244750.1	ATPase type	-0.727241	7.02517	131.993	2.50177e-06	0.00119726
Smp_337130.2	member RAS oncogene family	-0.728069	5.34274	58.2009	5.46357e-05	0.00682092
Smp_333900.1	Ankyrin repeat	-0.728595	3.43747	51.5208	8.48164e-05	0.00845631
Smp_212710.2	Methylmalonyl CoA epimerase	-0.734072	7.22847	126.042	2.99046e-06	0.00126276
Smp_341810.1	Dynein light chain	-0.7375	6.39229	77.2277	1.92652e-05	0.0039703
Smp_170280.1	Integrin, alpha	-0.743528	6.23323	149.129	1.55718e-06	0.000903837
Smp_145580.1	Viral A-type inclusion protein	-0.74575	4.30418	76.1671	2.02855e-05	0.00410195
Smp_336100.1	ATP-binding cassette, subfamily B (MDR TAP), member	-0.748497	4.0445	38.4918	0.0002362	0.0143086
Smp_344430.2	SID1 transmembrane family member	-0.748805	5.31996	28.2834	0.000663487	0.0222455
Smp_340060.1	Tryp_SPc	-0.766417	9.77858	127.213	2.88551e-06	0.00126276
Smp_148670.1	whole genome shotgun sequence	-0.781049	3.66789	45.4607	0.000132309	0.0102127
SmLINC134331-IBu	NA	-0.796391	2.20512	21.2369	0.00164078	0.0353811
Smp_123010.2	cationic amino acid transporter	-0.822899	3.70024	46.4652	0.000122486	0.00987942
Smp_195060.1	NA	-0.832642	4.08248	44.3841	0.00014395	0.0104908
Smp_126290.1	NA	-0.857546	3.92583	35.3475	0.000316027	0.0154853
Smp_344620.1	ankyrin 3, node of Ranvier (ankyrin G)	-0.86477	5.18968	196.871	5.24351e-07	0.00044283
Smp_000820.1	NA	-0.865538	7.00822	124.087	3.17653e-06	0.00126682
Smp_325990.1	NA	-0.885542	2.92536	45.6655	0.000130228	0.0101169
Smp_042150.1	NA	-0.887054	5.14783	103.881	6.28511e-06	0.0018799
Smp_018870.1	Chromosome 11 open reading frame 16	-0.903656	2.42054	45.7881	0.000129003	0.0101169
Smp_127460.1	translin-associated factor X interacting protein 1	-0.912006	3.03546	36.4486	0.000284713	0.0149131
Smp_050520.2	Notch ligand involved in the mediation of Notch signaling (By similarity)	-0.926555	4.57057	117.062	3.97621e-06	0.00149508
Smp_132280.1	unc-5 homolog	-0.951345	3.89394	51.8188	8.30818e-05	0.0083692
Smp_156960.1	insulin-degrading enzyme	-0.959492	6.13955	173.447	8.62778e-07	0.000563041
Smp_140590.2	NA	-0.970624	4.96037	30.897	0.000496264	0.0193086
SmLINC131974-IBu	NA	-0.972446	5.30919	34.8458	0.000331713	0.0158214
Smp_016490.1	NA	-0.983952	5.25023	187.045	6.41454e-07	0.000460468
Smp_065370.2	NA	-0.990547	2.42812	18.0386	0.00267511	0.044607
SmLINC123918-IBu	NA	-1.01867	3.30936	69.2557	2.8881e-05	0.00487817
Smp_312580.1	phosphoribosyltransferase	-1.02683	3.13281	35.7541	0.000303987	0.015228
Smp_204390.1	NA	-1.05413	5.4221	201.492	4.78528e-07	0.000429389
Smp_050520.1	Notch ligand involved in the mediation of Notch signaling (By similarity)	-1.06393	6.68849	291.025	1.1132e-07	0.000378359
Smp_344270.3	Protein tyrosine phosphatase, receptor type, f polypeptide (PTPRF), interacting protein (Liprin), alpha	-1.06566	4.49274	78.7065	1.79469e-05	0.00384572
Smp_329010.1	scavenger receptor class B member	-1.08128	3.20103	38.5404	0.000235178	0.014307
Smp_172140.1	coiled-coil domain containing 19	-1.08987	3.66452	28.9526	0.000614716	0.0213471
Smp_158520.2	o-acyltransferase	-1.11996	1.63729	39.1106	0.000223577	0.0137764
Smp_114660.1	NA	-1.14709	5.76075	190.531	5.96496e-07	0.000458361
Smp_074570.1	NA	-1.16189	3.80752	50.6674	9.00397e-05	0.0086382
Smp_245590.2	spectrin repeat containing, nuclear envelope	-1.19207	5.68339	52.6496	7.8474e-05	0.00817996
Smp_089290.1	Galactosidase, alpha	-1.20273	5.15408	242.951	2.28268e-07	0.000378359
Smp_343110.1	Mannosidase, beta A, lysosomal	-1.20297	1.53096	30.0992	0.000541085	0.0200678
Smp_322830.1	Cysteine-rich protein 1 (Intestinal)	-1.21074	5.37631	137.479	2.13645e-06	0.00105769
Smp_148290.1	NA	-1.22684	3.51978	50.1307	9.35305e-05	0.00874738
Smp_156370.1	Coiled-coil domain containing 147	-1.2277	2.32681	49.8514	9.54138e-05	0.00874738
Smp_337100.4	annexin A7	-1.23505	1.34293	23.3748	0.00121959	0.0302412
Smp_300910.1	CDC-like kinase	-1.24208	3.19287	89.6477	1.10013e-05	0.00287175
Smp_173150.1	Cd63 molecule	-1.24878	4.96893	120.214	3.58973e-06	0.00139291
Smp_247070.1	aminopeptidase	-1.28673	1.56041	37.2975	0.000263177	0.0147021
SmLNCA131832-IBu	NA	-1.29566	2.51876	32.1806	0.000433434	0.0180074
Smp_315060.1	annexin A7	-1.32625	5.985	250.741	2.0139e-07	0.000378359
Smp_346410.1	Zinc finger, C3HC4 type (RING finger)	-1.58263	3.7406	78.0191	1.85452e-05	0.0039155
Smp_089200.2	ATPase activity, coupled to transmembrane movement of substances	-1.63695	5.00746	112.531	4.62756e-06	0.00150995
Smp_314170.1	Endoglycoceramidase	-1.65497	1.32203	51.7706	8.33597e-05	0.0083692
Smp_169260.3	Zinc finger protein	-1.65655	5.45459	148.722	1.57386e-06	0.000903837
Smp_074570.2	NA	-1.69738	1.12182	36.6958	0.000278222	0.0147406
Smp_074560.2	NA	-1.77943	1.13174	35.2974	0.000317551	0.0155071
Smp_344950.1	O-acyltransferase	-1.88993	2.31213	71.5364	2.56154e-05	0.00470653
Smp_024180.1	placenta-specific 8	-1.99284	2.69913	71.056	2.62635e-05	0.00470653
Smp_089200.1	ATP-binding cassette, subfamily B (MDR TAP), member	-2.11185	4.04181	113.499	4.47784e-06	0.00149508
Smp_346910.1	NA	-2.12156	3.2253	79.8361	1.70149e-05	0.00379367
SmLINC121232-IBu	NA	-2.12484	1.06347	34.5001	0.000343086	0.0158949
SmLNCA163008-IBu	NA	-2.14414	1.36247	64.5456	3.74401e-05	0.00542956
Smp_195070.1	NA	-2.6467	1.41889	59.3018	5.10369e-05	0.00660123
Smp_195070.2	NA	-2.6467	1.41889	59.3018	5.10369e-05	0.00660123
Smp_169190.1	NA	-4.61865	1.44925	216.527	3.60157e-07	0.000378359
(*) CPM is the average value of counts-per-million for that gene among the Wk1pc and Ctl samples
(**) quasi-likelihood F-test statistics from edgeR
Differentially expressed genes found with RNA-Seq in S. mansoni schistosomula co-cultured with plasma from week8 compared with control schistosomula
Gene ID	Gene Annotation	log2FoldChange (Wk8/Ctl)	Wk8_vs_Ctl log2CPM (*)	Wk8_vs_Ctl F-statistics (**)	Wk8_vs_Ctl Pvalue from edgeR	Wk8_vs_Ctl FDR from edgeR
SmLNCA143876-IBu	NA	5.1647	-0.110478	41.522	0.000181728	0.038842
Smp_326730.1	NA	2.18984	0.97721	39.2639	0.00022058	0.0411282
Smp_139140.1	NA	1.82127	2.64114	36.3614	0.000287049	0.0457906
Smp_244400.1	NA	1.55542	5.79851	216.91	3.57651e-07	0.00104699
Smp_164020.1	phosphatase and actin regulator 4	1.25162	5.63389	48.4803	0.000105375	0.0315455
Smp_300710.1	NA	1.16837	3.59396	65.2911	3.58929e-05	0.0188621
Smp_136660.1	neuregulin 2	1.09568	5.85767	146.509	1.66848e-06	0.00342204
Smp_168990.1	Inherit from NOG: Transcription elongation factor	1.09071	5.40037	272.178	1.45345e-07	0.000695573
Smp_008660.1	gelsolin	1.06103	5.90162	89.2814	1.11728e-05	0.0134237
Smp_169290.1	NA	1.00647	4.41698	49.2306	9.97716e-05	0.0315455
Smp_328980.1	NA	0.996765	5.01366	82.7467	1.48768e-05	0.014836
Smp_166350.1	NA	0.959506	3.92632	40.539	0.000197497	0.038842
Smp_020070.1	NA	0.921643	8.00513	38.5344	0.000235303	0.0413662
Smp_147410.1	CDK5 regulatory subunit associated protein 1	0.904922	6.00116	339.664	6.00478e-08	0.000431053
Smp_320450.1	Tetraspanin family	0.904654	5.43864	50.9695	8.81464e-05	0.0315455
Smp_135980.1	calcium-dependent protein kinase	0.87137	3.97067	80.2348	1.67004e-05	0.014836
Smp_214390.2	Pyruvate kinase	0.862331	4.83519	71.3965	2.5802e-05	0.0176956
Smp_204720.1	NA	0.830751	3.32992	55.6922	6.40939e-05	0.025561
Smp_103140.1	Tubulin is the major constituent of microtubules. It binds two moles of GTP, one at an exchangeable site on the beta chain and one at a non-exchangeable site on the alpha chain (By similarity)	0.824613	4.24366	71.3359	2.58834e-05	0.0176956
Smp_010550.3	NA	0.821461	10.4522	44.1757	0.000146349	0.0369215
Smp_124060.1	venom allergen-like (VAL)	0.802	3.28	36.6312	0.000279901	0.0457906
Smp_180660.1	NA	0.800444	3.9624	49.6168	9.70322e-05	0.0315455
Smp_136690.1	ACEtylcholinesterase	0.77715	5.07644	62.059	4.32381e-05	0.0200248
Smp_035700.1	adenosine deaminase	0.775116	4.96879	79.1576	1.75672e-05	0.014836
Smp_166340.2	NA	0.770118	5.54278	76.0948	2.03575e-05	0.0162374
Smp_325680.1	NA	0.761017	3.80949	43.7676	0.000151191	0.037425
Smp_166020.1	NA	0.753066	4.08594	43.1276	0.000159196	0.0385085
Smp_081900.1	NA	0.744615	7.78437	36.9345	0.000272129	0.0454297
Smp_140140.1	NA	0.730303	3.85779	42.4972	0.000167603	0.038842
Smp_166340.1	NA	0.720685	8.54656	104.319	6.18492e-06	0.00986633
Smp_058700.1	glutathione peroxidase	0.716495	5.44763	48.9882	0.00010154	0.0315455
Smp_314640.2	Peroxiredoxin	0.709066	6.28569	48.4132	0.000105895	0.0315455
Smp_244070.2	CH	0.693048	5.81895	89.1821	1.12199e-05	0.0134237
Smp_340530.1	transmembrane protein 26	0.689376	5.41865	108.561	5.31051e-06	0.00953037
Smp_035560.1	Protein of unknown function (DUF3421)	0.625555	7.19298	64.5772	3.73728e-05	0.0188621
Smp_146430.2	UDP-Gal betaGlcNAc beta 1,4- galactosyltransferase, polypeptide	0.623475	6.80532	63.6482	3.94138e-05	0.0188621
Smp_344530.1	NA	0.608028	6.15818	48.2389	0.000107261	0.0315455
Smp_310750.1	NA	0.605795	8.84869	37.1551	0.000266645	0.0451717
Smp_196840.1	collagen, type	0.593064	5.41949	42.9941	0.000160933	0.0385085
Smp_163720.1	SH3-domain GRB2-like endophilin	0.544149	7.50471	46.1878	0.000125106	0.0332619
Smp_135160.1	Dual specificity phosphatase	0.525011	5.83641	50.3352	9.21811e-05	0.0315455
Smp_266750.1	NA	0.495359	5.6583	55.0402	6.68794e-05	0.025951
Smp_315840.2	NA	0.488076	5.15418	38.3736	0.000238712	0.0413662
Smp_304370.1	Map microtubule affinity-regulating kinase	0.486128	6.93564	46.2923	0.000124111	0.0332619
Smp_135460.2	Thymidylate synthase	0.474583	7.07757	44.1554	0.000146585	0.0369215
Smp_203390.1	NA	0.472714	6.04699	46.3599	0.000123472	0.0332619
Smp_059530.1	Tetraspanin family	0.466774	9.86849	95.7395	8.57601e-06	0.0123126
Smp_198020.1	catechol-O-methyltransferase domain containing 1	0.460779	5.07327	41.3805	0.000183899	0.038842
Smp_130260.1	NA	0.452	6.91079	79.4869	1.72964e-05	0.014836
Smp_025890.1	TBC1 domain family, member 5	0.449315	5.04229	46.5256	0.000121925	0.0332619
Smp_203950.1	Retinol dehydrogenase	0.437963	5.61981	38.7245	0.000231351	0.0413662
Smp_302410.1	LRR_TYP	0.384061	6.86922	66.4056	3.37258e-05	0.0188621
Smp_138290.1	NA	0.381984	6.52049	39.9476	0.000207809	0.0403051
Smp_342050.1	amide hydrolase	0.357254	5.91656	36.4063	0.000285843	0.0457906
Smp_063180.1	Desumoylating isopeptidase 1	0.333939	7.97553	48.3738	0.000106202	0.0315455
Smp_045550.1	annexin A11	0.314055	7.35793	41.915	0.000175864	0.038842
Smp_051360.1	dolichyl-phosphate (UDP-N-acetylglucosamine) N-acetylglucosaminephosphotransferase 1 (GlcNAc-1-P transferase)	-0.252921	8.43637	41.3521	0.000184338	0.038842
Smp_149160.1	phosphatidate phosphatase	-0.330041	7.33659	60.3867	4.77745e-05	0.0214343
Smp_037780.1	Inherit from COG: Triacylglycerol Lipase	-0.357836	6.253	37.1229	0.000267437	0.0451717
Smp_167190.1	Fibulin 1	-0.458974	6.28433	42.1791	0.000172056	0.038842
Smp_344620.1	ankyrin 3, node of Ranvier (ankyrin G)	-0.476504	5.18968	51.5602	8.45845e-05	0.0315455
Smp_304260.1	The purine nucleoside phosphorylases catalyze the phosphorolytic breakdown of the N-glycosidic bond in the beta- (deoxy)ribonucleoside molecules, with the formation of the corresponding free purine bases and pentose-1-phosphate (By similarity)	-0.500632	7.59978	41.6911	0.000179175	0.038842
Smp_000660.1	ornithine aminotransferase	-0.510873	8.36252	80.0332	1.68584e-05	0.014836
Smp_307020.1	Actins are highly conserved proteins that are involved in various types of cell motility and are ubiquitously expressed in all eukaryotic cells	-0.512658	10.8098	36.5601	0.000281764	0.0457906
Smp_244750.1	ATPase type	-0.564548	7.02517	66.9307	3.27612e-05	0.0188621
Smp_246550.4	ANTH domain	-0.584711	5.3487	44.3639	0.00014418	0.0369215
Smp_089290.1	Galactosidase, alpha	-0.693847	5.15408	69.4677	2.85564e-05	0.0185575
Smp_173150.1	Cd63 molecule	-0.853256	4.96893	48.188	0.000107664	0.0315455
Smp_322830.1	Cysteine-rich protein 1 (Intestinal)	-0.897034	5.37631	64.6045	3.73148e-05	0.0188621
Smp_300910.1	CDC-like kinase	-0.900512	3.19287	40.6439	0.000195734	0.038842
Smp_074570.1	NA	-1.12416	3.80752	40.6703	0.000195294	0.038842
Smp_032990.1	NA	-1.22588	4.64324	56.1002	6.24243e-05	0.025561
Smp_312580.1	phosphoribosyltransferase	-1.27076	3.13281	46.7663	0.000119721	0.0332619
Smp_315060.1	annexin A7	-1.93296	5.985	421.78	2.5204e-08	0.000361854
Smp_344950.1	O-acyltransferase	-2.08843	2.31213	73.1759	2.35486e-05	0.0176956
Smp_315060.3	annexin A7	-2.09685	2.8469	38.5534	0.000234904	0.0413662
Smp_195070.1	NA	-2.92344	1.41889	57.9617	5.54591e-05	0.0234184
Smp_195070.2	NA	-2.92344	1.41889	57.9617	5.54591e-05	0.0234184
Smp_169190.1	NA	-4.04635	1.44925	149.143	1.55663e-06	0.00342204
(*) CPM is the average value of counts-per-million for that gene among the Wk8 and Ctl samples
(**) quasi-likelihood F-test statistics from edgeR
Differentially expressed genes found with RNA-Seq in S. mansoni schistosomula co-cultured with plasma from week0 compared with control schistosomula
Gene ID	Gene Annotation	log2FoldChange (Wk0/Ctl)	Wk0_vs_Ctl log2CPM (*)	Wk0_vs_Ctl F-statistics (**)	Wk0_vs_Ctl Pvalue from edgeR	Wk0_vs_Ctl FDR from edgeR
Smp_313540.1	NA	2.57695	1.53449	44.1255	0.000146933	0.0329612
Smp_326730.1	NA	2.40209	0.97721	51.3176	8.60252e-05	0.0258748
Smp_079960.1	Tubulin is the major constituent of microtubules. It binds two moles of GTP, one at an exchangeable site on the beta chain and one at a non-exchangeable site on the alpha chain (By similarity)	2.05518	1.08975	47.6109	0.000112367	0.0281146
SmLINC174050-IBu	NA	1.85379	0.980717	57.2542	5.79865e-05	0.0225003
Smp_085540.2	Myosin heavy chain	1.37717	6.72536	78.7165	1.79383e-05	0.0147736
Smp_166350.1	NA	1.35465	3.92632	89.0573	1.12794e-05	0.0115671
Smp_244400.1	NA	1.29331	5.79851	159.453	1.19925e-06	0.00286961
Smp_035700.1	adenosine deaminase	1.27025	4.96879	235.884	2.56617e-07	0.00251999
Smp_162500.1	solute carrier family 46	1.0529	2.58385	47.0149	0.000117495	0.0281146
Smp_020070.1	NA	1.00037	8.00513	50.975	8.81118e-05	0.0258748
Smp_320450.1	Tetraspanin family	0.962533	5.43864	64.1208	3.83586e-05	0.0211813
Smp_328980.1	NA	0.894731	5.01366	72.6293	2.42138e-05	0.0158017
Smp_196840.1	collagen, type	0.88227	5.41949	106.871	5.63924e-06	0.00936232
Smp_168990.1	Inherit from NOG: Transcription elongation factor	0.836802	5.40037	172.694	8.77616e-07	0.00251999
Smp_336670.1	tetratricopeptide repeat domain	0.794984	3.86329	57.7394	5.62383e-05	0.0225003
Smp_058700.1	glutathione peroxidase	0.782182	5.44763	64.7142	3.70829e-05	0.0211813
Smp_197370.1	collagen, type III, alpha 1	0.711653	6.86992	59.827	4.9424e-05	0.0225003
Smp_344530.1	NA	0.676955	6.15818	65.5426	3.53891e-05	0.0211813
Smp_035560.1	Protein of unknown function (DUF3421)	0.67059	7.19298	82.6774	1.49236e-05	0.0142839
Smp_135980.1	calcium-dependent protein kinase	0.656494	3.97067	49.1763	0.000100165	0.0276551
Smp_334680.1	NA	0.633661	5.83442	40.2486	0.00020248	0.0409437
Smp_341410.1	NA	0.586652	5.15511	47.1292	0.00011649	0.0281146
Smp_244070.2	CH	0.566164	5.81895	65.2787	3.59181e-05	0.0211813
Smp_136660.1	neuregulin 2	0.546098	5.85767	38.5749	0.000234454	0.0454873
Smp_138290.1	NA	0.520667	6.52049	80.6642	1.63697e-05	0.0146887
Smp_012380.1	Potassium voltage-gated channel, shaker-related subfamily, beta member	0.507247	4.96911	46.2463	0.000124547	0.0288407
Smp_340530.1	transmembrane protein 26	0.501482	5.41865	63.1976	4.04539e-05	0.0213988
Smp_208010.1	Rab geranylgeranyltransferase, alpha subunit	0.49739	7.13601	53.5673	7.37477e-05	0.0252094
Smp_304370.1	Map microtubule affinity-regulating kinase	0.489073	6.93564	50.656	9.01121e-05	0.0258748
Smp_201030.1	Dynein light chain	0.485913	6.86143	47.1429	0.000116369	0.0281146
Smp_147410.1	CDK5 regulatory subunit associated protein 1	0.47372	6.00116	100.343	7.17319e-06	0.00936232
Smp_123830.1	collagen, type	0.467104	5.64806	55.7505	6.3852e-05	0.0241243
Smp_214190.1	calpain-like protein	0.419258	8.93486	46.7357	0.000119998	0.0282428
Smp_068680.1	Secreted frizzled-related protein	0.402867	6.48107	50.6714	9.00142e-05	0.0258748
Smp_059530.1	Tetraspanin family	0.39809	9.86849	76.9234	1.95513e-05	0.0147736
Smp_150640.1	NA	0.376131	6.63624	40.3115	0.000201387	0.0409437
Smp_084600.1	solute carrier family 37 (glycerol-3-phosphate transporter), member	0.35614	6.88193	36.9844	0.000270878	0.0486124
Smp_310880.1	NA	0.336955	6.35296	54.8258	6.78278e-05	0.0249693
Smp_158740.1	NA	0.317207	8.07844	53.9438	7.19115e-05	0.0251813
Smp_149160.1	phosphatidate phosphatase	-0.318292	7.33659	62.6231	4.183e-05	0.0213988
Smp_144970.1	ATPase Cu transporting	-0.320234	7.12554	39.5056	0.000215956	0.0424723
Smp_344810.1	NA	-0.332028	7.27901	61.2111	4.54677e-05	0.0217593
Smp_016600.1	solute carrier family 1 (glial high affinity glutamate transporter), member	-0.360354	7.09093	47.7081	0.000111557	0.0281146
Smp_017710.2	RAB11 family interacting protein	-0.373666	6.94935	45.6405	0.00013048	0.0297351
Smp_037780.1	Inherit from COG: Triacylglycerol Lipase	-0.389094	6.253	47.6947	0.000111668	0.0281146
Smp_050520.1	Notch ligand involved in the mediation of Notch signaling (By similarity)	-0.390081	6.68849	37.5702	0.000256692	0.0472478
Smp_050830.2	Inositol polyphosphate-5-phosphatase	-0.413148	7.67641	54.1828	7.07756e-05	0.0251813
Smp_006860.3	Synaptopodin 2-like	-0.439512	6.87711	73.9702	2.2622e-05	0.0157987
Smp_134580.1	NA	-0.457447	5.8284	57.4607	5.72342e-05	0.0225003
Smp_167190.1	Fibulin 1	-0.478962	6.28433	50.9547	8.82378e-05	0.0258748
Smp_300310.1	guanylate cyclase 1, soluble	-0.50098	4.96109	42.2384	0.000171215	0.0372444
Smp_000660.1	ornithine aminotransferase	-0.553395	8.36252	104.747	6.08902e-06	0.00936232
Smp_029670.1	NA	-0.636332	6.78946	62.0646	4.32238e-05	0.0213988
Smp_114660.1	NA	-0.747488	5.76075	76.9925	1.94858e-05	0.0147736
Smp_089290.1	Galactosidase, alpha	-0.755334	5.15408	91.4534	1.02022e-05	0.0112671
Smp_168730.1	Carbonic anhydrase XII	-0.791133	4.3704	51.5387	8.4711e-05	0.0258748
Smp_336100.1	ATP-binding cassette, subfamily B (MDR TAP), member	-0.811353	4.0445	41.8598	0.000176674	0.0378582
Smp_341930.1	Headcase homolog (Drosophila)	-0.940011	3.47425	41.5069	0.000181958	0.0384171
Smp_325990.1	NA	-0.979104	2.92536	51.5316	8.47527e-05	0.0258748
Smp_322830.1	Cysteine-rich protein 1 (Intestinal)	-1.06458	5.37631	101.211	6.94165e-06	0.00936232
Smp_336080.1	Core 1 synthase, glycoprotein-N-acetylgalactosamine 3-beta-galactosyltransferase, 1	-1.21566	2.80475	43.7676	0.000151192	0.0333949
Smp_074570.1	NA	-1.21988	3.80752	50.3398	9.2151e-05	0.0259414
Smp_315060.1	annexin A7	-1.2659	5.985	211.219	3.97272e-07	0.00251999
SmLINC130381-IBu	NA	-1.35956	2.04143	52.6008	7.87358e-05	0.0258748
Smp_200110.1	NA	-1.50956	1.54054	39.8303	0.000209934	0.0418614
Smp_125080.1	ATP GTP binding	-1.5229	3.02646	37.359	0.000261699	0.0475596
Smp_312580.1	phosphoribosyltransferase	-1.57036	3.13281	73.548	2.31087e-05	0.0157987
Smp_032990.1	NA	-1.66823	4.64324	108.785	5.26871e-06	0.00936232
Smp_344950.1	O-acyltransferase	-1.78208	2.31213	57.8931	5.5698e-05	0.0225003
Smp_195070.1	NA	-2.78796	1.41889	57.7684	5.61357e-05	0.0225003
Smp_195070.2	NA	-2.78796	1.41889	57.7684	5.61357e-05	0.0225003
Smp_169190.1	NA	-4.42411	1.44925	179.731	7.50311e-07	0.00251999
(*) CPM is the average value of counts-per-million for that gene among the Wk0 and Ctl samples
(**) quasi-likelihood F-test statistics from edgeR
i) Liu R, et al. Why weight? Modelling sample and observational level variability improves power in RNA-seq analyses. Nucleic acids research 43, e97 (2015).
ii) Robinson MD, McCarthy DJ, Smyth GK. edgeR: a Bioconductor package for differential expression analysis of digital gene expression data. Bioinformatics 26, 139-140 (2010).
iii) Leek JT. svaseq: removing batch effects and other unwanted noise from sequencing data. Nucleic acids research 42, (2014).
