# Supplementary material for: Rhesus macaques self-curing from a schistosome infection can display complete immunity to challenge
Source: Nat Commun. 2021 Oct 26;12:6181. doi: 10.1038/s41467-021-26497-0 (PMC8548296; doi:10.1038/s41467-021-26497-0)
Supplement: Supplementary file 14 — Supplementary Data 8 [file 41467_2021_26497_MOESM14_ESM.xlsx]

## Sheet: Table S8
Table S8. Enriched Gene Ontology (GO) terms among differentially expressed genes found with RNA-Seq in S. mansonischistosomula co-cultured with rhesus plasma from week1pc compared with control schistosomula. BINGO (i) was used to calculate the statistically significant over-represented GOs, with adjustment performed for multiple comparisons (FDR < 5%).
GO-ID	p-value	FDR	Number of genes in category analysis	Number of genes category database	Total Genes in analysis	Total genes in Database	Description	Genes in test set
GO:0000323	2.01404e-06	0.000318006	10	105	92	6540	lytic vacuole	Smp_049150.1, Smp_146250.1, Smp_301430.1, Smp_073400.1, Smp_329010.1, Smp_142970.1, Smp_141680.1, Smp_343110.1, Smp_344430.2, Smp_131580.1
GO:0005764	9.93348e-06	0.000784222	9	99	92	6450	lysosome	Smp_049150.1, Smp_146250.1, Smp_301430.1, Smp_073400.1, Smp_329010.1, Smp_142970.1, Smp_343110.1, Smp_344430.2, Smp_131580.1
GO:0005773	3.19811e-05	0.00168322	10	143	92	6450	vacuole	Smp_049150.1, Smp_146250.1, Smp_301430.1, Smp_073400.1, Smp_329010.1, Smp_142970.1, Smp_141680.1, Smp_343110.1, Smp_344430.2, Smp_131580.1
Gene ID	Gene Annotation			log2FoldChange (Wk1pc/Ctl)	FoldChange (Wk1pc/Ctl)	Wk1pc_vs_Ctl Pvalue from edgeR	Wk1pc_vs_Ctl FDR from edgeR
Smp_049150.1	Aspartate aminotransferase			0.599019	1.51469	1.25043e-05	0.00314955	upregulated in schistosomula co-cultured with Wk1pc plasma
Smp_146250.1	fucosidase, alpha-L			-0.553594	0.681321	2.75519e-05	0.00480444	downregulated in schistosomula co-cultured with Wk1pc plasma
Smp_301430.1	phospholipase B domain containing			-0.561181	0.677747	5.87797e-05	0.0071517	downregulated in schistosomula co-cultured with Wk1pc plasma
Smp_073400.1	Lysosomal-associated membrane protein 2			-0.290817	0.817439	0.000135006	0.01031	downregulated in schistosomula co-cultured with Wk1pc plasma
Smp_329010.1	scavenger receptor class B member			-1.08128	0.472608	0.000235178	0.014307	downregulated in schistosomula co-cultured with Wk1pc plasma
Smp_142970.1	Palmitoyl-protein thioesterase 1			-0.558692	0.678918	0.000243949	0.014505	downregulated in schistosomula co-cultured with Wk1pc plasma
Smp_141680.1	periostin, osteoblast specific factor			-0.358235	0.780118	0.000333331	0.0158214	downregulated in schistosomula co-cultured with Wk1pc plasma
Smp_343110.1	Mannosidase, beta A, lysosomal			-1.20297	0.434381	0.000541085	0.0200678	downregulated in schistosomula co-cultured with Wk1pc plasma
Smp_344430.2	SID1 transmembrane family member			-0.748805	0.595096	0.000663487	0.0222455	downregulated in schistosomula co-cultured with Wk1pc plasma
Smp_131580.1	mannosidase, alpha, class 2B, member			-0.298453	0.813124	0.000888151	0.0255648	downregulated in schistosomula co-cultured with Wk1pc plasma
i) Maere S, Heymans K, Kuiper M. BiNGO: a Cytoscape plugin to assess overrepresentation of gene ontology categories in biological networks. Bioinformatics 21, 3448-3449 (2005).
