# Supplementary material for: Rhesus macaques self-curing from a schistosome infection can display complete immunity to challenge
Source: Nat Commun. 2021 Oct 26;12:6181. doi: 10.1038/s41467-021-26497-0 (PMC8548296; doi:10.1038/s41467-021-26497-0)
Supplement: Supplementary file 15 — Supplementary Data 9 [file 41467_2021_26497_MOESM15_ESM.xlsx]

## Sheet: Early autophagy pathway
Table S9. Genes of the early autophagy pathway
Manual curation (see Methods) identified 19 Smp genes (a total of 26 isoforms) that are orthologs of 15 genes of the early autophagy pathway, but the expression level of none of them were affected by the plasma treatments.
RNA-Seq gene expression measured in 3-day-old schistosomula co-cultured for an additional 3 days in control medium (CTL) or in medium with plasma from rhesus macaques collected at Week 0 (Treated0wk), Week 8 (Treated8wk) or Week 1 post-challenge (Treated43wk). For each of the three biological replicates (R1 to R3) the values shown are the log2CPM normalized across all conditions with “Trimmed Mea…
protein	Gene ID	Gene Annotation from WormBase V7 gene description	Gene Annotation from WormBase V7 transcript description	Gene Annotation from eggNOG.HMM.Description	CTL_R1	CTL_R2	CTL_R3	Treated0wk_R1	Treated0wk_R2	Treated0wk_R3	Treated8wk_R1	Treated8wk_R2	Treated8wk_R3	Treated43wk_R1	Treated43wk_R2	Treated43wk_R3	Mean all
Atg1	Smp_157350.1	Protein kinase	Protein kinase-like domain superfamily	unc51-like kinase	7.27327	7.28104	7.18268	7.15161	7.11828	7.22023	7.18836	7.18087	7.31838	7.42477	7.44114	7.24969	7.25253
Atg1	Smp_145190.1	Protein kinase	MIT domain superfamily	unc-51-like kinase 3 (C. elegans)	6.13391	6.12984	6.15328	5.94437	5.99884	6.08039	6.0766	5.96479	6.11706	6.09926	6.2661	6.03097	6.08295
Atg9	Smp_149960.1	Autophagy-related protein 9	Autophagy-related protein 9	Autophagy related	7.90644	7.90537	7.84786	7.88867	7.81481	7.84994	7.93524	7.83217	7.92018	7.97617	7.95251	8.05355	7.90691
Vps34	Smp_130340.1	Phosphatidylinositol 4-kinase	Phosphatidylinositol 3-/4-kinase%2C catalytic domain superfamily	Phosphatidylinositol 4-kinase, catalytic, beta	6.7881	6.66629	6.78851	6.81089	6.76453	6.93804	6.83777	6.73212	7.01429	6.90805	6.67572	6.63498	6.79661
Vps34	Smp_128130.1	Phosphatidylinositol 3-kinase catalytic subunit type 3	Phosphoinositide 3-kinase%2C accessory (PIK) domain superfamily	phosphatidylinositol 3-kinase, catalytic subunit type 3	6.11103	6.12065	6.23059	6.02007	6.09338	6.13976	6.11733	6.14845	6.19974	6.26894	6.12197	6.21163	6.14863
Vps15	Smp_123610.1	Serine/threonine kinase	WD40-repeat-containing domain superfamily	phosphoinositide-3-kinase, regulatory subunit 4	6.84985	6.94616	6.83241	6.87997	6.7081	6.86739	6.68128	6.53893	6.89895	6.93626	6.85123	6.73813	6.81072
Atg6	Smp_048990.1	Putative beclin	Atg6/beclin%2C coiled-coil domain	beclin 1, autophagy related	6.07074	6.05114	6.10615	6.19946	6.1731	6.18463	6.17669	6.0904	6.18732	6.05407	5.90433	6.0644	6.1052
Atg2	Smp_148650.1	ATG_C domain-containing protein	Autophagy-related protein 2	ATG C terminal domain	8.2694	8.36385	8.24142	8.18187	7.9494	8.20847	8.12584	7.99601	8.34206	8.49718	8.42445	8.1805	8.23171
Atg18	Smp_150510.1	Putative wipi-2	WD40-repeat-containing domain superfamily	WD repeat domain, phosphoinositide interacting	4.18632	4.26107	4.26253	4.18449	4.00451	4.02417	4.20095	3.93251	4.17567	4.12807	4.17613	4.29543	4.15265
Atg18	Smp_344630.1		WD40-repeat-containing domain superfamily	wD repeat domain	-0.434167	0.107988	-0.412281	-0.127942	0.155317	-1.24744	-0.799518	1.21122	-0.391217	0.665634	0.718244	0.239783	-0.0261987
Atg12	Smp_093670.1	Ubiquitin-like protein ATG12	Ubiquitin-like domain superfamily	autophagy related 12	3.42753	3.62321	3.538	3.63898	3.74017	3.35676	3.54928	3.54699	3.40344	3.63487	3.77656	3.79549	3.58594
Atg5	Smp_345560.5	Autophagy protein 5	Saf4/Yju2 protein	autophagy related 5	5.28858	4.99827	5.32825	5.11248	5.17173	5.21834	5.30851	5.2066	5.00135	5.31449	5.33321	5.51767	5.23329
Atg5	Smp_345560.3	Autophagy protein 5	Saf4/Yju2 protein	autophagy related 5	4.53405	4.0609	4.60213	4.51928	4.3504	4.50038	4.19533	4.37864	4.62155	4.32537	3.96414	4.75962	4.40098
Atg5	Smp_345560.1	Autophagy protein 5	Autophagy-related protein 5	autophagy related 5	3.44426	3.39746	3.60004	3.68529	3.63851	3.60071	3.66288	3.62258	3.42644	3.87336	3.38357	3.61323	3.57903
Atg5	Smp_345560.4	Autophagy protein 5	Saf4/Yju2 protein	autophagy related 5	2.99523	3.00434	2.744	2.62881	2.99754	2.24931	2.97021	2.58886	2.91934	2.82303	2.94186	3.00536	2.82232
Atg16	Smp_347350.1	WD_REPEATS_REGION domain-containing protein	WD40-repeat-containing domain superfamily	autophagy related 16-like 1 (S. cerevisiae)	6.73157	6.75391	6.83484	6.78006	6.82564	6.83716	6.6859	6.70877	6.71556	6.86099	6.7674	6.50158	6.75028
Atg10	Smp_044260.1	Apg10p-like protein	Autophagy-related protein 3	autophagy related 10	5.63762	5.51207	5.70463	5.41237	5.62568	5.54226	5.60287	5.70948	5.58148	5.67016	5.50466	5.52702	5.58586
Atg10	Smp_044260.2	Apg10p-like protein	NA	autophagy related 10	-1.02716	-0.317786	-2.42515	-1.08541	-0.478051	-1.42554	-1.88521	-0.271709	-0.394889	-0.859185	-1.1243	-1.92506	-1.10162
Atg7	Smp_316730.1	Ubiquitin-like modifier-activating enzyme ATG7	Ubiquitin-like modifier-activating enzyme Atg7%2C N-terminal%2C subdomain 2	autophagy related 7	6.22275	6.09325	6.22132	6.22806	6.21043	6.21034	6.24717	6.12903	6.23172	6.42308	6.24289	6.51903	6.24826
Atg3	Smp_077400.1	Autophagy-related protein 3	Autophagy-related protein 3%2C C-terminal	Autophagy-related protein 3	7.36626	7.23073	7.35239	7.29457	7.36571	7.26634	7.29806	7.33669	7.2322	7.48608	7.53405	7.66	7.36859
Atg8	Smp_073790.1	Putative gaba(A) receptor-associated protein	Ubiquitin-like domain superfamily	Gaba(A) receptor-associated protein	8.78669	8.70267	8.79993	8.77663	8.72028	8.63884	8.7713	8.79338	8.8136	8.92137	8.72893	9.00556	8.78827
Atg8	Smp_087940.1	Putative gaba(A) receptor-associated protein	Ubiquitin-like domain superfamily	GABA(A) receptor-associated protein-like 2	8.23579	8.15718	8.16075	8.24845	8.07742	8.0894	8.18408	8.09785	7.90961	8.36682	8.18817	8.47567	8.1826
Atg8	Smp_087940.2	Putative gaba(A) receptor-associated protein	Ubiquitin-like domain superfamily	GABA(A) receptor-associated protein-like 2	4.78686	4.84662	4.98892	4.9698	4.63681	4.89138	4.91937	4.83574	4.71077	5.61037	4.90321	4.48863	4.88237
Atg4	Smp_039820.1	Cysteine protease	Papain-like cysteine peptidase superfamily	autophagy related 4B, cysteine peptidase	7.99141	7.91679	7.9173	7.7547	7.75042	7.8368	7.81252	7.64122	7.91588	7.96362	7.85515	7.93995	7.85798
Atg4	Smp_039820.2	Cysteine protease	NA	autophagy related 4B, cysteine peptidase	5.41767	5.02899	5.51031	4.57646	4.89197	5.15816	4.89033	5.34751	4.99088	5.17298	5.37036	5.18894	5.12871
Atg4	Smp_039820.3	Cysteine protease	Papain-like cysteine peptidase superfamily	autophagy related 4B, cysteine peptidase	4.82607	4.57047	4.15888	4.32818	4.0321	4.38293	4.44733	4.18715	4.62303	4.72617	4.984	4.72712	4.49945
