# Supplementary material for: Rhesus macaques self-curing from a schistosome infection can display complete immunity to challenge
Source: Nat Commun. 2021 Oct 26;12:6181. doi: 10.1038/s41467-021-26497-0 (PMC8548296; doi:10.1038/s41467-021-26497-0)
Supplement: Supplementary file 16 — Supplementary Data 10 [file 41467_2021_26497_MOESM16_ESM.xlsx]

## Sheet: Table S10
Table S10. Summary of S. mansoni schistosomula ChIP-Seq reads filtering and alignment
Sample Code	# paired reads Sequences	# unMapped	# concordantly mapped 1x	%	# concordantly mapped > 1x	# discordantly mapped 1x	# discordantly mapped > 1x	Overall mapping rate	# reads after PCR duplicated removal	% of remaining reads from total reads sequenced	% of filtered reads	Additional information about sample	Antibody
Mu1_S21	7383653	214030	4606045	62.3817	2563578	14623	35222.5	97.7764	4383877	59.3727	3.00892	somula Rh-plasma-Week4-No-Ab	No antibody
Mu2_S8	6349457	151461	3853391	60.6885	2344605	6753	24020.5	98.0992	3603967	56.7602	3.92827	somula Rh-plasma-Week4-No-Ab	No antibody
Mu3_S23	6725263	385247	3999428	59.4687	2340588	4849	23137.5	94.6878	3871097	57.5605	1.90819	somula Rhesus-plasma-week8	H3K4me3
Mu5_S12	7861528	433064	4810615	61.1919	2617849	20589	39858	95.2602	4657153	59.2398	1.95206	somula Rhesus-plasma-week8	H3K4me3
Mu7_S11	2287310	241314	1448574	63.3309	597422	10933	19640.5	90.7865	1278964	55.9156	7.41526	somula Rh-plasma-Week4-Input-Row7	Input/No antibody
Mu8_S3	1298595	111878	812328	62.5544	374389	5142	14134	92.8691	733447	56.48	6.07433	somula Rh-plasma-Week4-Input-Row7	Input/No antibody
Mu9_S13	6294599	699102	3624465	57.5806	1971032	22341	37238	89.8401	3469388	55.1169	2.46365	somula Rhesus-plasma-week0	H3K4me3
Mu11_S22	5239746	657980	3091106	58.9934	1490660	11344	24631.5	88.1291	2973195	56.7431	2.25032	somula Rhesus-plasma-week0	H3K4me3
Mu13_S19	6356632	573553	3961143	62.3151	1821936	45143	53839	92.5342	3819945	60.0939	2.22127	somula Rhesus-plasma-week10	H3K4me3
Mu15_S18	7285955	664516	4568645	62.7048	2052794	21250	38236	91.6959	4396656	60.3443	2.36056	somula Rhesus-plasma-week10	H3K4me3
Median	6.29799e+06	431728	3.77249e+06	60.9187	1922985	20555	36538	92.9784	3598316	57.9327	2.35476
Average	5.98871e+06	470555	3.61622e+06	60.4498	1.90194e+06	21605.2	36535.1	92.8655	3.46799e+06	57.7297	2.72004
Maximum	7861528	883217	4810615	63.3309	2824045	50265	58915.5	98.2114	4657153	61.0628	7.41526
Minimum	1298595	111878	812328	55.4476	374389	3933	14134	85.3166	733447	52.3629	1.64935
