# Supplementary material for: Rhesus macaques self-curing from a schistosome infection can display complete immunity to challenge
Source: Nat Commun. 2021 Oct 26;12:6181. doi: 10.1038/s41467-021-26497-0 (PMC8548296; doi:10.1038/s41467-021-26497-0)
Supplement: Supplementary file 17 — Supplementary Data 11 [file 41467_2021_26497_MOESM17_ESM.xlsx]

## Sheet: Table S11
Table S11. Summary of ChIP-Seq peaks identified
Sample	Total number of peaks	mean length	sd length	median length	min length	max length	Peaks close to genes (-2kb + gene body)	% of total number of peaks	Peaks around TSS (+- 2kb)	% of total number of peaks	Number of Peaks at Gene Body	%	Number of Peaks at IGR (intergenic region)	%	Number of genes (protein-coding)	Number transcripts (lncRNA)
H3K4me3Rhw0	3826	170.711	76.673	151	95	816	2993	78.2279	1337	34.95	1656	43.2828	833	21.7721	3142	1248
H3K4me3Rhw10	1641	180.106	70.078	164	103	521	1263	76.9653	380	23.16	883	53.8087	378	23.0347	1313	791
H3K4me3Rhw8	915	160.574	70.587	143	95	620	755	82.5137	460	50.27	295	32.2404	160	17.4863	1015	355
median	1641	170.711	70.587	151	95	620	1263	78.2279	460	34.95	883	43.2828	378	21.7721	1313	791
average	2127.33	170.464	72.446	152.667	97.6667	652.333	1670.33	79.2356	725.667	36.1267	944.667	43.1106	457	20.7644	1823.33	798
sd	1515.21	9.76835	3.66953	10.5987	4.6188	150.134	1173.29	2.90822	530.939	13.5932	682.592	10.7851	343.385	2.90822	1151.68	446.541
