# Supplementary material for: Rhesus macaques self-curing from a schistosome infection can display complete immunity to challenge
Source: Nat Commun. 2021 Oct 26;12:6181. doi: 10.1038/s41467-021-26497-0 (PMC8548296; doi:10.1038/s41467-021-26497-0)
Supplement: Supplementary file 18 — Supplementary Data 12 [file 41467_2021_26497_MOESM18_ESM.xlsx]

## Sheet: Table S12
Table S12. Summary of S. mansoni schistosomula RNA-Seq reads filtering and alignment
Sample Code	# paired reads Sequences	# of uniquely mapped reads	% of uniquely mapped reads	# of multi-mapped reads	% of multi-mapped reads	# of reads mapped to too many loci	% of reads mapped to too many loci	# of unmapped reads	% of unmapped reads	Overall Mapping	Additional information about sample
SVA-SPR1	34204156	31044859	90.76%	2636424	7.71%	23367	0.07%	499506	1.46%	98.54%	Control Replicate1
SVA-SPR2	33986155	30692169	90.31%	2701339	7.95%	27590	0.08%	565057	1.66%	98.34%	Co-cultured wk0 Replicate1
SVA-SPR3	34449021	31108011	90.30%	2729394	7.92%	25121	0.07%	586495	1.70%	98.30%	Co-cultured wk8 Replicate1
SVA-SPR4	33868359	30548742	90.20%	2725147	8.05%	28527	0.08%	565943	1.67%	98.33%	Co-cultured wk1pc Replicate1
SVA-SPR5	34679482	31338477	90.37%	2740744	7.90%	31394	0.09%	568867	1.64%	98.36%	Control Replicate2
SVA-SPR6	33788287	30368540	89.88%	2787642	8.25%	25472	0.08%	606633	1.80%	98.20%	Co-cultured wk0 Replicate2
SVA-SPR7	33964590	30548822	89.94%	2789909	8.21%	25672	0.08%	600187	1.77%	98.23%	Co-cultured wk8 Replicate2
SVA-SPR8	33945905	30458424	89.73%	2834923	8.35%	36824	0.11%	615734	1.81%	98.19%	Co-cultured wk1pc Replicate2
SVA-SPR9	33991911	30726048	90.39%	2694596	7.93%	25616	0.08%	545651	1.61%	98.39%	Control Replicate3
SVA-SPR10	33657788	30470993	90.53%	2627911	7.81%	24105	0.07%	534779	1.59%	98.41%	Co-cultured wk0 Replicate3
SVA-SPR11	34137765	30972780	90.73%	2623914	7.69%	24175	0.07%	516896	1.51%	98.49%	Co-cultured wk8 Replicate3
SVA-SPR12	33935949	30966985	91.25%	2573757	7.58%	21726	0.06%	373481	1.10%	98.90%	Co-cultured wk1pc Replicate3
Average	34050781	30770404	90.37%	2705475	7.95%	26632	0.08%	548269	1.61%	98.39%
Median	33975373	30709108	90.34%	2713243	7.93%	25544	0.08%	565500	1.65%	98.35%
Minimum	33657788	30368540	89.73%	2573757	7.58%	21726	0.06%	373481	1.10%	98.19%
Maximum	34679482	31338477	91.25%	2834923	8.35%	36824	0.11%	615734	1.81%	98.90%
