# Supplementary material for: Rhesus macaques self-curing from a schistosome infection can display complete immunity to challenge
Source: Nat Commun. 2021 Oct 26;12:6181. doi: 10.1038/s41467-021-26497-0 (PMC8548296; doi:10.1038/s41467-021-26497-0)
Supplement: Supplementary file 20 — Source Data [file 41467_2021_26497_MOESM20_ESM.xlsx]

## Sheet: Figures 2a;2b;2c;2e;3;SuppFig1
Figures 2a;2b;2c;2e;3;SuppFig1
CAA levels (pg/ml)													EPG (eggs per grams of feces)
Week post-infection	Rh1	Rh2	Rh3	Rh4	Rh5	Rh6	Rh7	Rh8	Rh9	Rh11	Rh12		Week post-infection	Rh1	Rh2	Rh3	Rh4	Rh5	Rh6	Rh7	Rh8	Rh9	Rh11	Rh12
0	0	0	0	0	0	0	0	0	0	0	0		0	0	0	0	0	0	0	0	0	0	0	0
1	0	0	0	0	0	0	0	0	0	0	0		1	0	0	0	0	0	0	0	0	0	0	0
4	0	0	0	0	0	0	0	0	0	0	0		4	0	0	0	0	0	0	0	0	0	0	0
6	0	0	40	8	8	28	300	24	0	0	0		6	0	0	40	8	8	28	300	24	0	0	0
8	44	80	171.429	36	195	132	708.333	288.235	1516.67	1063.64	0		8	44	80	171.429	36	195	132	708.333	288.235	1516.67	1063.64	0
10	133.333	1414.29	66.6667	64.2857	104	333.333	925	274	2250	2116.5	266.667		10	133.333	1414.29	66.6667	64.2857	104	333.333	925	274	2250	2116.5	266.667
12	108	246.154	0	300	48	246	232	258.824	448.485	233.333	1233.33		12	108	246.154	0	300	48	246	232	258.824	448.485	233.333	1233.33
16	114.286	220	0	13.3333	36	158.333	144	520	124	172	228		16	114.286	220	0	13.3333	36	158.333	144	520	124	172	228
24	0	0	4	0	0	125	0	12	18	7	0		24	0	0	4	0	0	125	0	12	18	7	0
35	0	0	0	0	0	0	0	0	0	0	4		35	0	0	0	0	0	0	0	0	0	0	4
41	0	0	0	0	0	0	0	0	0	0	0		41	0	0	0	0	0	0	0	0	0	0	0
42	0	0	0	0	0	0	0	0	0	0	0		42	0	0	0	0	0	0	0	0	0	0	0

## Sheet: Figure 2d
Figure 2d
	Weight (Kg)
Week post-infection	Fast-responders				Slow-responders
	Rh2	Rh3	Rh4	Rh9	Rh5	Rh6	Rh8	Rh11
0	10.7	7.75	9.1	7.9	11.3	7.85	12.7	8.75
1	10.7	7.65	9.1	7.85	11.25	7.85	11.9	8.55
4	10.8	7.45	9.1	7.7	11.35	7.95	12.05	8.2
6	10.75	7.2	9.05	7.65	11.1	7.85	12.1	8.15
8	9.9	6.55	8.7	6.9	11.3	7.05	11.65	7.65
10	8.95	6.1	8.25	6.2	11.15	6.5	11.05	7.3
12	8.6	5.75	8.2	6.15	11.15	6.4	10.15	6.9
16	7.4	5.1	7.45	5.75	11.3	6.7	10.5	6.85
24	6.75	5.3	8.15	6.7	12	7.7	11.9	7.85
35	8	7.1	9.5	7.9	12.45	8.6	13.65	9.1
41	8.9	7.65	10	8.1	12.45	8.6	13.9	9.25

## Sheet: Figure 4
Figure 4
		CAA levels (pg/ml)
Week (post-infection)	Week (post-challenge)	Fast-responders				Slow-responders
		Rh2	Rh3	Rh4	Rh9	Rh5	Rh6	Rh8	Rh11	Rh1	Rh7	Rh12
42	0	0	4.53294	10.9269	47.6902	133.612	309.874	151.818	114.463	314.546	37.9941	22.947
43	1	0	0.780148	5.09124	34.0456	128.774	230.089	68.1079	49.5327	117.749	15.2493	9.77479
46	4	35.3496	51.6074	40.6931	63.5199	342.352	424.809	429.062	325.517	798.115	100.614	143.417
50	8	0.99525	15.4282	38.9442	43.5453	179.669	660.961	295.53	204.787	227.341	53.4787	35.5606
52	10	9.15409	0.153894	45.0748	48.5716	185.973	433.312	405.035	149.905	187.237	31.195	49.5632
54	12	2.1568	14.1938	40.3521	21.1177	135.45	318.294	342.819	178.878	101.277	29.7216	40.5324
58	16	0	8.48461	18.2133	59.0917	135.777	228.58	298.357	146.827	58.7418	27.4585	16.1811
62	20	0	6.08554	17.1774	36.3647	75.6182	245.483	275.344	184.38	107.998	12.5217	34.7198
		Equivalent number of adult worms
Week (post-infection)	Week (post-challenge)	Fast-responders				Slow-responders
		Rh2	Rh3	Rh4	Rh9	Rh5	Rh6	Rh8	Rh11	Rh1	Rh7	Rh12
42	0	0	0.333304	0.803452	3.50664	9.8244	22.7848	11.1631	8.41642	23.1284	2.79368	1.68728
43	1	0	0.0573638	0.374356	2.50336	9.46871	16.9183	5.00793	3.64211	8.65804	1.12127	0.718734
46	4	2.59924	3.79466	2.99214	4.67058	25.1729	31.236	31.5487	23.9351	58.685	7.39807	10.5454
50	8	0.0731802	1.13443	2.86354	3.20186	13.211	48.6001	21.7301	15.0579	16.7162	3.93226	2.61475
52	10	0.673095	0.0113157	3.31432	3.57144	13.6745	31.8611	29.782	11.0224	13.7674	2.29375	3.64435
54	12	0.158588	1.04366	2.96706	1.55277	9.95953	23.404	25.2073	13.1528	7.44683	2.18541	2.98033
58	16	0	0.623868	1.33922	4.34498	9.98357	16.8073	21.938	10.7961	4.31925	2.019	1.18979
62	20	0	0.447466	1.26305	2.67388	5.56016	18.0503	20.2459	13.5574	7.94105	0.920714	2.55293

## Sheet: Figures 5a;5e
Figures 5a;5e
			Anti-SCAP (T/FC ratio)
	Week (post-infection)	Week (post-challenge)	Rh1	Rh2	Rh3	Rh4	Rh5	Rh6	Rh7	Rh8	Rh9	Rh11	Rh12
	0		0.107436	0.058249	0.103893	0.302462	0.407139	0.871724	0.336579	0.143021	0.185029	0.199952	0.445977
	1		0.12737	0.095349	0.363436	0.382353	0.587479	1.26397	0.391253	0.118795	0.177506	0.297676	0.349214
	4		0.904989	1.12968	1.52024	1.04353	1.64348	1.3949	2.75351	0.539508	0.85285	1.2918	0.729706
	6		2.38547	4.00262	6.58198	3.95565	4.30359	11.75	11.0375	3.71911	1.69403	3.10079	3.55303
	8		5.42255	9.41636	10.257	4.39884	13.7143	12.5527	13.0784	11.7765	5.53463	7.00719	5.47407
	10		6.41108	8.06786	12.7162	3.52069	8.95076	15.5494	7.84254	9.51363	5.94687	6.31943	5.35441
	12		3.2948	6.57383	7.31257	3.5671	6.36705	8.00145	6.24006	13.4135	3.6272	5.09544	4.30718
	16		2.46235	5.27439	6.09663	3.91116	9.13993	11.4584	4.97717	9.16934	2.34394	4.67841	4.1545
	24		1.19954	2.51004	3.5115	2.92523	3.50168	5.5379	2.70612	3.07306	1.25459	3.57096	2.08344
	35		1.30614	2.55666	1.41097	2.23056	2.94563	5.05354	3.86394	2.31614	1.58464	4.29276	2.9195
	41		1.97633	3.28947	1.18521	2.242	2.88973	5.08272	2.58724	2.66855	1.4528	2.71668	2.43137
	42	0	1.53665	3.30934	1.3358	2.21871	3.57277	4.67916	2.09213	1.90008	1.2556	2.57566	2.64343
	43	1	1.50268	2.73304	1.08935	1.62084	2.18216	3.72713	1.45694	1.61332	1.10919	2.27064	3.22037
	46	4	1.64321	3.5933	2.36646	2.66933	3.82236	4.65783	2.24606	1.62795	1.67545	3.59764	2.91806
	50	8	2.04042	2.35867	2.19712	2.64187	5.247	4.73536	1.83982	2.60396	2.03076	2.74577	3.5575
	52	10	2.51729	2.03591	2.05431	2.22574	3.6361	3.99945	1.58986	2.06697	1.89657	3.50783	2.34437
	54	12	2.22892	1.76424	2.65431	2.38253	4.03859	3.67738	1.9614	2.63139	1.55302	2.62042	2.39238
	58	16	1.73615	1.21071	2.22734	2.18409	3.19017	3.72377	1.61593	2.53359	1.57571	2.0806	2.19189
	62	20	1.19939	0.758452	1.1978	1.5406	4.2356	2.99225	1.33331	2.42658	1.63779	2.22134	2.60511

## Sheet: Figures 5b;5f
Figures 5b;5f
			Anti-SSP (OD 490 nm)
	Week (post-infection)	Week (post-challenge)	Fast-responders (Rh2,Rh3,Rh4,Rh9)	Slow-responders (Rh5,Rh6,Rh8,Rh11)
	0		0.048	0.036
	1		0.053	0.046
	4		0.168	0.213
	6		0.534	0.972
	8		1.024	1.832
	10		0.871	1.872
	12		0.797	1.858
	16		0.882	1.618
	24		0.833	0.972
	35		0.442	0.706
	41		0.425	0.597
	42	0	0.441	0.52
	43	1	0.502	0.534
	46	4	0.799	0.616
	50	8	0.748	1.12
	52	10	0.592	0.901
	54	12	0.528	0.863
	58	16	0.451	0.783
	62	20	0.322	0.67

## Sheet: Figures 5c;5g
Figures 5c;5g
			Anti-SEA (T/FC ratio)
	Week (post-infection)	Week (post-challenge)	Rh1	Rh2	Rh3	Rh4	Rh5	Rh6	Rh7	Rh8	Rh9	Rh11	Rh12
	0		0.023847	0.014574	0.031411	0.053109	0.10902	0.346904	0.166331	0.005315	0.02438	0.054898	0.13254
	1		0.064594	0.016478	0.314833	0.120999	0.114056	0.66448	0.164712	0.00814	0.011725	0.221852	0.111696
	4		1.16163	0.591239	3.24066	1.01201	1.56785	1.89918	1.60813	0.270354	0.313364	0.805097	0.809217
	6		2.50355	3.06757	9.49598	7.91119	5.05195	7.04195	7.38102	4.68442	1.32487	3.77107	4.69065
	8		8.81161	7.7192	13.2444	5.98108	16.4884	12.3333	12.9333	13.5797	5.12539	12.9918	7.87459
	10		4.56917	11.6041	10.1706	5.7444	10.9581	6.35392	5.42475	8.12939	4.41109	8.20652	3.79683
	12		8.79105	4.42534	6.7424	6.06286	8.22068	7.33235	5.10718	9.64685	2.52385	6.57604	3.56844
	16		2.50518	5.13285	5.15521	3.96821	9.04546	6.2666	12.3187	6.66922	1.85393	8.00307	3.97137
	24		2.85139	3.87172	5.55799	3.33159	6.00657	4.05839	6.81842	4.1473	2.77555	4.79095	6.17032
	35		4.03225	3.18813	2.92256	3.50273	5.22818	4.55522	5.27175	3.62109	2.50657	4.16194	6.83899
	41		4.50575	4.05309	1.76337	2.90391	4.11127	4.01978	5.1611	2.17309	2.20652	3.98561	6.19836
	42	0	3.70199	4.47669	1.94773	2.0703	4.42859	3.95149	4.15813	3.93394	0.92729	3.85813	5.59459
	43	1	3.59825	4.15546	2.37101	2.60309	3.85188	4.44627	3.90593	3.0155	1.86207	2.57575	5.52153
	46	4	4.64128	5.59453	6.64867	2.35456	5.38757	4.77437	4.1542	3.41377	2.8549	5.12936	4.8898
	50	8	5.09771	4.33033	6.26765	3.47291	6.24245	4.68495	3.86087	4.80175	3.55138	4.88511	8.41145
	52	10	3.51526	4.80822	2.94288	3.46714	5.27372	4.62958	3.62661	3.78236	3.5854	4.74057	6.6824
	54	12	5.03438	1.60909	5.21197	2.91993	5.2494	4.43881	3.2072	4.45693	2.72795	3.99081	5.67511
	58	16	3.77149	1.40834	4.51438	3.03161	5.35594	4.20388	3.10871	4.70432	3.11017	3.50462	5.54732
	62	20	2.96088	1.08382	2.80418	2.20901	4.84731	3.9284	2.91171	4.39979	3.17631	4.55772	5.55311

## Sheet: Figures 5d;5h
Figures 5d;5h
			Anti-SWAP (OD 490 nm)
	Week (post-infection)	Week (post-challenge)	Rh1	Rh2	Rh3	Rh4	Rh5	Rh6	Rh7	Rh8	Rh9	Rh11	Rh12
	0		0.042	0.025	0.026	0.097	0.014	0.036	0.045	0.095	0.039	0.085	0.037
	1		0.017	0.012	0.073	0.014	0.037	0.096	0.019	0.069	0.098	0.012	0.055
	4		0.041	0.034	0.075	0.074	0.064	0.085	0.032	0.092	0.166	0.056	0.155
	6		0.092	0.066	0.206	0.159	0.257	0.452	0.1	0.258	0.059	0.102	0.124
	8		0.311	0.156	0.368	0.287	0.505	0.442	0.226	0.656	0.185	0.338	0.16
	10		0.192	0.16	0.37	0.26	0.585	0.396	0.216	0.481	0.16	0.228	0.11
	12		0.151	0.215	0.253	0.316	0.452	0.363	0.288	0.376	0.17	0.194	0.147
	16		0.267	0.477	0.752	0.844	0.542	0.474	0.687	0.555	0.349	0.268	0.313
	24		0.277	0.326	0.621	0.188	0.363	0.279	0.965	0.275	0.428	0.221	0.286
	35		0.363	0.286	0.322	0.292	0.374	0.354	0.64	0.279	0.238	0.21	0.735
	41		0.252	0.254	0.218	0.186	0.295	0.288	0.355	0.246	0.22	0.11	0.324
	42	0	0.261	0.279	0.174	0.194	0.485	0.213	0.222	0.182	0.195	0.099	0.262
	43	1	0.258	0.362	0.292	0.241	0.348	0.356	0.34	0.236	0.252	0.123	0.206
	46	4	0.252	0.273	0.414	0.187	0.479	0.372	0.477	0.201	0.272	0.279	0.368
	50	8	1.103	0.418	0.682	0.396	0.704	0.452	1.006	0.541	0.636	0.352	0.802
	52	10	0.652	0.35	0.229	0.284	0.458	0.301	0.438	0.307	0.37	0.255	0.416
	54	12	0.603	0.188	0.382	0.216	0.312	0.222	0.446	0.351	0.412	0.243	0.412
	58	16	0.324	0.138	0.501	0.208	0.474	0.314	0.334	0.373	0.4	0.33	0.512
	62	20	0.264	0.15	0.447	0.265	0.665	0.466	0.325	0.246	0.252	0.302	0.339

## Sheet: Figure 6a
Figure 6a
			Hematocrit (%)
	Week (post-infection)	Week (post-challenge)	Rh1	Rh2	Rh3	Rh4	Rh5	Rh6	Rh7	Rh8	Rh9	Rh11	Rh12
	0		27	40	40	48	36	46	40	39	38	39	44
	8		22	38	38	39	36	40	35	35	33	37	38
	10		26	40	38	40	37	38	37	36	35	38	38
	12		24	39	36	38	36	38	35	33	34	38	37
	24		34	38	38	42	42	46	39	43	38	45	38
	35		38	40	46	47	45	48	42	44	42	44	44
	41		35	41	43	45	43	46	42	46	38	44	45
	42	0	32	40	41	44	39	44	35	39	36	41	45
	43	1	33	40	44	45	43	43	37	40	39	41	42
	46	4	39	42	N/D	44	40	41	43	44	42	44	30
	50	8	36	44	47	48	41	46	42	44	40	44	44
	52	10	37	45	42	44	41	44	40	45	38	39	44
	58	16	36	41	43	N/D	45	44	35	40	33	43	45
	62	20	35	41	43	N/D	39	40	40	40	36	40	41
N/D: not determined

## Sheet: Figure 6b
Figure 6b
			Lymphocytes(Cells/µl)
	Week (post-infection)	Week (post-challenge)	Rh1	Rh2	Rh3	Rh4	Rh5	Rh6	Rh7	Rh8	Rh9	Rh11	Rh12
	0		3654	1335	1748	1463	2002	1248	2160	1092	1104	1281	1620
	8		3376	2641	2312	3737	2550	3230	4416	2304	1156	1914	1593
	10		2550	2509	6685	6744	4086	3270	4832	4922	900	2848	2547
	12		3078	3348	7224	6355	4228	6592	4550	2360	1900	4056	7200
	24		4669	47	11220	8832	5208	8256	14352	7420	4725	6466	8658
	35		4640	4588	9577	4402	4248	7875	12887	4392	1608	5376	10397
	41		4029	5880	3864	4922	4536	8944	9517	3110	2480	5980	7872
	42	0	1782	2592	5699	3474	4500	6248	4774	1305	1445	3266	4060
	43	1	3248	3360	4807	3699	3933	6696	5874	3335	1625	3193	5174
	46	4	4488	4148	N/D	2915	3718	6171	4108	2208	924	2500	4965
	50	8	3927	4840	7548	6916	2288	5278	9198	3072	3465	3216	4921
	52	10	6094	2520	6304	5688	5024	7740	5130	3213	2460	2790	4209
	58	16	3633	2288	6422	N/D	2091	7750	1790	1872	1150	2516	5270
	62	20	4576	3185	6460	N/D	2926	4165	4798	3131	1190	2674	3472
			Monocytes (Cells/µl)
	Week (post-infection)	Week (post-challenge)	Rh1	Rh2	Rh3	Rh4	Rh5	Rh6	Rh7	Rh8	Rh9	Rh11	Rh12
	0		1421	89	456	539	2730	1092	240	468	276	244	216
	8		844	278	952	404	450	570	552	128	68	87	885
	10		255	193	382	843	681	436	302	642	100	356	283
	12		1620	558	1376	775	151	618	728	590	475	624	1125
	24		1015	660	825	736	186	1032	1196	1260	1215	976	444
	35		1392	124	942	142	1062	1276	1578	549	268	560	1405
	41		1422	840	552	1284	945	688	1228	311	496	460	984
	42	0	990	576	556	1158	750	1420	1232	870	595	142	580
	43	1	696	384	836	411	1035	1116	712	345	500	412	398
	46	4	1320	488	N/D	2385	338	1870	1264	1472	154	625	1655
	50	8	924	770	1428	931	352	203	657	576	462	1005	518
	52	10	277	336	1182	237	1884	860	810	756	164	186	366
	58	16	346	352	338	N/D	369	1250	895	780	345	296	310
	62	20	528	91	170	N/D	770	490	298	101	210	382	112
N/D: not determined

## Sheet: Figure 6c
Figure 6c
			Neutrophils (Cells/µl)
	Week (post-infection)	Week (post-challenge)	Rh1	Rh2	Rh3	Rh4	Rh5	Rh6	Rh7	Rh8	Rh9	Rh11	Rh12
	0		15022	7387	5396	5698	13286	13260	9360	6084	3174	4575	8640
	8		13926	8896	8704	4747	9450	13110	7866	8320	5168	6090	13806
	10		21675	14282	10696	16579	15209	15260	22650	11556	8400	4628	18678
	12		9396	11718	5848	6355	9513	10094	10374	7552	6460	4784	8550
	24		12789	4180	1650	6440	11904	11352	7176	4200	6480	3416	8436
	35		14384	4340	3768	8520	11859	19459	9468	12444	11390	4144	7025
	41		17538	3500	13248	13696	12852	23048	18420	26124	9052	4255	20336
	42	0	16632	3840	7228	14089	9450	18744	9086	12180	6290	10224	8700
	43	1	19024	4128	14421	8905	15318	8556	9612	6900	10250	6283	11741
	46	4	19272	7320	N/D	21200	12844	10472	26228	14720	14322	9250	25487
	50	8	17556	3850	10404	4788	14960	10556	9636	14976	3388	15879	15281
	52	10	20775	5292	12017	17775	24492	12470	20520	14742	5412	6324	13359
	58	16	12456	5896	9802	N/D	9717	15500	14857	12636	9890	11692	9765
	62	20	10208	5551	10200	N/D	11550	19600	9387	6868	5530	16044	7168
			Eosinophils (Cells/µl)
	Week (post-infection)	Week (post-challenge)	Rh1	Rh2	Rh3	Rh4	Rh5	Rh6	Rh7	Rh8	Rh9	Rh11	Rh12
	0		203	89	0	0	0	0	120	156	46	0	324
	8		1688	1668	816	707	2100	1520	552	1664	340	435	1062
	10		1020	1930	764	3372	1362	2180	906	3638	300	801	5943
	12		1782	2046	2408	1860	453	2266	2184	1180	570	728	4275
	24		1827	9	2805	2208	930	4128	7176	1120	1080	1220	4218
	35		2552	2976	1413	994	531	3190	2104	915	134	1120	8992
	41		474	3780	582	1070	567	1720	1535	1244	248	805	3280
	42	0	198	2112	139	386	300	1988	154	145	170	568	1160
	43	1	232	1632	836	685	414	2046	1424	690	125	309	2587
	46	4	1320	244	0	0	0	187	0	0	0	125	331
	50	8	693	1540	1020	665	0	4263	2409	576	385	0	5180
	52	10	554	252	197	0	0	430	540	189	164	0	366
	58	16	865	264	338	N/D	123	500	358	312	115	296	155
	62	20	2288	273	170	N/D	154	245	447	0	70	0	0
			Basophils (Cells/µl)
	Week (post-infection)	Week (post-challenge)	Rh1	Rh2	Rh3	Rh4	Rh5	Rh6	Rh7	Rh8	Rh9	Rh11	Rh12
	0		0	0	0	0	182	0	120	0	0	0	0
	8		1266	417	816	505	450	570	414	384	68	174	354
	10		0	386	573	562	1362	654	1510	642	300	267	849
	12		324	930	344	155	755	1030	364	118	95	208	1350
	24		0	0	0	184	372	1032	0	0	0	122	444
	35		232	372	0	142	0	0	263	0	0	0	281
	41		237	0	184	428	0	0	0	311	124	0	328
	42	0	198	480	278	193	0	0	154	0	0	0	0
	43	1	0	96	0	0	0	186	178	230	0	103	0
	46	4	0	0	N/D	0	0	0	0	0	0	0	662
	50	8	0	0	0	0	0	0	0	0	0	0	0
	52	10	0	0	0	0	0	0	0	0	0	0	0
	58	16	0	0	0	N/D	0	0	0	0	0	0	0
	62	20	0	0	0	N/D	0	0	0	0	0	0	0
N/D: not determined

[truncated: 6 more sheets: Figure 6d, Figure 7a, Figure 7b, Figure 7c, SuppFig3, SuppFig5b]
